# Supplementary material for: Representation of time interval entrained by periodic stimuli in the visual thalamus of pigeons
Source: eLife. 2017 Dec 29;6:e27995. doi: 10.7554/eLife.27995 (PMC5747522; doi:10.7554/eLife.27995)
Supplement: Figure 1—source data 1. [file elife-27995-fig1-data1.xlsx]

## Sheet: Fig1B
Fig1B
psth		rastor plot		psth		rastor plot
time	dark-500ms-smooth	dark		time	light-500ms-smooth	light
0.296	2.0329	11	0.4151	0.2654	3.4	1	0.014
0.7969	3.6683	11	1.2694	0.7682	0	1	0.0633
1.2977	3.7314	11	1.2761	1.2711	0	1	10.0069
1.7985	2.1714	11	1.2906	1.7739	0	1	26.5795
2.2993	0.6125	11	1.3045	2.2767	0.4	1	28.1788
2.8001	0.1193	11	1.473	2.7796	0	1	39.9011
3.301	0.4667	11	1.484	3.2824	0.4	1	41.3509
3.8018	1.0393	11	1.4913	3.7852	0	1	48.977
4.3026	1.4492	11	1.4959	4.2881	0	1	56.2689
4.8034	1.2779	11	1.502	4.7909	0	2	10.6091
5.3042	0.7515	11	1.5116	5.2937	0	2	14.8383
5.8051	0.526	11	1.5194	5.7966	0.2	2	21.0806
6.3059	0.8955	11	1.7141	6.2994	0	2	34.6083
6.8067	0.9218	11	1.7224	6.8022	0.8	2	41.2597
7.3075	0.5923	11	3.9633	7.3051	0.4	2	52.8394
7.8083	0.4807	11	10.2653	7.8079	0	2	52.8858
8.3092	0.8228	11	12.4889	8.3107	0	2	53.276
8.81	1.6002	11	12.5369	8.8136	0.4	2	53.2814
9.3108	2.3708	11	12.5586	9.3164	0	2	53.3463
9.8116	2.8279	11	12.5785	9.8192	0.2	2	56.6978
10.3124	2.9648	11	12.9798	10.3221	0.2	2	56.7525
10.8133	2.7947	11	13.3336	10.8249	0.2	3	3.1068
11.3141	2.5546	11	13.4846	11.3277	0.4	3	8.642
11.8149	2.0971	11	13.534	11.8306	0	3	15.8424
12.3157	1.8756	11	13.5384	12.3334	0	3	16.3448
12.8165	1.901	11	13.5678	12.8362	0.6	3	19.9406
13.3174	2.476	11	13.6646	13.3391	0	3	20.0465
13.8182	2.8783	11	13.731	13.8419	0	3	21.6591
14.319	2.8671	11	13.7435	14.3447	0	3	24.0279
14.8198	3.1052	11	13.7995	14.8476	0.6	3	24.081
15.3206	4.0549	11	14.8878	15.3504	0	3	27.9069
15.8215	4.3502	11	14.9454	15.8532	0.8	3	29.6259
16.3223	3.5878	11	14.9848	16.3561	0.8	3	29.6668
16.8231	3.8328	11	15.3175	16.8589	0	3	33.3654
17.3239	5.258	11	15.3848	17.3617	0	3	33.4719
17.8247	5.7902	11	15.5646	17.8646	0	3	40.9724
18.3256	4.3923	11	15.5991	18.3674	0.2	3	42.1605
18.8264	3.3803	11	15.6244	18.8702	0.2	3	42.1775
19.3272	3.4271	11	16.3008	19.3731	0.8	3	55.9235
19.828	3.4102	11	16.4719	19.8759	0.8	3	58.6886
20.3288	3.1878	11	16.5536	20.3787	0.6	3	59.6299
20.8297	3.3458	11	16.5646	20.8816	0.2	4	0.0505
21.3305	4.3045	11	16.9825	21.3844	0	4	2.1959
21.8313	5.0553	11	16.9858	21.8872	0.8	4	7.5305
22.3321	5.408	11	18.2008	22.3901	0	4	15.0516
22.8329	5.262	11	18.6314	22.8929	0	4	21.6671
23.3338	4.8202	11	19.9937	23.3957	0	4	26.3318
23.8346	4.3687	11	20.0773	23.8986	1	4	26.4159
24.3354	4.4198	11	20.1108	24.4014	0.2	4	29.8209
24.8362	4.9188	11	20.228	24.9042	0.4	4	31.6559
25.337	4.7211	11	21.8905	25.4071	0.8	4	31.6929
25.8379	4.7442	11	23.1003	25.9099	0	4	33.5288
26.3387	4.8295	11	24.0738	26.4127	1	4	33.5606
26.8395	5.2681	11	24.3084	26.9156	0	4	33.5643
27.3403	5.8861	11	24.3128	27.4184	0.2	4	33.5688
27.8411	6.4408	11	24.4051	27.9212	0.8	4	44.361
28.342	5.2289	11	25.0413	28.4241	0.6	4	44.4028
28.8428	5.4256	11	25.0463	28.9269	0	4	44.409
29.3436	5.1749	11	25.0589	29.4297	0.8	4	44.4324
29.8444	4.6103	11	25.0678	29.9326	0.4	4	44.4368
30.3452	4.7858	11	25.0771	30.4354	0	4	44.4461
30.8461	5.4342	11	25.098	30.9382	0	4	44.4811
31.3469	5.4321	11	25.1198	31.4411	0.4	4	47.0003
31.8477	5.2209	11	25.2035	31.9439	0.8	4	52.5083
32.3485	6.124	11	26.9151	32.4467	0	4	55.1405
32.8493	7.3186	11	26.9285	32.9496	0	4	57.836
33.3502	7.8718	11	26.9471	33.4524	0.89	5	0.0461
33.851	7.2854	11	27.0181	33.9552	0.2	5	0.0739
34.3518	5.8534	11	27.098	34.4581	0.2	5	0.0781
34.8526	4.6385	11	28.2371	34.9609	0.4	5	0.0834
35.3534	4.7722	11	28.2671	35.4637	0	5	6.677
35.8543	5.1182	11	28.2736	35.9666	0	5	6.6891
36.3551	5.7131	11	28.2831	36.4694	0	5	12.7889
36.8559	6.3227	11	28.3716	36.9722	1	5	16.0939
37.3567	6.8036	11	28.6554	37.4751	0	5	16.142
37.8575	6.7877	11	28.722	37.9779	0	5	19.1571
38.3584	6.1167	11	28.8354	38.4807	0	5	19.1746
38.8592	5.2864	11	28.8931	38.9836	1.6	5	19.5461
39.36	5.2245	11	28.9155	39.4864	0.4	5	19.5614
39.8608	5.7311	11	28.992	39.9892	0.2	5	19.5669
40.3616	5.9748	11	29.3926	40.4921	0.2	5	19.58
40.8625	6.687	11	29.3964	40.9949	1.2	5	19.5846
41.3633	7.0428	11	29.4418	41.4977	0.8	5	20.4195
41.8641	6.3859	11	29.4496	42.0006	0.8	5	20.4941
42.3649	5.4518	11	30.3385	42.5034	0	5	20.529
42.8657	5.4411	11	30.4073	43.0062	0.4	5	20.5777
43.3666	6.9633	11	30.6165	43.5091	0	5	24.7523
43.8674	8.209	11	30.8079	44.0119	0	5	25.5266
44.3682	8.1705	11	30.9594	44.5147	0.2	5	25.5315
44.869	6.6853	11	31.1564	45.0175	0	5	27.9546
45.3698	5.8528	11	31.2024	45.5204	0	5	28.2049
45.8707	6.3154	11	31.366	46.0232	0	5	32.0159
46.3715	5.74	11	31.372	46.526	0	5	33.2991
46.8723	5.0967	11	32.2133	47.0289	0.4	5	35.176
47.3731	5.0894	11	32.219	47.5317	0	5	37.0523
47.8739	5.7071	11	32.9014	48.0345	0	5	37.096
48.3748	5.7076	11	33.05	48.5374	0.4	5	39.1635
48.8756	5.5358	11	33.0857	49.0402	0.2	5	39.1708
49.3764	5.449	11	33.0974	49.543	0	5	39.1906
49.8772	5.936	11	33.4208	50.0459	0.4	5	39.2029
50.378	6.6611	11	33.9066	50.5487	0	5	39.2479
50.8789	6.6232	11	33.9371	51.0515	0.4	5	41.0825
51.3797	6.04	11	34.0486	51.5544	0.2	5	41.3884
51.8805	5.4129	11	34.1927	52.0572	0	5	44.6864
52.3813	4.6481	11	34.231	52.56	0.8	5	52.4478
52.8821	4.6217	11	34.6834	53.0629	0.8	5	59.0906
53.383	5.4659	11	34.8236	53.5657	0.4	6	3.1068
53.8838	6.1189	11	35.0126	54.0685	0	6	8.642
54.3846	6.4292	11	35.5776	54.5714	0	6	15.8424
54.8854	6.8762	11	35.6608	55.0742	0.4	6	16.3448
55.3862	6.8778	11	36.377	55.577	0.2	6	19.9406
55.8871	6.3523	11	36.4055	56.0799	0.6	6	20.0465
56.3879	6.428	11	36.4161	56.5827	0.4	6	21.6591
56.8887	7.2524	11	36.487	57.0855	0	6	24.0279
57.3895	7.7454	11	36.5388	57.5884	0.6	6	24.081
57.8903	6.8201	11	36.5749	58.0912	0	6	27.9069
58.3912	5.944	11	37.5628	58.594	0.4	6	29.6259
58.892	5.2041	11	37.6346	59.0969	1	6	29.6668
59.3928	4.6	11	37.666			6	33.3654
		11	37.685			6	33.4719
		11	37.6921			6	40.9724
		11	37.7008			6	42.1605
		11	37.8519			6	42.1775
		11	37.9146			6	55.9235
		11	37.9971			6	58.6886
		11	38.1049			6	59.6299
		11	39.0265			7	0.0505
		11	39.4036			7	2.1959
		11	39.4873			7	7.5305
		11	39.53			7	15.0516
		11	39.5703			7	21.6671
		11	39.5971			7	26.3318
		11	39.6283			7	26.4159
		11	39.8325			7	29.8209
		11	40.4464			7	31.6559
		11	40.5919			7	31.6929
		11	41.945			7	33.5288
		11	41.9906			7	33.5606
		11	42.353			7	33.5643
		11	42.4546			7	33.5688
		11	42.695			7	44.361
		11	43.1435			7	44.4028
		11	43.2756			7	44.409
		11	43.2798			7	44.4324
		11	43.3413			7	44.4368
		11	43.399			7	44.4461
		11	44.0056			7	44.4811
		11	44.1974			7	47.0003
		11	45.3269			7	52.5083
		11	45.8003			7	55.1405
		11	45.9816			7	57.836
		11	47.1348			8	0.0461
		11	47.3055			8	0.0739
		11	47.53			8	0.0781
		11	47.7123			8	0.0834
		11	48.1203			8	6.677
		11	48.1516			8	6.6891
		11	49.3964			8	12.7889
		11	50.0638			8	16.0939
		11	50.1244			8	16.142
		11	50.1413			8	19.1571
		11	50.2439			8	19.1746
		11	50.4916			8	19.5461
		11	50.5039			8	19.5614
		11	50.8419			8	19.5669
		11	50.8501			8	19.58
		11	52.2435			8	19.5846
		11	52.271			8	20.4195
		11	52.277			8	20.4941
		11	52.2859			8	20.529
		11	52.2993			8	20.5778
		11	52.3028			8	24.7523
		11	52.31			8	25.5266
		11	52.3211			8	25.5315
		11	52.3309			8	27.9546
		11	52.3641			8	28.2049
		11	52.3713			8	32.0159
		11	52.4304			8	33.2991
		11	52.5221			8	35.176
		11	53.1355			8	37.0523
		11	53.152			8	37.096
		11	53.5233			8	39.1635
		11	53.649			8	39.1708
		11	53.8041			8	39.1906
		11	53.9088			8	39.2029
		11	53.9876			8	39.2479
		11	54.0244			8	41.0825
		11	54.2339			8	41.3884
		11	54.2494			8	44.6864
		11	54.3413			8	52.4478
		11	54.4685			8	59.0906
		11	54.5021			9	0.0948
		11	56.1534			9	0.1024
		11	56.1779			9	0.1061
		11	57.7498			9	0.1154
		11	57.781			9	0.1211
		11	57.7854			9	11.1886
		11	58.5534			9	11.2031
		11	59.1523			9	18.3359
		11	59.8988			9	24.001
		12	0.4253			9	40.5063
		12	1.2806			9	42.9318
		12	1.2882			9	48.5019
		12	1.4636			9	49.8406
		12	1.4876			9	50.0499
		12	1.722			9	50.9788
		12	5.2082			9	51.1888
		12	6.4106			9	53.3266
		12	6.8174			10	5.9836
		12	8.2203			10	10.0911
		12	9.2409			10	12.9119
		12	9.3641			10	18.8985
		12	9.4059			10	24.6159
		12	9.4213			10	27.3111
		12	9.4529			10	33.4151
		12	9.4888			10	33.7349
		12	9.4986			10	36.9972
		12	9.951			10	41.1771
		12	9.9663			10	41.2226
		12	10.2229			10	43.2227
		12	10.4569			10	48.2951
		12	10.8784			10	51.3891
		12	10.9055			10	55.4588
		12	11.0513			10	57.6055
		12	11.8144			10	59.28
		12	11.9386
		12	12.008
		12	12.0426
		12	12.4925
		12	12.9658
		12	13.4126
		12	13.6176
		12	13.6273
		12	13.8473
		12	14.011
		12	14.0991
		12	15.2691
		12	15.3706
		12	15.5658
		12	15.6148
		12	15.6544
		12	15.7995
		12	15.8473
		12	16.3135
		12	17.0708
		12	17.2651
		12	17.4659
		12	17.507
		12	17.5869
		12	17.5965
		12	17.6025
		12	17.6199
		12	17.6313
		12	17.6363
		12	17.6455
		12	18.0126
		12	19.3241
		12	21.1321
		12	22.5256
		12	23.7808
		12	24.9635
		12	25.6118
		12	25.7446
		12	26.5081
		12	26.7779
		12	26.8401
		12	26.938
		12	26.9545
		12	27.0413
		12	27.0954
		12	27.1605
		12	27.3704
		12	27.4231
		12	27.5645
		12	27.7014
		12	27.7083
		12	27.7951
		12	27.8768
		12	28.0274
		12	28.0338
		12	28.042
		12	28.1354
		12	28.4029
		12	28.4114
		12	28.6134
		12	28.6286
		12	28.723
		12	28.772
		12	29.1261
		12	29.6344
		12	29.733
		12	29.8068
		12	30.894
		12	31.0741
		12	31.0806
		12	32.9913
		12	33.1486
		12	33.5178
		12	33.5453
		12	33.576
		12	34.2321
		12	34.8816
		12	34.9049
		12	35.8755
		12	36.4955
		12	36.7021
		12	36.875
		12	37.3438
		12	37.4835
		12	37.5943
		12	37.8441
		12	38.0917
		12	38.1411
		12	39.4651
		12	39.4943
		12	39.5646
		12	39.7218
		12	39.8883
		12	39.9549
		12	40.7105
		12	40.7941
		12	40.9745
		12	41.6374
		12	41.7639
		12	41.8636
		12	41.8713
		12	41.9826
		12	41.9894
		12	43.0864
		12	43.5961
		12	43.7744
		12	44.8236
		12	44.9084
		12	44.9261
		12	45.7674
		12	45.9836
		12	47.1031
		12	47.1489
		12	47.2514
		12	47.2778
		12	47.296
		12	47.3051
		12	47.5079
		12	47.5575
		12	48.386
		12	48.4818
		12	48.5353
		12	48.6831
		12	48.7101
		12	48.8068
		12	49.1075
		12	49.2553
		12	50.1789
		12	50.2261
		12	50.2941
		12	50.3119
		12	50.8083
		12	51.2329
		12	51.2615
		12	52.0811
		12	52.1421
		12	52.1834
		12	53.0563
		12	53.1628
		12	53.1889
		12	53.1934
		12	53.3709
		12	53.3869
		12	53.558
		12	53.6406
		12	53.6623
		12	53.7313
		12	53.7861
		12	53.859
		12	54.6714
		12	54.8491
		12	54.8898
		12	54.9421
		12	54.9728
		12	55.094
		12	55.1796
		12	55.4351
		12	55.498
		12	55.522
		12	56.1373
		12	56.2268
		12	56.5449
		12	56.5539
		12	56.6285
		12	56.7268
		12	56.7559
		12	56.8629
		12	56.9854
		12	57.0426
		12	57.145
		12	57.2211
		12	57.2354
		12	57.3674
		12	57.3944
		12	57.638
		12	57.6424
		12	57.649
		12	57.7084
		12	57.8278
		12	57.8686
		12	57.8751
		12	58.1209
		12	58.6284
		12	58.8594
		12	59.1089
		12	59.9685
		13	0.8205
		13	0.8328
		13	1.029
		13	3.396
		13	4.188
		13	4.7244
		13	4.7387
		13	8.2175
		13	9.8185
		13	10.1076
		13	10.1214
		13	10.2025
		13	12.4569
		13	15.5406
		13	15.5659
		13	15.5751
		13	15.58
		13	15.6125
		13	15.819
		13	15.9058
		13	16.9061
		13	17.0263
		13	17.0336
		13	17.0374
		13	17.1835
		13	17.273
		13	17.2775
		13	17.7504
		13	17.8
		13	17.8069
		13	17.8138
		13	17.8731
		13	18.5201
		13	18.8461
		13	18.8524
		13	19.0114
		13	19.0188
		13	19.0278
		13	19.9129
		13	20.2464
		13	20.4598
		13	21.7054
		13	22.013
		13	22.0863
		13	22.125
		13	22.3089
		13	23.1324
		13	23.173
		13	24.0476
		13	24.0765
		13	24.147
		13	24.1511
		13	24.1624
		13	24.6186
		13	24.6843
		13	25.7858
		13	26.1081
		13	26.8694
		13	26.8795
		13	26.9955
		13	27.2518
		13	27.2826
		13	28.9123
		13	29.2548
		13	29.3363
		13	29.6319
		13	29.6835
		13	29.7656
		13	29.9156
		13	30.1341
		13	31.1373
		13	31.2485
		13	31.2643
		13	31.3649
		13	31.5478
		13	31.6233
		13	31.6304
		13	32.2963
		13	32.3426
		13	32.9938
		13	33.0141
		13	33.0201
		13	33.0673
		13	33.0731
		13	33.1035
		13	33.113
		13	33.1233
		13	33.7349
		13	35.5216
		13	37.2293
		13	37.3838
		13	37.479
		13	38.4199
		13	38.4951
		13	38.5363
		13	38.5399
		13	38.5451
		13	38.5519
		13	38.7284
		13	38.89
		13	38.8948
		13	38.9233
		13	38.9621
		13	39.8811
		13	39.8969
		13	39.9325
		13	39.9679
		13	39.9833
		13	40
		13	40.0292
		13	40.2068
		13	40.2883
		13	40.3138
		13	40.361
		13	40.5849
		13	41.2659
		13	41.3219
		13	41.378
		13	41.3843
		13	41.4785
		13	41.5608
		13	41.8689
		13	41.9543
		13	41.9716
		13	43.2995
		13	43.3084
		13	43.3428
		13	43.6103
		13	43.6145
		13	43.699
		13	43.7039
		13	43.9288
		13	43.934
		13	44
		13	44.1253
		13	44.2691
		13	44.3583
		13	44.374
		13	44.3921
		13	44.4079
		13	44.4211
		13	44.4449
		13	44.6651
		13	45.0108
		13	45.0685
		13	45.1795
		13	45.2948
		13	46.1968
		13	46.2149
		13	46.3414
		13	46.5218
		13	46.5518
		13	47.0588
		13	47.7681
		13	47.9694
		13	48.027
		13	48.1211
		13	48.1336
		13	48.2591
		13	48.4704
		13	48.5406
		13	49.2388
		13	49.2885
		13	49.3928
		13	49.7184
		13	49.7383
		13	49.7814
		13	49.8235
		13	49.8343
		13	49.8551
		13	50.49
		13	50.5786
		13	50.6034
		13	50.6081
		13	50.6496
		13	50.6981
		13	51.9873
		13	52.3644
		13	52.3926
		13	52.4011
		13	52.4188
		13	52.4335
		13	52.4658
		13	52.4973
		13	52.5261
		13	52.5311
		13	52.5454
		13	52.5708
		13	52.6165
		13	52.6608
		13	52.6655
		13	52.7573
		13	53.5828
		13	54.1879
		13	54.2014
		13	54.2943
		13	54.3003
		13	54.8604
		13	55.0399
		13	55.0488
		13	55.2348
		13	55.4258
		13	55.5225
		13	55.543
		13	55.592
		13	55.95
		13	56.4714
		13	56.5784
		13	56.5936
		13	57.1609
		13	57.1703
		13	57.2433
		13	57.9184
		13	58.405
		13	59.0939
		13	59.1019
		13	59.1251
		13	59.6848
		13	59.7601
		14	0.4253
		14	0.5886
		14	0.6185
		14	0.7965
		14	0.8146
		14	0.8383
		14	0.8433
		14	0.8516
		14	0.8575
		14	0.8869
		14	0.9963
		14	1.0298
		14	1.0348
		14	1.0396
		14	1.0455
		14	1.0548
		14	1.0599
		14	1.0675
		14	1.0758
		14	1.229
		14	1.2403
		14	1.2509
		14	1.2617
		14	1.2656
		14	1.2703
		14	1.2806
		14	1.2882
		14	1.4636
		14	1.4876
		14	1.492
		14	1.5009
		14	1.5119
		14	1.7175
		14	1.722
		14	5.2082
		14	6.4106
		14	6.8174
		14	8.2203
		14	9.2409
		14	9.3641
		14	9.4059
		14	9.4213
		14	9.4529
		14	9.4888
		14	9.4986
		14	9.951
		14	9.9663
		14	10.2229
		14	10.4569
		14	10.8784
		14	10.9055
		14	11.0513
		14	11.8144
		14	11.9386
		14	12.008
		14	12.0426
		14	12.4925
		14	12.9658
		14	13.4126
		14	13.6176
		14	13.6273
		14	13.8473
		14	14.011
		14	14.0991
		14	15.2691
		14	15.3706
		14	15.5658
		14	15.6148
		14	15.6544
		14	15.7995
		14	15.8473
		14	16.3135
		14	17.0708
		14	17.2651
		14	17.4659
		14	17.507
		14	17.5869
		14	17.5965
		14	17.6025
		14	17.6199
		14	17.6313
		14	17.6363
		14	17.6455
		14	18.0126
		14	19.3241
		14	21.1321
		14	22.5256
		14	23.7808
		14	24.9635
		14	25.6118
		14	25.7446
		14	26.5081
		14	26.7779
		14	26.8401
		14	26.938
		14	26.9545
		14	27.0413
		14	27.0954
		14	27.1605
		14	27.3704
		14	27.4231
		14	27.5645
		14	27.7014
		14	27.7083
		14	27.7951
		14	27.8768
		14	28.0274
		14	28.0338
		14	28.042
		14	28.1354
		14	28.4029
		14	28.4114
		14	28.6134
		14	28.6286
		14	28.723
		14	28.772
		14	29.1261
		14	29.6344
		14	29.733
		14	29.8068
		14	30.894
		14	31.0741
		14	31.0806
		14	32.9913
		14	33.1486
		14	33.5178
		14	33.5453
		14	33.576
		14	34.2321
		14	34.8816
		14	34.9049
		14	35.8755
		14	36.4955
		14	36.7021
		14	36.875
		14	37.3438
		14	37.4835
		14	37.5943
		14	37.8441
		14	38.0917
		14	38.1411
		14	39.4651
		14	39.4943
		14	39.5646
		14	39.7218
		14	39.8883
		14	39.9549
		14	40.7105
		14	40.7941
		14	40.9745
		14	41.6374
		14	41.7639
		14	41.8636
		14	41.8713
		14	41.9826
		14	41.9894
		14	43.0864
		14	43.5961
		14	43.7744
		14	44.8236
		14	44.9084
		14	44.9261
		14	45.7674
		14	45.9836
		14	47.1031
		14	47.1489
		14	47.2514
		14	47.2778
		14	47.296
		14	47.3051
		14	47.5079
		14	47.5575
		14	48.386
		14	48.4818
		14	48.5353
		14	48.6831
		14	48.7101
		14	48.8068
		14	49.1075
		14	49.2553
		14	50.1789
		14	50.2261
		14	50.2941
		14	50.3119
		14	50.8083
		14	51.2329
		14	51.2615
		14	52.0811
		14	52.1421
		14	52.1834
		14	53.0563
		14	53.1628
		14	53.1889
		14	53.1934
		14	53.3709
		14	53.3869
		14	53.558
		14	53.6406
		14	53.6623
		14	53.7313
		14	53.7861
		14	53.859
		14	54.6714
		14	54.8491
		14	54.8898
		14	54.9421
		14	54.9728
		14	55.094
		14	55.1796
		14	55.4351
		14	55.498
		14	55.522
		14	56.1373
		14	56.2268
		14	56.5449
		14	56.5539
		14	56.6285
		14	56.7268
		14	56.7559
		14	56.8629
		14	56.9854
		14	57.0426
		14	57.145
		14	57.2211
		14	57.2354
		14	57.3674
		14	57.3944
		14	57.638
		14	57.6424
		14	57.649
		14	57.7084
		14	57.8278
		14	57.8686
		14	57.8751
		14	58.1209
		14	58.6284
		14	58.8594
		14	59.1089
		14	59.9685
		15	0.8205
		15	0.8328
		15	1.029
		15	3.396
		15	4.188
		15	4.7244
		15	4.7387
		15	8.2175
		15	9.8185
		15	10.1076
		15	10.1214
		15	10.2025
		15	12.4569
		15	15.5406
		15	15.5659
		15	15.5751
		15	15.58
		15	15.6125
		15	15.819
		15	15.9058
		15	16.9061
		15	17.0263
		15	17.0336
		15	17.0374
		15	17.1835
		15	17.273
		15	17.2775
		15	17.7504
		15	17.8
		15	17.8069
		15	17.8138
		15	17.8731
		15	18.5201
		15	18.8461
		15	18.8524
		15	19.0114
		15	19.0188
		15	19.0278
		15	19.9129
		15	20.2464
		15	20.4598
		15	21.7054
		15	22.013
		15	22.0863
		15	22.125
		15	22.3089
		15	23.1324
		15	23.173
		15	24.0476
		15	24.0765
		15	24.147
		15	24.1511
		15	24.1624
		15	24.6186
		15	24.6843
		15	25.7858
		15	26.1081
		15	26.8694
		15	26.8795
		15	26.9955
		15	27.2518
		15	27.2826
		15	28.9123
		15	29.2548
		15	29.3363
		15	29.6319
		15	29.6835
		15	29.7656
		15	29.9156
		15	30.1341
		15	31.1373
		15	31.2485
		15	31.2643
		15	31.3649
		15	31.5478
		15	31.6233
		15	31.6304
		15	32.2963
		15	32.3426
		15	32.9938
		15	33.0141
		15	33.0201
		15	33.0673
		15	33.0731
		15	33.1035
		15	33.113
		15	33.1233
		15	33.7349
		15	35.5216
		15	37.2293
		15	37.3838
		15	37.479
		15	38.4199
		15	38.4951
		15	38.5363
		15	38.5399
		15	38.5451
		15	38.5519
		15	38.7284
		15	38.89
		15	38.8948
		15	38.9233
		15	38.9621
		15	39.8811
		15	39.8969
		15	39.9325
		15	39.9679
		15	39.9833
		15	40
		15	40.0292
		15	40.2068
		15	40.2883
		15	40.3138
		15	40.361
		15	40.5849
		15	41.2659
		15	41.3219
		15	41.378
		15	41.3843
		15	41.4785
		15	41.5608
		15	41.8689
		15	41.9543
		15	41.9716
		15	43.2995
		15	43.3084
		15	43.3428
		15	43.6103
		15	43.6145
		15	43.699
		15	43.7039
		15	43.9288
		15	43.934
		15	44
		15	44.1253
		15	44.2691
		15	44.3583
		15	44.374
		15	44.3865
		15	44.3921
		15	44.4079
		15	44.4211
		15	44.4449
		15	44.6651
		15	45.0108
		15	45.0685
		15	45.1795
		15	45.2948
		15	46.1968
		15	46.2149
		15	46.3414
		15	46.5218
		15	46.5518
		15	47.0588
		15	47.7681
		15	47.9694
		15	48.027
		15	48.1211
		15	48.1336
		15	48.2591
		15	48.4704
		15	48.5406
		15	49.2388
		15	49.2885
		15	49.3928
		15	49.7184
		15	49.7383
		15	49.7814
		15	49.8235
		15	49.8343
		15	49.8551
		15	50.49
		15	50.5786
		15	50.6034
		15	50.6081
		15	50.6496
		15	50.6981
		15	51.9873
		15	52.3644
		15	52.3926
		15	52.4011
		15	52.4188
		15	52.4335
		15	52.4658
		15	52.4973
		15	52.5261
		15	52.5311
		15	52.5454
		15	52.5708
		15	52.6165
		15	52.6608
		15	52.6655
		15	52.7573
		15	53.5828
		15	54.1879
		15	54.2014
		15	54.2943
		15	54.3003
		15	54.3038
		15	54.8604
		15	55.0399
		15	55.0488
		15	55.2348
		15	55.4258
		15	55.5225
		15	55.543
		15	55.592
		15	55.95
		15	56.4714
		15	56.5784
		15	56.5936
		15	57.1609
		15	57.1703
		15	57.2433
		15	57.9184
		15	58.405
		15	59.0939
		15	59.1019
		15	59.1251
		15	59.6848
		15	59.7601
		16	1.1672
		16	3.8283
		16	4.5574
		16	4.6046
		16	4.6483
		16	4.7221
		16	6.1578
		16	6.1685
		16	6.2136
		16	6.6608
		16	6.6696
		16	7.2484
		16	7.2643
		16	7.2823
		16	7.9676
		16	8.9801
		16	9.8154
		16	10.6434
		16	11.0075
		16	12.6869
		16	13.6384
		16	13.9108
		16	13.9141
		16	13.9333
		16	13.9544
		16	14.1198
		16	14.3066
		16	14.386
		16	14.4799
		16	14.5521
		16	14.5578
		16	14.7035
		16	14.7114
		16	14.8373
		16	14.845
		16	15.0243
		16	15.1094
		16	15.3338
		16	15.3421
		16	15.7268
		16	16.3929
		16	17.0123
		16	17.0156
		16	17.5259
		16	17.6168
		16	17.6264
		16	17.6653
		16	17.676
		16	18.8156
		16	19.8531
		16	20.6459
		16	20.6795
		16	21.0573
		16	21.9148
		16	22.1571
		16	22.4616
		16	22.477
		16	22.5184
		16	22.6419
		16	22.6859
		16	22.7719
		16	22.7848
		16	23.4979
		16	23.55
		16	23.5575
		16	24.112
		16	24.777
		16	24.8259
		16	24.8799
		16	24.9171
		16	24.959
		16	25.022
		16	25.0726
		16	25.1055
		16	25.5923
		16	26.3215
		16	26.3473
		16	26.3525
		16	26.3569
		16	26.3631
		16	26.5666
		16	26.8561
		16	26.8843
		16	27.3546
		16	27.3595
		16	27.574
		16	27.5793
		16	27.7813
		16	27.8073
		16	27.812
		16	27.8184
		16	27.9244
		16	27.9598
		16	27.9653
		16	28.0555
		16	28.0636
		16	28.5879
		16	28.9945
		16	29.909
		16	29.9153
		16	29.9266
		16	29.9498
		16	29.9554
		16	30.8189
		16	30.9545
		16	31.1016
		16	31.401
		16	31.7193
		16	31.7593
		16	31.7661
		16	31.7944
		16	31.8308
		16	31.9013
		16	32.6244
		16	32.7125
		16	32.7665
		16	32.9397
		16	33.011
		16	33.0419
		16	33.2015
		16	33.2336
		16	33.3118
		16	33.3168
		16	33.3252
		16	33.419
		16	33.5404
		16	33.6511
		16	33.7348
		16	33.7403
		16	33.773
		16	33.9576
		16	34.0035
		16	34.0106
		16	34.2806
		16	34.3018
		16	34.3525
		16	34.3711
		16	34.3817
		16	34.4216
		16	34.4263
		16	34.464
		16	34.4884
		16	34.4948
		16	34.5156
		16	34.5393
		16	34.553
		16	34.576
		16	34.8513
		16	35.6265
		16	35.6359
		16	35.6559
		16	35.8432
		16	36.2283
		16	36.2471
		16	36.6714
		16	36.7055
		16	36.7114
		16	36.7333
		16	36.7375
		16	36.7536
		16	36.7868
		16	36.7915
		16	36.8604
		16	37.3904
		16	37.6287
		16	37.8376
		16	37.8793
		16	37.965
		16	38.0258
		16	38.034
		16	38.0513
		16	38.056
		16	38.0949
		16	39.3374
		16	39.3613
		16	39.6665
		16	40.225
		16	41.0436
		16	41.0553
		16	41.3745
		16	41.4155
		16	41.4228
		16	41.48
		16	41.5866
		16	41.6996
		16	41.8159
		16	41.8988
		16	42.3134
		16	42.32
		16	42.4176
		16	42.428
		16	42.4413
		16	42.4464
		16	42.5939
		16	42.6122
		16	42.8058
		16	42.8115
		16	42.8585
		16	42.8788
		16	42.8852
		16	42.9097
		16	42.9558
		16	43.0915
		16	43.2614
		16	43.2688
		16	43.3408
		16	43.6146
		16	43.6694
		16	43.701
		16	43.7209
		16	43.7314
		16	43.7459
		16	43.7773
		16	44.022
		16	44.1505
		16	44.2122
		16	44.274
		16	44.2785
		16	44.2841
		16	44.3544
		16	44.3809
		16	44.4149
		16	44.507
		16	44.6089
		16	44.6133
		16	44.73
		16	45.5088
		16	45.5401
		16	45.5523
		16	45.6794
		16	45.805
		16	45.8389
		16	45.8476
		16	46.1428
		16	46.338
		16	46.5028
		16	46.5299
		16	46.5341
		16	46.544
		16	46.6319
		16	47.2823
		16	47.4242
		16	48.1003
		16	48.8395
		16	49.0164
		16	49.5428
		16	49.7082
		16	50.0006
		16	50.1006
		16	50.5587
		16	50.5919
		16	50.6751
		16	50.7519
		16	50.7698
		16	50.785
		16	50.9668
		16	51.1461
		16	51.3828
		16	51.413
		16	51.42
		16	51.4479
		16	51.4591
		16	51.7369
		16	51.8311
		16	52.0535
		16	52.2199
		16	52.3529
		16	52.3595
		16	52.3651
		16	52.5487
		16	52.5624
		16	53.4693
		16	53.487
		16	53.6398
		16	53.95
		16	54.2194
		16	54.2635
		16	54.6764
		16	54.808
		16	54.8576
		16	54.9029
		16	55.055
		16	55.0946
		16	55.107
		16	55.1151
		16	55.1223
		16	55.1426
		16	55.2191
		16	55.2298
		16	55.3115
		16	55.3216
		16	55.3646
		16	55.372
		16	55.382
		16	55.4999
		16	55.521
		16	55.5805
		16	55.6943
		16	56.3829
		16	56.4013
		16	56.501
		16	56.5076
		16	56.5161
		16	56.6766
		16	57.073
		16	57.2341
		16	57.3494
		16	57.3646
		16	57.4654
		16	57.472
		16	57.7824
		16	58.6789
		16	59.4756
		16	59.5764
		17	0.0456
		17	0.0551
		17	0.126
		17	0.3818
		17	0.4981
		17	1.1604
		17	1.5841
		17	1.742
		17	1.7463
		17	1.8373
		17	1.8444
		17	2.3331
		17	2.3641
		17	2.4819
		17	3.9083
		17	4.3635
		17	4.4285
		17	4.4455
		17	4.5529
		17	4.6228
		17	6.1154
		17	6.7825
		17	9.3861
		17	9.4268
		17	9.4621
		17	9.6508
		17	10.7825
		17	10.8131
		17	11.5694
		17	11.6724
		17	12.724
		17	13.2263
		17	13.2824
		17	13.8129
		17	13.9356
		17	13.941
		17	14.6238
		17	15.7865
		17	16.143
		17	16.6645
		17	16.7951
		17	17.092
		17	17.322
		17	17.4469
		17	17.4508
		17	17.4563
		17	17.5016
		17	17.5064
		17	17.5211
		17	17.531
		17	18.26
		17	18.2673
		17	18.3329
		17	18.3691
		17	18.3908
		17	18.6628
		17	18.672
		17	18.6788
		17	18.812
		17	18.9491
		17	19.0054
		17	19.1471
		17	19.232
		17	19.3914
		17	19.6381
		17	19.7579
		17	19.7948
		17	19.8001
		17	19.8321
		17	19.9903
		17	21.3878
		17	21.4523
		17	21.4863
		17	21.8626
		17	21.9445
		17	21.9673
		17	22.0208
		17	22.0521
		17	22.08
		17	22.2383
		17	22.9906
		17	23.0421
		17	23.0463
		17	23.0498
		17	23.0716
		17	23.0763
		17	23.1029
		17	23.1165
		17	23.1224
		17	23.1329
		17	23.1601
		17	23.2596
		17	23.4015
		17	23.4461
		17	23.6924
		17	23.7268
		17	23.8388
		17	23.8454
		17	23.8628
		17	24.7983
		17	24.8084
		17	25.3233
		17	25.439
		17	25.4438
		17	25.4476
		17	25.4839
		17	25.5294
		17	25.5569
		17	25.5661
		17	25.6008
		17	26.9361
		17	27.1146
		17	27.4101
		17	27.4623
		17	28.4854
		17	28.5414
		17	28.6809
		17	28.859
		17	28.9345
		17	29.2258
		17	30.3034
		17	30.3181
		17	30.5039
		17	30.5656
		17	30.5731
		17	30.5793
		17	30.6119
		17	30.6603
		17	30.6911
		17	30.773
		17	30.793
		17	30.8236
		17	30.8465
		17	30.877
		17	30.8841
		17	31.1908
		17	31.2065
		17	31.4859
		17	31.4935
		17	31.5445
		17	31.5505
		17	31.5568
		17	31.7891
		17	31.8226
		17	32.0082
		17	32.0433
		17	32.0775
		17	32.3051
		17	32.3128
		17	32.368
		17	32.378
		17	32.4298
		17	32.4376
		17	32.5661
		17	32.6239
		17	32.632
		17	32.6369
		17	32.717
		17	32.7351
		17	32.741
		17	32.7491
		17	32.7704
		17	32.7761
		17	32.7825
		17	33.0625
		17	33.0878
		17	33.1329
		17	33.2305
		17	33.2414
		17	33.5521
		17	33.709
		17	33.7581
		17	34.0647
		17	34.0968
		17	34.2533
		17	34.6404
		17	34.9009
		17	35.0886
		17	35.7599
		17	36.5706
		17	36.8185
		17	36.8259
		17	36.8324
		17	37.0491
		17	37.8126
		17	38.6548
		17	38.9381
		17	38.9981
		17	39.1738
		17	39.1951
		17	39.2016
		17	39.2259
		17	39.2565
		17	39.2959
		17	39.6228
		17	39.7597
		17	39.7747
		17	40.1359
		17	40.1435
		17	40.1831
		17	40.2388
		17	40.3744
		17	40.4124
		17	40.4645
		17	40.4816
		17	40.4885
		17	40.6293
		17	40.7665
		17	40.8055
		17	40.837
		17	40.8775
		17	41.0363
		17	41.0812
		17	41.0965
		17	41.2194
		17	41.2488
		17	41.3489
		17	41.4198
		17	41.432
		17	41.44
		17	41.4468
		17	41.6791
		17	41.693
		17	41.7154
		17	41.7331
		17	41.791
		17	41.8065
		17	41.8414
		17	41.847
		17	41.9046
		17	41.9808
		17	42.1026
		17	42.1069
		17	42.6843
		17	42.738
		17	42.8489
		17	43.0439
		17	43.1041
		17	43.2036
		17	43.624
		17	43.7535
		17	43.757
		17	44.2271
		17	44.2331
		17	44.5961
		17	45.6845
		17	45.6883
		17	45.7966
		17	45.882
		17	46.2073
		17	46.2759
		17	46.3075
		17	46.3174
		17	46.3228
		17	47.0783
		17	47.2801
		17	47.6038
		17	47.8114
		17	48.0019
		17	48.7205
		17	48.7545
		17	48.7599
		17	48.764
		17	48.8373
		17	48.8514
		17	48.9181
		17	48.9398
		17	49.0748
		17	49.2558
		17	49.2648
		17	49.3858
		17	49.4053
		17	49.4781
		17	49.5664
		17	49.621
		17	49.6265
		17	49.634
		17	49.738
		17	49.9038
		17	50.0505
		17	50.0559
		17	50.1009
		17	50.1479
		17	50.2635
		17	50.2696
		17	50.277
		17	50.5578
		17	50.5664
		17	50.6224
		17	50.6285
		17	50.6713
		17	50.7453
		17	50.7838
		17	50.7894
		17	50.796
		17	50.8203
		17	50.8264
		17	50.8378
		17	50.8859
		17	50.8971
		17	50.9505
		17	50.9854
		17	51.0456
		17	51.2515
		17	51.2601
		17	51.384
		17	51.4004
		17	51.7703
		17	51.8364
		17	51.8544
		17	51.8593
		17	51.8669
		17	51.8761
		17	51.9414
		17	51.9528
		17	51.9618
		17	51.9661
		17	52.0524
		17	52.0659
		17	52.2858
		17	53.7913
		17	54.0538
		17	54.0643
		17	54.1019
		17	54.2089
		17	54.2173
		17	54.3935
		17	54.433
		17	56.2394
		17	56.3648
		17	56.405
		17	56.4146
		17	56.472
		17	56.4791
		17	56.4921
		17	56.9284
		17	57.2016
		17	57.3519
		17	57.4778
		17	57.4945
		17	57.5208
		17	57.677
		17	57.7465
		17	57.7885
		17	58.06
		17	58.1456
		17	58.1706
		17	58.1984
		17	58.439
		17	58.4485
		17	58.4835
		17	58.6174
		17	58.6534
		17	58.678
		18	1.2144
		18	1.3856
		18	3.5988
		18	3.8341
		18	3.866
		18	8.7388
		18	10.4591
		18	11.39
		18	12.1549
		18	12.4615
		18	12.4926
		18	13.8294
		18	14.1949
		18	16.8194
		18	17.1522
		18	17.1673
		18	17.2388
		18	17.2543
		18	17.8533
		18	17.9171
		18	17.9724
		18	19.4026
		18	19.5403
		18	19.5491
		18	20.1379
		18	20.1833
		18	20.2048
		18	20.2911
		18	20.3044
		18	20.3164
		18	20.3335
		18	20.3973
		18	20.5287
		18	20.6316
		18	20.6474
		18	20.7407
		18	21.1021
		18	21.3036
		18	22.4215
		18	22.4325
		18	22.4754
		18	22.5196
		18	22.6543
		18	22.7403
		18	22.7681
		18	22.831
		18	23.3685
		18	23.8509
		18	24.163
		18	24.2591
		18	24.2694
		18	24.4131
		18	24.4335
		18	24.439
		18	24.4498
		18	24.7686
		18	24.9005
		18	24.9216
		18	24.9284
		18	24.9339
		18	25.0719
		18	25.2664
		18	25.3103
		18	25.3565
		18	25.543
		18	25.5638
		18	26.5954
		18	26.8549
		18	27.2308
		18	27.2776
		18	27.3008
		18	27.3043
		18	27.9171
		18	27.9603
		18	28.0561
		18	29.2784
		18	29.3473
		18	30.2504
		18	30.8399
		18	30.9274
		18	31.1039
		18	31.1469
		18	31.2216
		18	31.2439
		18	31.2504
		18	31.2576
		18	31.4374
		18	31.5001
		18	31.521
		18	31.5266
		18	31.7114
		18	32.4521
		18	32.4933
		18	32.7481
		18	32.787
		18	32.903
		18	33.1594
		18	33.3103
		18	33.4664
		18	33.4746
		18	34.4249
		18	34.4328
		18	34.4425
		18	34.4558
		18	34.7126
		18	34.8644
		18	34.9438
		18	34.9844
		18	35.199
		18	35.2924
		18	35.357
		18	35.38
		18	35.4125
		18	35.4681
		18	36.3066
		18	36.4369
		18	36.4956
		18	36.5174
		18	36.9076
		18	36.9911
		18	37.074
		18	38.0488
		18	38.0688
		18	38.0759
		18	38.1441
		18	38.1554
		18	38.1713
		18	38.1844
		18	38.2083
		18	38.2133
		18	38.2195
		18	38.3288
		18	38.4564
		18	38.5069
		18	38.5639
		18	38.5685
		18	38.5746
		18	39.6365
		18	39.6984
		18	39.8931
		18	40.031
		18	40.225
		18	40.7433
		18	40.8158
		18	40.9179
		18	41.0485
		18	41.353
		18	41.4784
		18	41.4838
		18	41.6061
		18	41.631
		18	41.9885
		18	42.0976
		18	42.2574
		18	42.5459
		18	42.7226
		18	42.8246
		18	42.9575
		18	43.0435
		18	43.2863
		18	43.4165
		18	43.4211
		18	43.4364
		18	43.5989
		18	43.6069
		18	43.718
		18	43.8244
		18	44.1053
		18	44.1371
		18	44.232
		18	44.2594
		18	44.2648
		18	44.2774
		18	44.3004
		18	44.36
		18	44.3655
		18	44.4999
		18	44.6833
		18	45.2579
		18	45.2725
		18	45.3206
		18	45.3289
		18	45.4534
		18	45.5221
		18	45.6676
		18	45.7469
		18	45.7845
		18	45.8041
		18	45.8204
		18	46.1045
		18	46.3465
		18	46.3895
		18	46.4775
		18	46.5171
		18	46.5278
		18	46.5561
		18	46.5626
		18	46.6221
		18	46.6296
		18	46.7594
		18	46.8055
		18	46.8185
		18	47.367
		18	47.3738
		18	47.3795
		18	47.5049
		18	47.53
		18	47.8059
		18	48.0186
		18	48.4198
		18	48.4793
		18	48.494
		18	48.5155
		18	48.5231
		18	48.5366
		18	48.5655
		18	48.5869
		18	48.6359
		18	48.6934
		18	48.7071
		18	48.8164
		18	48.8343
		18	48.9699
		18	48.9866
		18	49.0944
		18	49.3038
		18	49.8854
		18	50.1868
		18	50.5111
		18	50.8179
		18	51.0034
		18	51.1204
		18	51.1731
		18	51.181
		18	51.259
		18	51.3824
		18	51.3886
		18	52.6209
		18	52.8635
[truncated: 758 more rows]

## Sheet: Fig1C
Fig1C
light-activated cells			light-suppressed cells				light-activated			light-inhibited
lux			lux				mean	sem		mean	sem
light-activated	lux	normalized		lux	normalized	0	0.2818	0.0612	0	1	5.1187e-08
cell-1	0	0.4302	cell-1	0	1	20	0.5448	0.0562	20	0.5486	0.1022
	20	0.6531		20	0.7406	50	0.6421	0.0841	100	0.3892	0.1059
	100	0.631		100	0.4931	100	0.72	0.056	200	0.2551	0.054
	400	1		400	0.447	200	0.8297	0.0364	400	0.2553	0.0585
						400	1	3.6369e-08
cell-2	0	0.0265	cell-2	0	1
	20	0.1229		100	0.7327
	100	0.5047		200	0.4462
	400	1		400	0.407
cell-3	0	0.2175	cell-3	0	1
	20	0.6047		20	0.1684
	100	0.8844		100	0.0455
	400	1		400	0.0123
cell-4	0	0.1611	cell-4	0	1
	20	0.6547		100	0.0112
	100	0.8078		400	0.003212
	400	1
			cell-5	0	1
cell-5	0	0.0103		20	0.6475
	20	0.382		200	0.1959
	100	0.5412		400	0.1273
	400	1
			cell-6	0	1
cell-6	0	0.3952		20	0.2492
	20	0.8327		200	0.1689
	200	0.7966		400	0.19
	400	1
			cell-7	0	1
cell-7	0	0.0985		200	0.1625
	20	0.6599		400	0.1882
	200	0.9489
	400	1	cell-8	0	1
				20	0.7179
cell-8	0	0.2757		100	0.3506
	20	0.4497		400	0.1205
	50	0.4802
	200	0.7546	cell-9	0	1
	400	1		20	0.0311
				100	0.0129
cell-9	0	0.468		400	0.0786
	20	0.3636
	50	0.4545	cell-10	0	1
	100	0.5373		20	0.9368
	200	0.7879		100	0.8927
	400	1		400	0.6827
cell-10	0	0.222	cell-11	0	1
	20	0.4928		20	0.6679
	50	0.6026		100	0.4394
	100	0.7614		400	0.3992
	400	1
			cell-12	0	1
cell-11	0	0.6417		20	0.9555
	20	0.7586		100	0.5243
	50	0.8743		400	0.5069
	100	0.9154
	200	0.9362	cell-13	0	1
	400	1		20	0.3707
				200	0.3021
cell-12	0	0.6569		400	0.1565
	20	0.7469
	50	0.7989
	100	0.8969
	400	1
cell-13	0	0.0593
	20	0.3604
	200	0.7544
	400	1

## Sheet: Fig1D
Fig1D
raw recording traces						before					constant stimulus		during		fiting line					LD stimulus(60/60)		after		fiting line					constant stimulus
before		during		after		time	psth	time	fft	mean+4*sd	time	fft	time	psth	time		time	fft	mean+4*sd	time	fft	time	psth	time		time	fft	mean+4*sd	time	fft
1.6667e-05	-0.0346	1.8333e-05	-0.0209	2.1667e-05	-0.0412	0.00091451	5	0	1.3471	1.4093	0	0	0.0018	0	0.0018	1.307	0	1.4012	1.6327	0	0.7498	0.0009	0	0.0009	0.0286	0	2.3	2.4334	0	0
0.00016458	0.0958	2.6667e-05	0.0264	0.000155	0.0792	0.0042478	0	0.0012207	0.985	1.0341	0.0012207	0	0.0051	0	0.0051	1.3658	0.0012207	0.9419	1.2025	0.0012207	0.5238	0.0042	0	0.0042	0.0348	0.0012207	1.6348	1.7715	0.0012207	0
0.00033	-0.0459	5.8333e-05	-0.0045776	0.00021333	0.0613	0.007581	0	0.0024414	0.3406	0.4043	0.0024414	0	0.0085	0	0.0085	1.4254	0.0024414	0.1889	0.4767	0.0024414	0.1416	0.0076	0	0.0076	0.0408	0.0024414	0.4987	0.6553	0.0024414	0
0.00037667	0.029	8.1667e-05	0.049	0.00034333	-0.0439	0.0109	0	0.0036621	0.0217	0.1732	0.0036621	0	0.0118	0	0.0118	1.4858	0.0036621	0.1642	0.2097	0.0036621	0.0172	0.0109	0	0.0109	0.0466	0.0036621	0.182	0.2677	0.0036621	0
0.00045833	-0.0244	9e-05	0.0461	0.00051333	0.051	0.0142	0	0.0048828	0.0446	0.1575	0.0048828	0	0.0151	0	0.0151	1.547	0.0048828	0.1602	0.1966	0.0048828	0.0054792	0.0142	0	0.0142	0.0524	0.0048828	0.6081	0.2252	0.0048828	0
0.00055833	0.0589	0.00012333	0.002594	0.00060667	-0.0296	0.0176	0	0.0061035	0.0334	0.1584	0.0061035	0	0.0185	5	0.0185	1.6088	0.0061035	0.1659	0.1982	0.0061035	0.126	0.0176	0	0.0176	0.0576	0.0061035	1.2042	0.2307	0.0061035	0
0.00064333	-0.0288	0.000125	-0.0057983	0.00064667	-0.049	0.0209	0	0.0073242	0.0298	0.1589	0.0073242	0	0.0218	0	0.0218	1.6714	0.0073242	0.7428	0.1971	0.0073242	0.3745	0.0209	0	0.0209	0.0628	0.0073242	1.2778	0.2321	0.0073242	0
0.00081667	0.0529	0.00013	0.0342	0.00081667	0.0525	0.0242	0	0.0085449	0.0816	0.1504	0.0085449	0	0.0251	0	0.0251	1.7348	0.0085449	0.9538	0.1943	0.0085449	0.4725	0.0242	0	0.0242	0.0676	0.0085449	0.6425	0.2296	0.0085449	0
0.00085833	0.0681	0.00018	0.0352	0.000905	0.0586	0.0276	0	0.0097656	0.0918	0.1509	0.0097656	0	0.0284	0	0.0284	1.7988	0.0097656	0.551	0.1881	0.0097656	0.2893	0.0276	0	0.0276	0.0722	0.0097656	0.0549	0.2311	0.0097656	0
0.00099167	-0.0316	0.00018833	-0.022	0.00099333	-0.0539	0.0309	0	0.011	0.0536	0.1519	0.011	0	0.0318	0	0.0318	1.8634	0.011	0.098	0.1919	0.011	0.0596	0.0309	0	0.0309	0.0764	0.011	0.1993	0.2275	0.011	0
0.001085	-0.0314	0.00021833	-0.0569	0.0010433	-0.0441	0.0342	0	0.0122	0.0923	0.1496	0.0122	0	0.0351	0	0.0351	1.9288	0.0122	0.0787	0.1891	0.0122	0.0125	0.0342	0	0.0342	0.0802	0.0122	0.2478	0.2265	0.0122	0
0.0012033	0.0755	0.00024833	0.0186	0.0011483	0.1053	0.0376	20	0.0134	0.0955	0.1554	0.0134	0	0.0384	0	0.0384	1.9946	0.0134	0.0735	0.1929	0.0134	0.00099783	0.0376	0	0.0376	0.0834	0.0134	0.3318	0.2271	0.0134	0
0.0012733	0.0531	0.00025667	-0.0122	0.00128	-0.0555	0.0409	0	0.0146	0.0493	0.1596	0.0146	0	0.0418	0	0.0418	2.061	0.0146	0.1087	0.1996	0.0146	0.0016951	0.0409	0	0.0409	0.0864	0.0146	0.2578	0.2239	0.0146	0
0.0014083	-0.0444	0.00027167	0.0961	0.0014417	0.0444	0.0442	5	0.0159	0.0128	0.1558	0.0159	0	0.0451	0	0.0451	2.128	0.0159	0.3516	0.1989	0.0159	0.0013725	0.0442	0	0.0442	0.0888	0.0159	0.0623	0.2244	0.0159	0
0.0015833	0.0716	0.00029167	0.0697	0.00151	0.036	0.0476	0	0.0171	0.0493	0.1542	0.0171	0	0.0484	0	0.0484	2.1954	0.0171	0.4085	0.1953	0.0171	0.00040789	0.0476	0	0.0476	0.0908	0.0171	0.0624	0.2236	0.0171	0
0.0016333	-0.0217	0.000325	-0.0333	0.0016267	-0.0475	0.0509	5	0.0183	0.0504	0.1583	0.0183	0	0.0518	0	0.0518	2.2634	0.0183	0.2424	0.2002	0.0183	9.9074e-06	0.0509	0	0.0509	0.0922	0.0183	0.0855	0.2215	0.0183	0
0.0016733	-0.0343	0.00035	-0.0162	0.0017183	-0.0531	0.0542	20	0.0195	0.051	0.1589	0.0195	0	0.0551	0	0.0551	2.3318	0.0195	0.1087	0.1993	0.0195	0.00086913	0.0542	0	0.0542	0.093	0.0195	0.0999	0.2252	0.0195	0
0.001825	0.0821	0.00036333	0.0363	0.0018183	0.0816	0.0576	20	0.0208	0.0587	0.1588	0.0208	0	0.0584	0	0.0584	2.4006	0.0208	0.0664	0.1966	0.0208	0.0032606	0.0576	0	0.0576	0.0932	0.0208	0.0894	0.2259	0.0208	0
0.0018817	0.0626	0.00038167	-0.0056458	0.0019517	-0.0687	0.0609	0						0.0618	0	0.0618	2.4698						0.0609	0	0.0609	0.0928
0.0019883	-0.0377	0.000415	0.0589	0.00199	0.0116	0.0642	0						0.0651	5	0.0651	2.5396						0.0642	0	0.0642	0.0916
0.0021183	-0.0374	0.00042667	0.0427	0.0021333	0.0549	0.0676	0						0.0684	0	0.0684	2.6096						0.0676	0	0.0676	0.0898
0.0021433	0.0687	0.00045	-0.0224	0.0022733	-0.0659	0.0709	0						0.0718	0	0.0718	2.6798						0.0709	0	0.0709	0.0872
0.0023583	-0.0398	0.00045833	-0.0223	0.0023467	-0.0681	0.0742	0						0.0751	10	0.0751	2.7506						0.0742	0	0.0742	0.0838
0.00244	0.0626	0.00049833	0.0388	0.0024267	0.0723	0.0776	15						0.0784	10	0.0784	2.8214						0.0776	0	0.0776	0.0796
0.00258	0.0691	0.0005	0.0401	0.002585	0.0314	0.0809	0						0.0818	0	0.0818	2.8926						0.0809	0	0.0809	0.0744
0.0026767	-0.0365	0.00054	-0.0217	0.002605	-0.0539	0.0842	10						0.0851	0	0.0851	2.9642						0.0842	5	0.0842	0.0684
0.002775	-0.0365	0.000565	0.0039673	0.0027317	-0.0577	0.0876	5						0.0884	0	0.0884	3.0358						0.0876	0	0.0876	0.0616
0.0028883	0.0984	0.00057167	-0.0604	0.00291	0.0555	0.0909	10						0.0918	0	0.0918	3.1076						0.0909	0	0.0909	0.0536
0.0029567	-0.0272	0.00059667	0.007019	0.0029933	-0.0604	0.0942	0						0.0951	0	0.0951	3.1798						0.0942	0	0.0942	0.0448
0.003065	0.0987	0.00061333	-0.0511	0.0031083	0.0517	0.0976	0						0.0984	0	0.0984	3.2518						0.0976	0	0.0976	0.0348
0.003175	0.0722	0.00064667	-0.0285	0.0032083	0.0562	0.1009	5						0.1018	10	0.1018	3.3242						0.1009	0	0.1009	0.0238
0.0033217	-0.02	0.00066333	0.0168	0.0033	-0.0459	0.1042	15						0.1051	5	0.1051	3.3966						0.1042	0	0.1042	0.0117
0.0033733	-0.0607	0.00068333	-0.0201	0.003355	-0.0389	0.1076	0						0.1084	0	0.1084	3.4692						0.1076	0	0.1076	0.0015896
0.003535	0.1924	0.0007	0.0482	0.0034383	0.0668	0.1109	0						0.1118	10	0.1118	3.5418						0.1109	0	0.1109	0.0161
0.0035417	0.1326	0.00071333	0.0349	0.0036667	-0.0305	0.1142	10						0.1151	0	0.1151	3.6146						0.1142	5	0.1142	0.0318
0.00366	-0.0729	0.00073167	-0.0163	0.0037467	0.1108	0.1176	0						0.1184	0	0.1184	3.6872						0.1176	0	0.1176	0.0488
0.003775	-0.0293	0.00075833	0.0030518	0.003755	-0.0406	0.1209	0						0.1217	15	0.1217	3.76						0.1209	0	0.1209	0.067
0.0038067	0.0453	0.000785	0.0723	0.003825	0.0468	0.1242	0						0.1251	0	0.1251	3.8328						0.1242	0	0.1242	0.0866
0.00399	-0.0783	0.00081333	0.0343	0.004055	-0.051	0.1276	0						0.1284	0	0.1284	3.9056						0.1276	0	0.1276	0.1074
0.0041433	0.0482	0.00082333	-0.0261	0.00413	0.0555	0.1309	0						0.1317	5	0.1317	3.9784						0.1309	0	0.1309	0.1298
0.0041867	0.0484	0.00084167	0.0128	0.004175	0.0562	0.1342	5						0.1351	0	0.1351	4.0512						0.1342	0	0.1342	0.1534
0.0042033	-0.0398	0.00086	-0.0372	0.004265	-0.0415	0.1376	0						0.1384	0	0.1384	4.124						0.1376	0	0.1376	0.1786
0.0043917	-0.0415	0.00087667	-0.0493	0.004415	-0.0459	0.1409	5						0.1417	0	0.1417	4.1966						0.1409	0	0.1409	0.2054
0.0044967	0.0572	0.00090833	0.0088501	0.004485	0.0436	0.1442	0						0.1451	0	0.1451	4.2694						0.1442	0	0.1442	0.2336
0.00459	0.0813	0.00094667	-0.0366	0.004675	-0.0632	0.1476	0						0.1484	5	0.1484	4.342						0.1476	0	0.1476	0.2632
0.0046733	-0.0578	0.00095667	0.0030518	0.00479	0.0357	0.1509	0						0.1517	0	0.1517	4.4146						0.1509	5	0.1509	0.2946
0.0048067	0.061	0.00095833	0.0182	0.0048483	0.0545	0.1542	0						0.1551	0	0.1551	4.487						0.1542	0	0.1542	0.3276
0.004985	-0.0337	0.00099167	-0.0313	0.0049467	-0.0644	0.1576	0						0.1584	0	0.1584	4.5596						0.1576	0	0.1576	0.362
0.0050583	-0.0258	0.0010067	-0.0378	0.0050017	-0.0661	0.1609	0						0.1617	0	0.1617	4.6318						0.1609	0	0.1609	0.3982
0.0051717	0.0893	0.00104	0.0571	0.0051767	0.0423	0.1642	15						0.1651	5	0.1651	4.7042						0.1642	0	0.1642	0.436
0.0052233	0.0728	0.00105	0.0491	0.005235	0.0349	0.1676	5						0.1684	0	0.1684	4.7764						0.1676	0	0.1676	0.4756
0.005415	-0.0362	0.0010633	-0.0117	0.0053133	-0.0659	0.1709	0						0.1717	0	0.1717	4.8486						0.1709	0	0.1709	0.517
0.0055883	-0.0156	0.0010967	0.0505	0.005535	0.0496	0.1742	0						0.1751	0	0.1751	4.9206						0.1742	0	0.1742	0.56
0.00561	0.0677	0.0011167	-0.0145	0.005605	-0.0581	0.1776	0						0.1784	5	0.1784	4.9928						0.1776	0	0.1776	0.6046
0.0057683	-0.0323	0.0011333	-0.0204	0.0056567	-0.0406	0.1809	0						0.1817	0	0.1817	5.0646						0.1809	0	0.1809	0.6512
0.0058167	0.062	0.001165	0.0365	0.005775	0.0426	0.1842	0						0.1851	5	0.1851	5.1366						0.1842	0	0.1842	0.6996
0.0059483	0.0575	0.0011717	0.0356	0.0058917	0.0443	0.1876	0						0.1884	0	0.1884	5.2084						0.1876	0	0.1876	0.7498
0.0060133	-0.0455	0.0011967	-0.0298	0.0059717	-0.0491	0.1909	0						0.1917	0	0.1917	5.2802						0.1909	0	0.1909	0.8016
0.0060567	-0.0395	0.001215	0.0071716	0.00612	-0.0397	0.1942	5						0.1951	0	0.1951	5.352						0.1942	0	0.1942	0.8554
0.006175	0.0479	0.001235	-0.0475	0.0061683	0.0577	0.1976	0						0.1984	0	0.1984	5.4238						0.1976	0	0.1976	0.911
0.00625	0.036	0.0012767	-0.0471	0.006305	-0.0412	0.2009	0						0.2017	0	0.2017	5.4954						0.2009	0	0.2009	0.9686
0.0063333	-0.0635	0.00129	0.0247	0.00645	0.0508	0.2042	0						0.2051	0	0.2051	5.567						0.2042	0	0.2042	1.028
0.0064917	0.0668	0.001305	-0.0729	0.00654	0.0706	0.2076	0						0.2084	0	0.2084	5.6388						0.2076	5	0.2076	1.0892
0.0066583	-0.0517	0.0013217	0.0488	0.0066517	-0.0345	0.2109	0						0.2117	5	0.2117	5.7104						0.2109	0	0.2109	1.1522
0.00684	-0.0603	0.00134	-0.023	0.00674	-0.0139	0.2142	0						0.2151	0	0.2151	5.7822						0.2142	0	0.2142	1.2172
0.0068733	0.081	0.0013583	0.0377	0.0068167	0.0819	0.2176	5						0.2184	0	0.2184	5.854						0.2176	0	0.2176	1.284
0.0068767	0.0687	0.0013817	0.0018311	0.0068967	0.0494	0.2209	0						0.2217	0	0.2217	5.9256						0.2209	0	0.2209	1.3526
0.0069933	-0.0723	0.00139	0.0609	0.006935	-0.0517	0.2242	0						0.225	0	0.225	5.9976						0.2242	0	0.2242	1.4232
0.00709	-0.079	0.00145	0.0412	0.0071517	0.0836	0.2276	0						0.2284	5	0.2284	6.0694						0.2276	0	0.2276	1.4956
0.0072067	0.052	0.001455	-0.0121	0.0072733	-0.0404	0.2309	5						0.2317	20	0.2317	6.1414						0.2309	0	0.2309	1.5698
0.0074483	-0.0871	0.0014583	-0.0185	0.0073067	-0.036	0.2342	0						0.235	5	0.235	6.2136						0.2342	0	0.2342	1.646
0.007475	0.0307	0.0014933	0.0307	0.0074583	0.0456	0.2376	15						0.2384	10	0.2384	6.2858						0.2376	0	0.2376	1.7238
0.007515	0.0583	0.001505	0.0166	0.0075067	0.0502	0.2409	0						0.2417	15	0.2417	6.3582						0.2409	0	0.2409	1.8036
0.00766	-0.0754	0.00154	-0.049	0.0077067	-0.0363	0.2442	0						0.245	10	0.245	6.4306						0.2442	0	0.2442	1.8852
0.0077883	-0.062	0.0015517	0.0061035	0.0077083	-0.0389	0.2476	15						0.2484	10	0.2484	6.5034						0.2476	0	0.2476	1.9686
0.007865	0.0696	0.0015683	-0.0446	0.0077933	0.1346	0.2509	25						0.2517	10	0.2517	6.5762						0.2509	0	0.2509	2.0538
0.0079317	0.0443	0.0015883	-0.029	0.0079683	-0.036	0.2542	0						0.255	10	0.255	6.6494						0.2542	0	0.2542	2.1406
0.008015	-0.0719	0.0015917	0.0198	0.0081167	0.0429	0.2576	0						0.2584	0	0.2584	6.7226						0.2576	0	0.2576	2.2294
0.008155	0.0529	0.001625	0.0316	0.0081383	0.0713	0.2609	0						0.2617	5	0.2617	6.7962						0.2609	0	0.2609	2.3198
0.008285	-0.0377	0.00163	-0.0365	0.0083317	-0.0386	0.2642	0						0.265	0	0.265	6.87						0.2642	0	0.2642	2.4118
0.0083633	-0.0586	0.00168	-0.0256	0.008335	-0.025	0.2676	0						0.2684	0	0.2684	6.9442						0.2676	0	0.2676	2.5056
0.0084967	0.0584	0.0017067	0.0507	0.0085083	0.0566	0.2709	0						0.2717	5	0.2717	7.0186						0.2709	0	0.2709	2.601
0.00856	0.0554	0.0017233	0.062	0.0085633	0.0313	0.2742	0						0.275	0	0.275	7.0932						0.2742	0	0.2742	2.698
0.0085967	-0.0566	0.00174	0.0104	0.0087217	-0.0504	0.2776	0						0.2784	0	0.2784	7.1684						0.2776	5	0.2776	2.7966
0.0088317	-0.0166	0.001755	-0.0050354	0.0088483	0.0861	0.2809	20						0.2817	0	0.2817	7.2438						0.2809	0	0.2809	2.8968
0.0088917	0.083	0.001775	0.0314	0.00886	-0.0211	0.2842	5						0.285	10	0.285	7.3194						0.2842	0	0.2842	2.9986
0.009	-0.0386	0.0017917	-0.0212	0.009005	-0.0587	0.2876	0						0.2884	0	0.2884	7.3956						0.2876	0	0.2876	3.1018
0.009155	0.1004	0.001805	0.0642	0.00914	0.1024	0.2909	0						0.2917	5	0.2917	7.4722						0.2909	0	0.2909	3.2064
0.009195	0.1141	0.0018483	0.0348	0.0091833	0.0359	0.2942	0						0.295	20	0.295	7.5492						0.2942	0	0.2942	3.3124
0.0093133	-0.0313	0.0018683	-0.0195	0.009275	-0.0459	0.2976	0						0.2984	0	0.2984	7.6266						0.2976	0	0.2976	3.42
0.0094383	-0.0185	0.0018933	0.0255	0.0094133	-0.0334	0.3009	0						0.3017	0	0.3017	7.7044						0.3009	0	0.3009	3.5288
0.0095133	0.1071	0.0019133	-0.0508	0.00949	0.0526	0.3042	25						0.305	0	0.305	7.7828						0.3042	0	0.3042	3.6388
0.0096233	0.0706	0.0019267	0.0177	0.0096783	-0.0365	0.3076	0						0.3084	0	0.3084	7.8616						0.3076	5	0.3076	3.7502
0.0096483	-0.047	0.0019433	-0.0348	0.0097783	0.0475	0.3109	10						0.3117	0	0.3117	7.9408						0.3109	0	0.3109	3.8628
0.0098667	0.079	0.0019633	0.0163	0.0098917	0.1003	0.3142	20						0.315	5	0.315	8.0206						0.3142	10	0.3142	3.9766
0.01	-0.018	0.00199	-0.0511	0.01	-0.0504	0.3176	0						0.3183	0	0.3183	8.1008						0.3176	0	0.3176	4.0914
0.01	-0.0365	0.00203	-0.0175	0.01	-0.0571	0.3209	10						0.3217	0	0.3217	8.1818						0.3209	5	0.3209	4.2074
0.0102	0.067	0.002035	0.0406	0.0101	0.0403	0.3242	10						0.325	0	0.325	8.263						0.3242	0	0.3242	4.3246
0.0102	0.043	0.00205	0.0526	0.0103	-0.0621	0.3276	0						0.3283	0	0.3283	8.345						0.3276	0	0.3276	4.4426
0.0103	-0.0543	0.0020667	0.0015259	0.0104	0.047	0.3309	0						0.3317	5	0.3317	8.4274						0.3309	0	0.3309	4.5616
0.0104	-0.0409	0.00209	0.0629	0.0105	0.0386	0.3342	0						0.335	0	0.335	8.5104						0.3342	0	0.3342	4.6814
0.0105	0.0606	0.0021233	-0.0169	0.0106	-0.0542	0.3376	5						0.3383	0	0.3383	8.594						0.3376	10	0.3376	4.8022
0.0106	0.0351	0.0021433	-0.0121	0.0107	-0.0507	0.3409	5						0.3417	0	0.3417	8.6782						0.3409	10	0.3409	4.9236
0.0107	-0.0517	0.0021633	0.029	0.0108	0.0386	0.3442	5						0.345	10	0.345	8.763						0.3442	0	0.3442	5.046
0.0109	0.0533	0.0021683	0.0392	0.0109	0.0226	0.3476	10						0.3483	0	0.3483	8.8482						0.3476	10	0.3476	5.169
0.011	-0.0403	0.0022067	-0.0342	0.011	-0.0853	0.3509	5						0.3517	5	0.3517	8.934						0.3509	0	0.3509	5.2926
0.0111	-0.0414	0.0022267	-0.0438	0.0111	0.0859	0.3542	15						0.355	0	0.355	9.0206						0.3542	0	0.3542	5.4168
0.0112	0.0551	0.0022317	0.0062561	0.0112	-0.0505	0.3576	0						0.3583	0	0.3583	9.1076						0.3576	0	0.3576	5.5416
0.0113	0.0317	0.0022517	-0.025	0.0114	-0.0618	0.3609	0						0.3617	0	0.3617	9.1952						0.3609	0	0.3609	5.667
0.0113	-0.0623	0.00229	0.0323	0.0114	0.0459	0.3642	0						0.365	5	0.365	9.2834						0.3642	5	0.3642	5.7926
0.0116	0.0826	0.0023067	-0.0204	0.0115	0.0287	0.3676	0						0.3683	5	0.3683	9.372						0.3676	0	0.3676	5.9188
0.0116	-0.0703	0.0023217	0.0323	0.0116	-0.0552	0.3709	10						0.3717	0	0.3717	9.4614						0.3709	0	0.3709	6.0454
0.0118	-0.0461	0.0023383	0.0125	0.0117	-0.0623	0.3742	0						0.375	15	0.375	9.5512						0.3742	0	0.3742	6.1722
0.0118	0.1019	0.0023583	0.0996	0.0118	0.0237	0.3776	0						0.3783	20	0.3783	9.6416						0.3776	0	0.3776	6.2992
0.0119	0.0449	0.0023833	0.058	0.012	-0.061	0.3809	5						0.3817	0	0.3817	9.7324						0.3809	0	0.3809	6.4266
0.012	-0.0507	0.0024133	0.00061035	0.012	0.0145	0.3842	15						0.385	0	0.385	9.824						0.3842	0	0.3842	6.554
0.0121	-0.0426	0.0024233	0.0276	0.0121	0.0322	0.3876	0						0.3883	0	0.3883	9.9158						0.3876	0	0.3876	6.6816
0.0122	0.0433	0.0024567	-0.0391	0.0123	-0.0642	0.3909	5						0.3917	15	0.3917	10.0084						0.3909	0	0.3909	6.8092
0.0123	-0.0555	0.0024583	-0.0476	0.0123	-0.0708	0.3942	0						0.395	0	0.395	10.1012						0.3942	0	0.3942	6.9368
0.0124	0.1323	0.0024917	0.0482	0.0124	0.0381	0.3976	10						0.3983	0	0.3983	10.1946						0.3976	5	0.3976	7.0644
0.0126	0.0417	0.002525	-0.0325	0.0125	0.0369	0.4009	5						0.4017	5	0.4017	10.2884						0.4009	5	0.4009	7.1918
0.0127	-0.0616	0.0025383	0.0313	0.0127	-0.085	0.4042	10						0.405	0	0.405	10.3828						0.4042	10	0.4042	7.3192
0.0127	-0.0662	0.002565	-0.0013733	0.0127	-0.0533	0.4076	0						0.4083	0	0.4083	10.4774						0.4076	10	0.4076	7.4464
0.0128	0.0513	0.0025767	-0.0351	0.0128	0.0446	0.4109	5						0.4116	5	0.4116	10.5724						0.4109	0	0.4109	7.5734
0.0129	0.0423	0.00259	-0.0156	0.013	-0.0662	0.4142	5						0.415	20	0.415	10.668						0.4142	0	0.4142	7.7002
0.0131	-0.0624	0.002605	0.0278	0.0131	0.0771	0.4176	5						0.4183	15	0.4183	10.7636						0.4176	0	0.4176	7.8268
0.0132	0.0847	0.002625	0.0122	0.0132	0.0415	0.4209	0						0.4216	0	0.4216	10.8598						0.4209	0	0.4209	7.9528
0.0133	-0.0897	0.002665	-0.0517	0.0133	-0.0476	0.4242	0						0.425	5	0.425	10.9562						0.4242	0	0.4242	8.0786
0.0134	-0.0854	0.0026667	-0.0197	0.0134	-0.0412	0.4276	10						0.4283	0	0.4283	11.0528						0.4276	0	0.4276	8.204
0.0135	0.0383	0.0027067	0.0539	0.0134	0.0467	0.4309	0						0.4316	0	0.4316	11.1498						0.4309	20	0.4309	8.329
0.0136	0.0378	0.00271	0.0045776	0.0136	-0.0476	0.4342	0						0.435	0	0.435	11.2468						0.4342	5	0.4342	8.4534
0.0137	-0.0673	0.002735	0.0539	0.0136	0.042	0.4376	0						0.4383	25	0.4383	11.3442						0.4376	15	0.4376	8.5774
0.0138	-0.07	0.00276	0.00030518	0.0138	0.0565	0.4409	20						0.4416	5	0.4416	11.4416						0.4409	25	0.4409	8.7008
0.0139	0.125	0.002785	0.0664	0.0139	-0.0482	0.4442	10						0.445	0	0.445	11.5392						0.4442	5	0.4442	8.8236
0.0141	-0.0618	0.0028	0.0827	0.0141	0.0369	0.4476	0						0.4483	10	0.4483	11.6368						0.4475	0	0.4475	8.9458
0.0141	0.0565	0.0028267	-0.00045776	0.0141	-0.0995	0.4509	0						0.4516	0	0.4516	11.7344						0.4509	5	0.4509	9.0674
0.0143	-0.074	0.0028383	0.0381	0.0142	0.0832	0.4542	0						0.455	10	0.455	11.8322						0.4542	20	0.4542	9.1884
0.0143	0.0426	0.0028733	-0.0218	0.0143	-0.0621	0.4576	0						0.4583	10	0.4583	11.93						0.4575	10	0.4575	9.3086
0.0144	-0.04	0.0028883	0.0090027	0.0144	0.0418	0.4609	20						0.4616	5	0.4616	12.0276						0.4609	10	0.4609	9.4282
0.0145	0.0623	0.0029133	-0.0371	0.0145	-0.0581	0.4642	15						0.465	30	0.465	12.1252						0.4642	15	0.4642	9.547
0.0146	0.0363	0.0029233	-0.0493	0.0147	-0.0589	0.4676	10						0.4683	10	0.4683	12.2226						0.4675	5	0.4675	9.6652
0.0147	-0.0558	0.0029317	-0.00030518	0.0148	0.031	0.4709	5						0.4716	0	0.4716	12.32						0.4709	5	0.4709	9.7824
0.0149	0.0484	0.0029733	0.0151	0.0148	0.047	0.4742	0						0.475	5	0.475	12.417						0.4742	5	0.4742	9.899
0.015	-0.0542	0.0029983	-0.0392	0.015	-0.0565	0.4776	0						0.4783	0	0.4783	12.514						0.4775	20	0.4775	10.0146
0.015	-0.0583	0.003	-0.0198	0.0151	-0.0468	0.4809	0						0.4816	5	0.4816	12.6106						0.4809	0	0.4809	10.1296
0.0152	0.0418	0.00304	0.1283	0.0151	0.0452	0.4842	5						0.485	0	0.485	12.7068						0.4842	5	0.4842	10.2436
0.0152	0.0342	0.0030417	0.1192	0.0152	0.0168	0.4876	0						0.4883	0	0.4883	12.8028						0.4875	10	0.4875	10.3568
0.0154	-0.0545	0.00308	0.0177	0.0154	-0.0639	0.4909	5						0.4916	0	0.4916	12.8982						0.4909	0	0.4909	10.469
0.0155	-0.0542	0.0031	0.174	0.0155	-0.0375	0.4942	25						0.495	0	0.495	12.9934						0.4942	0	0.4942	10.5806
0.0156	0.0331	0.0031233	-0.0195	0.0155	0.0471	0.4976	5						0.4983	25	0.4983	13.088						0.4975	0	0.4975	10.691
0.0157	-0.0607	0.00315	-0.0304	0.0157	-0.0432	0.5009	0						0.5016	0	0.5016	13.1822						0.5009	0	0.5009	10.8008
0.0158	0.0391	0.003165	0.2048	0.0158	0.0455	0.5042	0						0.505	0	0.505	13.2758						0.5042	0	0.5042	10.9094
0.0159	0.0529	0.0031667	0.19	0.0158	0.0378	0.5076	5						0.5083	0	0.5083	13.3688						0.5075	10	0.5075	11.0174
0.016	-0.0453	0.003205	-0.1115	0.016	-0.0497	0.5109	5						0.5116	0	0.5116	13.4612						0.5109	0	0.5109	11.1242
0.0161	-0.0499	0.0032083	-0.1038	0.0161	-0.0272	0.5142	0						0.5149	10	0.5149	13.5528						0.5142	0	0.5142	11.2302
0.0162	0.0497	0.0032483	-0.0024414	0.0162	0.0778	0.5176	0						0.5183	5	0.5183	13.6438						0.5175	0	0.5175	11.3354
0.0163	0.0595	0.0032567	-0.0356	0.0163	-0.0583	0.5209	0						0.5216	0	0.5216	13.734						0.5209	0	0.5209	11.4396
0.0164	-0.0456	0.00329	0.0954	0.0165	0.034	0.5242	0						0.5249	5	0.5249	13.8234						0.5242	5	0.5242	11.5428
0.0165	0.062	0.0032917	0.0725	0.0165	0.0629	0.5276	0						0.5283	20	0.5283	13.912						0.5275	0	0.5275	11.6452
0.0167	-0.0594	0.0033317	-0.0516	0.0166	-0.0409	0.5309	0						0.5316	10	0.5316	13.9996						0.5309	0	0.5309	11.7466
0.0167	-0.0505	0.003335	-0.0771	0.0167	-0.0427	0.5342	10						0.5349	0	0.5349	14.0864						0.5342	10	0.5342	11.847
0.0168	0.0659	0.0033683	0.0093079	0.0168	0.0591	0.5376	0						0.5383	0	0.5383	14.1722						0.5375	5	0.5375	11.9466
0.017	0.0623	0.00338	-0.0275	0.017	0.0607	0.5409	5						0.5416	0	0.5416	14.257						0.5409	5	0.5409	12.0452
0.0171	-0.049	0.0034017	0.0783	0.0171	-0.0537	0.5442	5						0.5449	15	0.5449	14.3406						0.5442	15	0.5442	12.143
0.0171	-0.0385	0.0034467	0.022	0.0171	0.0504	0.5476	5						0.5483	5	0.5483	14.4234						0.5475	10	0.5475	12.2398
0.0172	0.0577	0.0034567	-0.0311	0.0173	-0.0436	0.5509	0						0.5516	10	0.5516	14.5048						0.5509	0	0.5509	12.3358
0.0174	-0.1042	0.003475	0.0398	0.0174	-0.0441	0.5542	5						0.5549	25	0.5549	14.5852						0.5542	5	0.5542	12.431
0.0175	0.0595	0.0034883	-0.0244	0.0174	0.0571	0.5576	20						0.5583	10	0.5583	14.6644						0.5575	0	0.5575	12.525
0.0175	0.08	0.0035133	0.0395	0.0176	0.0865	0.5609	0						0.5616	20	0.5616	14.7422						0.5609	0	0.5609	12.6184
0.0177	-0.0426	0.00353	-0.02	0.0176	-0.0647	0.5642	0						0.5649	5	0.5649	14.819						0.5642	0	0.5642	12.7108
0.0177	-0.0389	0.0035767	-0.0356	0.0177	-0.027	0.5676	0						0.5683	10	0.5683	14.8942						0.5675	0	0.5675	12.8024
0.0179	0.0574	0.0035817	0.0255	0.0178	0.1006	0.5709	10						0.5716	25	0.5716	14.9682						0.5709	0	0.5709	12.8932
0.0179	0.0423	0.0035933	0.0423	0.018	-0.0409	0.5742	0						0.5749	45	0.5749	15.0406						0.5742	15	0.5742	12.983
0.0181	-0.0639	0.00361	-0.0278	0.0181	0.0612	0.5776	0						0.5783	0	0.5783	15.1118						0.5775	0	0.5775	13.072
0.0182	0.0568	0.0036433	-0.0288	0.0181	0.0572	0.5809	0						0.5816	5	0.5816	15.1814						0.5809	0	0.5809	13.1602
0.0183	-0.0232	0.0036517	0.0217	0.0183	-0.0412	0.5842	0						0.5849	0	0.5849	15.2494						0.5842	0	0.5842	13.2478
0.0184	-0.0655	0.0036733	-0.0201	0.0184	0.0873	0.5876	0						0.5883	0	0.5883	15.316						0.5875	0	0.5875	13.3344
0.0185	0.0621	0.003705	0.033	0.0184	-0.052	0.5909	5						0.5916	0	0.5916	15.381						0.5909	0	0.5909	13.4202
0.0187	0.0545	0.0037133	-0.0068665	0.0186	0.0427	0.5942	0						0.5949	15	0.5949	15.4444						0.5942	10	0.5942	13.5052
0.0187	-0.07	0.0037267	0.058	0.0187	-0.0531	0.5976	0						0.5983	5	0.5983	15.506						0.5975	15	0.5975	13.5896
0.0188	-0.0616	0.00375	0.058	0.0188	0.0613	0.6009	5						0.6016	0	0.6016	15.566						0.6009	40	0.6009	13.6732
0.0188	0.0494	0.0037633	-0.0195	0.0189	-0.0417	0.6042	5						0.6049	10	0.6049	15.6242						0.6042	5	0.6042	13.756
0.019	-0.0711	0.0037917	-0.0122	0.019	-0.0726	0.6076	0						0.6082	0	0.6082	15.6806						0.6075	10	0.6075	13.838
0.0192	0.0307	0.0038233	0.0685	0.0191	0.0423	0.6109	0						0.6116	40	0.6116	15.7354						0.6109	15	0.6109	13.9194
0.0192	0.0563	0.0038517	0.0453	0.0192	0.0391	0.6142	0						0.6149	5	0.6149	15.7882						0.6142	5	0.6142	14.0002
0.0194	-0.0748	0.0038717	-0.0053406	0.0193	-0.0662	0.6176	0						0.6182	0	0.6182	15.8392						0.6175	10	0.6175	14.0802
0.0194	-0.0764	0.0038983	0.0305	0.0194	-0.0693	0.6209	5						0.6216	5	0.6216	15.8882						0.6209	10	0.6209	14.1594
0.0196	0.0742	0.0039083	-0.0273	0.0195	0.0381	0.6242	5						0.6249	0	0.6249	15.9354						0.6242	20	0.6242	14.2382
0.0196	0.0673	0.003925	0.0539	0.0196	-0.052	0.6276	5						0.6282	5	0.6282	15.9804						0.6275	15	0.6275	14.3162
0.0196	-0.0758	0.003935	-0.0136	0.0198	0.0357	0.6309	5						0.6316	15	0.6316	16.0236						0.6309	15	0.6309	14.3936
0.0198	0.0879	0.00398	0.0699	0.0198	0.036	0.6342	0						0.6349	25	0.6349	16.0648						0.6342	10	0.6342	14.4704
0.0199	-0.0691	0.0039833	-0.0574	0.02	-0.051	0.6376	5						0.6382	0	0.6382	16.1038						0.6375	0	0.6375	14.5466
0.0201	3.5037	0.0040067	0.0143	0.02	-0.0635	0.6409	5						0.6416	0	0.6416	16.1408						0.6409	10	0.6409	14.622
0.0202	-0.5623	0.0040333	0.0951	0.0201	0.063	0.6442	0						0.6449	0	0.6449	16.1756						0.6442	5	0.6442	14.697
0.0203	2.9184	0.0040633	0.0395	0.0202	0.0276	0.6476	0						0.6482	0	0.6482	16.2082						0.6475	0	0.6475	14.7714
0.0203	-0.4018	0.0040767	0.0778	0.0203	-0.0623	0.6509	0						0.6516	0	0.6516	16.2388						0.6509	0	0.6509	14.8454
0.0204	-0.1152	0.004085	0.0423	0.0206	0.0504	0.6542	0						0.6549	10	0.6549	16.267						0.6542	0	0.6542	14.9186
0.0206	0.0659	0.0040983	0.0922	0.0206	-0.0577	0.6576	0						0.6582	0	0.6582	16.293						0.6575	5	0.6575	14.9914
0.0206	0.0221	0.0041383	0.0755	0.0207	-0.0603	0.6609	5						0.6616	5	0.6616	16.3166						0.6609	0	0.6609	15.0636
0.0207	-0.1015	0.004165	-0.0013733	0.0207	0.0398	0.6642	0						0.6649	0	0.6649	16.338						0.6642	0	0.6642	15.1354
0.0209	0.0476	0.00418	0.0635	0.0208	0.0491	0.6676	0						0.6682	0	0.6682	16.3572						0.6675	5	0.6675	15.2066
0.021	-0.0909	0.0042	-0.0119	0.021	-0.0484	0.6709	5						0.6716	5	0.6716	16.3738						0.6709	10	0.6709	15.2774
0.0211	-0.0722	0.0042133	0.027	0.021	-0.0401	0.6742	15						0.6749	0	0.6749	16.3882						0.6742	20	0.6742	15.3476
0.0212	0.0343	0.0042217	-0.032	0.0211	0.0468	0.6776	10						0.6782	0	0.6782	16.4						0.6775	5	0.6775	15.4174
0.0213	0.0255	0.004275	-0.0208	0.0213	-0.0806	0.6809	0						0.6816	0	0.6816	16.4094						0.6809	5	0.6809	15.4868
0.0214	-0.0859	0.0042883	0.0441	0.0215	0.0464	0.6842	10						0.6849	10	0.6849	16.4164						0.6842	15	0.6842	15.5556
0.0215	0.0497	0.0042933	-0.0050354	0.0216	0.0511	0.6876	0						0.6882	5	0.6882	16.4208						0.6875	15	0.6875	15.624
0.0216	-0.0418	0.0043267	0.0354	0.0216	-0.0499	0.6909	0						0.6916	20	0.6916	16.4228						0.6909	5	0.6909	15.692
0.0217	-0.0847	0.0043333	-0.0119	0.0217	-0.0356	0.6942	0						0.6949	5	0.6949	16.4222						0.6942	0	0.6942	15.7596
0.0219	0.0415	0.0043717	0.0754	0.0218	0.0484	0.6976	0						0.6982	10	0.6982	16.419						0.6975	5	0.6975	15.8268
0.0219	0.0325	0.0043883	0.08	0.0219	-0.0328	0.7009	0						0.7015	0	0.7015	16.4132						0.7009	5	0.7009	15.8934
0.022	-0.0639	0.0043933	0.0107	0.022	0.0708	0.7042	0						0.7049	10	0.7049	16.4046						0.7042	0	0.7042	15.9598
0.0221	-0.056	0.0044167	0.0949	0.0222	0.0705	0.7076	2						0.7082	20	0.7082	16.3936						0.7075	0	0.7075	16.0258
0.0223	0.071	0.0044567	-0.00061035	0.0223	-0.0409	0.7109	1						0.7115	10	0.7115	16.3798						0.7109	0	0.7109	16.0912
0.0224	3.3621	0.0044583	-0.0065613	0.0223	-0.0475	0.7142	5						0.7149	35	0.7149	16.3634						0.7142	15	0.7142	16.1564
0.0224	-0.3783	0.00448	0.067	0.0225	0.1178	0.7176	0						0.7182	5	0.7182	16.3442						0.7175	10	0.7175	16.2212
0.0226	2.9443	0.00451	0.0731	0.0226	0.0702	0.7209	0						0.7215	15	0.7215	16.3222						0.7209	10	0.7209	16.2856
0.0226	-0.2646	0.0045383	-0.0119	0.0227	-0.0484	0.7242	10						0.7249	0	0.7249	16.2976						0.7242	10	0.7242	16.3496
0.0227	-0.1314	0.0045583	-0.0195	0.0227	-0.0121	0.7276	0						0.7282	35	0.7282	16.2702						0.7275	15	0.7275	16.4132
0.0229	0.0246	0.0045667	0.0476	0.0228	0.078	0.7309	10						0.7315	0	0.7315	16.2398						0.7309	10	0.7309	16.4766
0.023	0.0244	0.004615	-0.0068665	0.023	-0.0246	0.7342	5						0.7349	10	0.7349	16.2068						0.7342	0	0.7342	16.5394
0.023	-0.0905	0.0046233	0.0708	0.0231	0.0584	0.7376	15						0.7382	30	0.7382	16.171						0.7375	5	0.7375	16.602
0.0231	-0.0781	0.00464	-0.0177	0.0232	0.1323	0.7409	10						0.7415	10	0.7415	16.1322						0.7409	10	0.7409	16.6642
0.0232	0.0233	0.00465	0.0395	0.0233	-0.0238	0.7442	5						0.7449	15	0.7449	16.0906						0.7442	5	0.7442	16.7262
0.0234	0.0272	0.0046833	0.0122	0.0234	-0.0203	0.7475	10						0.7482	0	0.7482	16.0462						0.7475	0	0.7475	16.7876
0.0234	-0.0775	0.0047	0.0943	0.0234	0.0647	0.7509	0						0.7515	0	0.7515	15.9988						0.7509	20	0.7509	16.8488
0.0237	-0.0735	0.004715	0.0749	0.0236	0.0711	0.7542	0						0.7549	0	0.7549	15.9486						0.7542	5	0.7542	16.9096
0.0237	0.2921	0.00473	0.0171	0.0236	-0.0351	0.7575	0						0.7582	15	0.7582	15.8954						0.7575	5	0.7575	16.97
0.0238	3.0267	0.0047567	0.0737	0.0238	0.0798	0.7609	0						0.7615	5	0.7615	15.8394						0.7609	50	0.7609	17.0302
0.0238	-0.352	0.0047633	0.0124	0.0239	-0.0284	0.7642	0						0.7649	15	0.7649	15.7804						0.7642	15	0.7642	17.09
0.0241	0.1202	0.004815	-0.0071716	0.024	-0.0211	0.7675	0						0.7682	5	0.7682	15.7184						0.7675	5	0.7675	17.1494
0.0241	-0.126	0.00483	0.0525	0.0241	0.074	0.7709	0						0.7715	5	0.7715	15.6536						0.7709	0	0.7709	17.2084
0.0242	0.015	0.00484	0.0461	0.0242	0.0471	0.7742	10						0.7749	20	0.7749	15.5858						0.7742	5	0.7742	17.267
0.0242	-0.071	0.0048717	-0.0143	0.0243	-0.0453	0.7775	0						0.7782	5	0.7782	15.515						0.7775	5	0.7775	17.3254
0.0245	-0.0816	0.0049017	-0.0284	0.0244	-0.0291	0.7809	0						0.7815	0	0.7815	15.4414						0.7809	15	0.7809	17.3834
0.0245	0.038	0.0049067	0.0223	0.0244	0.0658	0.7842	0						0.7849	0	0.7849	15.3648						0.7842	5	0.7842	17.441
0.0246	0.018	0.0049167	-0.0108	0.0246	-0.0458	0.7875	0						0.7882	5	0.7882	15.2852						0.7875	5	0.7875	17.4982
0.0247	-0.0737	0.00494	0.0462	0.0247	0.0468	0.7909	0						0.7915	5	0.7915	15.2026						0.7909	5	0.7909	17.555
0.0249	0.0381	0.0049683	-0.0045776	0.0248	0.061	0.7942	0						0.7948	0	0.7948	15.1172						0.7942	10	0.7942	17.6116
0.025	-0.05	0.004985	0.0461	0.025	-0.0578	0.7975	0						0.7982	0	0.7982	15.0288						0.7975	0	0.7975	17.6676
0.025	-0.0748	0.0050067	0.0354	0.025	-0.0365	0.8009	15						0.8015	5	0.8015	14.9376						0.8009	25	0.8009	17.7234
0.0251	0.0325	0.00503	-0.0204	0.0251	0.0453	0.8042	0						0.8048	0	0.8048	14.8434						0.8042	5	0.8042	17.7788
0.0253	0.0308	0.00505	-0.0125	0.0253	-0.0584	0.8075	0						0.8082	0	0.8082	14.7462						0.8075	10	0.8075	17.8336
0.0253	-0.0862	0.0050633	0.05	0.0254	0.0594	0.8109	0						0.8115	0	0.8115	14.6462						0.8109	10	0.8109	17.8882
0.0255	0.251	0.0051083	0.072	0.0255	0.0813	0.8142	5						0.8148	5	0.8148	14.5434						0.8142	10	0.8142	17.9422
0.0256	-0.0693	0.0051217	0.0016785	0.0255	-0.0557	0.8175	0						0.8182	5	0.8182	14.4376						0.8175	5	0.8175	17.996
0.0257	-0.099	0.0051267	0.0557	0.0257	-0.0414	0.8209	0						0.8215	0	0.8215	14.3292						0.8209	10	0.8209	18.0492
0.0258	0.022	0.0051517	-0.023	0.0258	0.0682	0.8242	5						0.8248	5	0.8248	14.2178						0.8242	5	0.8242	18.102
0.0259	0.0365	0.00518	0.0421	0.0259	0.0378	0.8275	0						0.8282	5	0.8282	14.1036						0.8275	15	0.8275	18.1544
0.026	-0.0745	0.0052	-0.00045776	0.026	-0.0421	0.8309	0						0.8315	0	0.8315	13.9866						0.8309	10	0.8309	18.2062
0.0261	-0.0558	0.005215	-0.0471	0.0261	-0.0577	0.8342	0						0.8348	10	0.8348	13.8668						0.8342	15	0.8342	18.2576
0.0262	0.0351	0.0052333	0.0278	0.0261	0.1009	0.8375	5						0.8382	0	0.8382	13.7444						0.8375	10	0.8375	18.3086
0.0264	0.1251	0.0052683	-0.014	0.0263	-0.0694	0.8409	0						0.8415	5	0.8415	13.6194						0.8409	10	0.8409	18.359
0.0264	-0.1068	0.00528	0.0458	0.0265	0.0298	0.8442	0						0.8448	25	0.8448	13.4916						0.8442	15	0.8442	18.409
0.0265	3.2561	0.0053183	0.041	0.0265	0.049	0.8475	5						0.8482	5	0.8482	13.3614						0.8475	10	0.8475	18.4584
0.0266	-0.2652	0.0053317	-0.0252	0.0266	-0.0662	0.8509	15						0.8515	5	0.8515	13.2284						0.8509	0	0.8509	18.5074
0.0267	-0.1076	0.0053417	-0.0356	0.0267	0.0449	0.8542	5						0.8548	5	0.8548	13.0928						0.8542	5	0.8542	18.5556
0.0269	0.0534	0.0053567	0.0549	0.0267	-0.063	0.8575	0						0.8582	20	0.8582	12.955						0.8575	5	0.8575	18.6036
0.0269	0.023	0.0053817	0.067	0.0269	0.0346	0.8609	5						0.8615	5	0.8615	12.8146						0.8609	10	0.8609	18.6508
0.0271	-0.0909	0.00539	0.022	0.027	-0.0627	0.8642	0						0.8648	5	0.8648	12.6716						0.8642	0	0.8642	18.6974
0.0271	-0.0482	0.0054333	0.0551	0.0272	0.0417	0.8675	0						0.8682	5	0.8682	12.5266						0.8675	20	0.8675	18.7434
0.0273	0.0714	0.0054567	0.0093079	0.0273	-0.0414	0.8709	5						0.8715	20	0.8715	12.379						0.8709	5	0.8709	18.789
0.0273	0.0406	0.005485	-0.0027466	0.0274	0.0275	0.8742	10						0.8748	10	0.8748	12.2294						0.8742	5	0.8742	18.8338
0.0275	-0.067	0.0054983	0.0496	0.0274	-0.0609	0.8775	5						0.8782	0	0.8782	12.0774						0.8775	50	0.8775	18.878
0.0277	0.0787	0.0055	0.0435	0.0276	0.1085	0.8809	5						0.8815	0	0.8815	11.9234						0.8809	10	0.8809	18.9214
0.0277	-0.0395	0.0055383	-0.0262	0.0277	-0.0815	0.8842	0						0.8848	0	0.8848	11.7672						0.8842	10	0.8842	18.9642
0.0277	-0.0624	0.0055433	-0.0186	0.0277	0.0772	0.8875	5						0.8882	0	0.8882	11.609						0.8875	0	0.8875	19.0064
0.0279	0.0542	0.005565	0.0291	0.0278	-0.0641	0.8909	5						0.8915	10	0.8915	11.449						0.8909	5	0.8909	19.0478
0.0279	0.0243	0.0056133	-0.0432	0.028	-0.0751	0.8942	10						0.8948	5	0.8948	11.287						0.8942	5	0.8942	19.0886
0.0279	-0.0703	0.0056233	0.024	0.0281	0.0375	0.8975	0						0.8981	5	0.8981	11.1232						0.8975	10	0.8975	19.1284
0.0282	0.0677	0.0056267	-0.0409	0.0282	0.0653	0.9009	10						0.9015	0	0.9015	10.9578						0.9009	10	0.9009	19.1676
0.0283	-0.051	0.0056333	0.0185	0.0283	-0.0728	0.9042	0						0.9048	10	0.9048	10.7906						0.9042	5	0.9042	19.206
0.0284	-0.0426	0.0056683	-0.0299	0.0284	0.038	0.9075	5						0.9081	0	0.9081	10.6218						0.9075	5	0.9075	19.2436
0.0285	0.0714	0.0056967	0.0339	0.0284	-0.0435	0.9109	0						0.9115	5	0.9115	10.4516						0.9109	10	0.9109	19.2804
0.0286	-0.0403	0.0057133	-0.0083923	0.0286	0.0381	0.9142	10						0.9148	15	0.9148	10.2798						0.9142	0	0.9142	19.3162
0.0286	0.047	0.005735	0.056	0.0286	-0.0691	0.9175	0						0.9181	30	0.9181	10.1068						0.9175	15	0.9175	19.3514
0.0288	-0.0511	0.0057767	0.0616	0.0288	0.0301	0.9209	0						0.9215	35	0.9215	9.9326						0.9209	15	0.9209	19.3854
0.029	0.0552	0.0057883	0.00061035	0.0289	-0.0389	0.9242	0						0.9248	15	0.9248	9.7572						0.9242	10	0.9242	19.4188
0.029	-0.0554	0.0058067	-0.0041199	0.029	-0.0629	0.9275	0						0.9281	5	0.9281	9.5806						0.9275	10	0.9275	19.451
0.0292	0.0609	0.0058267	0.0539	0.0291	0.0658	0.9309	0						0.9315	0	0.9315	9.4032						0.9309	5	0.9309	19.4824
0.0292	0.0591	0.0058333	0.0539	0.0292	0.0458	0.9342	0						0.9348	0	0.9348	9.2246						0.9342	10	0.9342	19.5128
0.0293	-0.0395	0.005865	-0.0165	0.0293	-0.0647	0.9375	0						0.9381	5	0.9381	9.0454						0.9375	10	0.9375	19.5422
0.0294	-0.0337	0.0058883	-0.0429	0.0294	-0.0569	0.9409	0						0.9415	20	0.9415	8.8656						0.9409	5	0.9409	19.5706
0.0295	0.0529	0.005905	0.0511	0.0295	0.0528	0.9442	0						0.9448	5	0.9448	8.685						0.9442	15	0.9442	19.598
0.0296	0.0627	0.00593	0.0314	0.0296	-0.0667	0.9475	5						0.9481	0	0.9481	8.504						0.9475	0	0.9475	19.6242
0.0297	-0.0642	0.005955	-0.0088501	0.0298	0.0365	0.9509	5						0.9515	5	0.9515	8.3224						0.9509	10	0.9509	19.6494
0.0299	0.0819	0.00599	-0.0391	0.0298	0.0423	0.9542	5						0.9548	15	0.9548	8.1408						0.9542	5	0.9542	19.6736
0.03	-0.0298	0.0059983	0.0080872	0.03	-0.0609	0.9575	5						0.9581	10	0.9581	7.9588						0.9575	0	0.9575	19.6966
0.03	-0.049	0.00603	0.0902	0.03	-0.0446	0.9609	5						0.9615	5	0.9615	7.7766						0.9609	0	0.9609	19.7184
0.0302	0.0604	0.006035	-0.041	0.0301	0.061	0.9642	0						0.9648	0	0.9648	7.5944						0.9642	15	0.9642	19.7392
0.0303	0.0894	0.00606	0.045	0.0304	0.0082397	0.9675	0						0.9681	0	0.9681	7.4124						0.9675	5	0.9675	19.7586
0.0303	-0.0584	0.0060717	-0.0185	0.0304	-0.0601	0.9709	0						0.9715	0	0.9715	7.2306						0.9709	5	0.9709	19.777
0.0305	-0.0529	0.0060883	0.0589	0.0305	0.0519	0.9742	0						0.9748	0	0.9748	7.049						0.9742	5	0.9742	19.794
0.0305	0.0609	0.0061167	-0.0308	0.0305	-0.0471	0.9775	0						0.9781	5	0.9781	6.8678						0.9775	5	0.9775	19.81
0.0307	0.0412	0.0061317	-0.0217	0.0306	-0.0537	0.9809	5						0.9815	0	0.9815	6.6872						0.9809	20	0.9809	19.8246
0.0307	-0.052	0.0061567	0.0304	0.0308	0.0252	0.9842	0						0.9848	0	0.9848	6.5072						0.9842	0	0.9842	19.8378
0.0309	0.0626	0.0061767	0.0296	0.0309	0.0455	0.9875	5						0.9881	0	0.9881	6.328						0.9875	5	0.9875	19.8498
0.031	-0.0467	0.006205	-0.0394	0.0309	-0.0432	0.9909	5						0.9914	10	0.9914	6.1494						0.9909	15	0.9909	19.8606
0.0311	-0.081	0.0062183	-0.0471	0.0311	0.0533	0.9942	0						0.9948	0	0.9948	5.9718						0.9942	35	0.9942	19.87
0.0312	0.0572	0.0062267	0.0048828	0.0312	-0.0563	0.9975	0						0.9981	0	0.9981	5.7954						0.9975	10	0.9975	19.878
0.0313	0.0581	0.00625	-0.0182	0.0313	-0.0583	1.0009	0						1.0014	0	1.0014	5.62						1.0009	20	1.0009	19.8848
0.0314	-0.0487	0.00626	-0.0626	0.0314	0.0423	1.0042	0						1.0048	0	1.0048	5.4458						1.0042	5	1.0042	19.89
0.0316	0.045	0.0063067	-0.0565	0.0315	0.0739	1.0075	5						1.0081	0	1.0081	5.2728						1.0075	20	1.0075	19.894
0.0316	-0.0404	0.0063167	0.00030518	0.0316	-0.0743	1.0109	0						1.0114	0	1.0114	5.1014						1.0109	0	1.0109	19.8964
0.0317	-0.0429	0.0063483	-0.0555	0.0317	-0.051	1.0142	0						1.0148	0	1.0148	4.9316						1.0142	5	1.0142	19.8976
0.0318	0.0717	0.0063667	0.054	0.0318	0.0427	1.0175	0						1.0181	0	1.0181	4.7632						1.0175	5	1.0175	19.8972
0.032	0.0555	0.0063817	0.0542	0.0319	0.0523	1.0209	0						1.0214	0	1.0214	4.5966						1.0209	0	1.0209	19.8954
0.0321	-0.0487	0.006405	-0.0057983	0.032	-0.0583	1.0242	0						1.0248	0	1.0248	4.4318						1.0242	5	1.0242	19.8922
0.0321	0.168	0.0064417	0.0439	0.0322	0.0494	1.0275	10						1.0281	0	1.0281	4.269						1.0275	5	1.0275	19.8876
0.0322	-0.0502	0.006455	-0.0035095	0.0323	-0.051	1.0309	20						1.0314	0	1.0314	4.1082						1.0309	10	1.0309	19.8814
0.0324	-0.0618	0.00646	0.0484	0.0323	-0.0706	1.0342	15						1.0348	0	1.0348	3.9494						1.0342	25	1.0342	19.874
0.0324	0.023	0.0064767	-0.0139	0.0324	0.0542	1.0375	0						1.0381	0	1.0381	3.7926						1.0375	0	1.0375	19.8648
0.0326	0.018	0.0065	0.0154	0.0326	0.0244	1.0409	0						1.0414	0	1.0414	3.6382						1.0409	15	1.0409	19.8544
0.0327	-0.0453	0.0065267	-0.0342	0.0326	-0.0607	1.0442	5						1.0448	0	1.0448	3.4862						1.0442	20	1.0442	19.8424
0.0327	-0.0584	0.0065517	-0.0542	0.0327	-0.0397	1.0475	0						1.0481	0	1.0481	3.3366						1.0475	10	1.0475	19.8288
0.0329	0.0633	0.0065733	-0.0056458	0.0327	0.0513	1.0509	0						1.0514	5	1.0514	3.1894						1.0509	0	1.0509	19.814
0.0329	0.0533	0.0066	-0.0352	0.033	-0.061	1.0542	0						1.0548	0	1.0548	3.0448						1.0542	0	1.0542	19.7974
0.033	-0.0636	0.0066217	0.0441	0.0331	0.0307	1.0575	0						1.0581	0	1.0581	2.9026						1.0575	20	1.0575	19.7796
0.0332	0.0523	0.0066383	0.0264	0.0331	0.0342	1.0609	0						1.0614	0	1.0614	2.7634						1.0609	10	1.0609	19.7602
0.0333	-0.0429	0.0066567	-0.0374	0.0333	-0.0543	1.0642	0						1.0648	0	1.0648	2.6268						1.0642	25	1.0642	19.7394
0.0334	-0.0632	0.0066667	-0.0424	0.0334	-0.0562	1.0675	5						1.0681	0	1.0681	2.493						1.0675	5	1.0675	19.717
0.0335	0.0824	0.00669	0.0383	0.0335	0.0298	1.0709	0						1.0714	0	1.0714	2.3622						1.0709	30	1.0709	19.6932
0.0336	0.0482	0.0067133	0.0397	0.0336	0.0288	1.0742	0						1.0748	0	1.0748	2.2342						1.0742	20	1.0742	19.668
0.0337	-0.0481	0.0067417	-0.007019	0.0336	-0.0603	1.0775	0						1.0781	0	1.0781	2.1092						1.0775	0	1.0775	19.6414
0.0339	0.4106	0.006775	0.0192	0.0338	0.0598	1.0809	0						1.0814	0	1.0814	1.9874						1.0809	0	1.0809	19.6132
0.0339	-0.0587	0.0067883	-0.0381	0.0339	-0.0394	1.0842	0						1.0847	0	1.0847	1.8686						1.0842	10	1.0842	19.5836
0.034	-0.0578	0.0067967	-0.0186	0.034	-0.0514	1.0875	0						1.0881	0	1.0881	1.7528						1.0875	35	1.0875	19.5528
0.0341	0.0934	0.00683	0.0319	0.0341	0.0417	1.0909	0						1.0914	0	1.0914	1.6402						1.0909	20	1.0909	19.5204
0.0342	0.0746	0.0068467	0.0272	0.0342	0.0449	1.0942	0						1.0947	0	1.0947	1.5308						1.0942	10	1.0942	19.4866
0.0343	-0.0708	0.0068517	-0.0491	0.0343	-0.0415	1.0975	0						1.0981	0	1.0981	1.4248						1.0975	0	1.0975	19.4516
0.0344	-0.0629	0.006885	-0.0548	0.0344	-0.0339	1.1009	0						1.1014	0	1.1014	1.3218						1.1009	20	1.1009	19.415
0.0346	0.0517	0.006915	0.0154	0.0345	0.0536	1.1042	0						1.1047	0	1.1047	1.2222						1.1042	20	1.1042	19.3772
0.0346	0.0426	0.0069183	0.0064087	0.0347	-0.0502	1.1075	0						1.1081	0	1.1081	1.126						1.1075	0	1.1075	19.3382
0.0347	-0.0539	0.0069417	-0.0563	0.0348	0.0435	1.1109	0						1.1114	0	1.1114	1.033						1.1109	5	1.1109	19.2978
0.0348	-0.0549	0.006965	-0.0362	0.0348	0.0558	1.1142	0						1.1147	0	1.1147	0.9434						1.1142	0	1.1142	19.256
0.0349	0.047	0.0069817	0.0317	0.0349	-0.0592	1.1175	5						1.1181	0	1.1181	0.8572						1.1175	5	1.1175	19.213
0.0351	-0.0618	0.00701	-0.0162	0.0351	-0.0447	1.1209	0						1.1214	0	1.1214	0.7742						1.1209	25	1.1209	19.1688
0.0352	0.101	0.0070383	0.0436	0.0351	0.0548	1.1242	5						1.1247	0	1.1247	0.6948						1.1242	15	1.1242	19.1234
0.0353	0.0441	0.0070567	-0.0071716	0.0353	-0.0638	1.1275	0						1.1281	0	1.1281	0.6186						1.1275	15	1.1275	19.0768
0.0354	-0.0648	0.0070667	0.0418	0.0354	0.0533	1.1309	5						1.1314	0	1.1314	0.5458						1.1309	5	1.1309	19.029
0.0355	-0.0525	0.0070833	0.0208	0.0354	0.1085	1.1342	5						1.1347	0	1.1347	0.4762						1.1342	10	1.1342	18.98
0.0356	0.049	0.007105	0.4134	0.0356	-0.0424	1.1375	5						1.1381	0	1.1381	0.4102						1.1375	0	1.1375	18.9298
0.0357	0.0511	0.0071467	3.3339	0.0356	-0.0641	1.1409	5						1.1414	0	1.1414	0.3474						1.1409	10	1.1409	18.8786
0.0357	-0.0494	0.007165	-0.0555	0.0358	0.0516	1.1442	10						1.1447	5	1.1447	0.288						1.1442	0	1.1442	18.8262
0.0359	0.0397	0.0071667	-0.1755	0.0359	-0.0725	1.1475	5						1.1481	0	1.1481	0.2318						1.1475	20	1.1475	18.7728
0.036	-0.0526	0.0071817	-0.47	0.036	0.045	1.1509	10						1.1514	0	1.1514	0.179						1.1509	25	1.1509	18.7182
0.0361	-0.067	0.0072183	-0.2904	0.0361	0.0417	1.1542	0						1.1547	0	1.1547	0.1294						1.1542	5	1.1542	18.6628
0.0362	0.0516	0.00724	-0.051	0.0361	-0.0378	1.1575	0						1.1581	0	1.1581	0.083						1.1575	15	1.1575	18.6062
0.0363	-0.0543	0.007255	-0.1178	0.0363	0.0238	1.1609	0						1.1614	0	1.1614	0.0398						1.1609	0	1.1609	18.5488
0.0364	0.0827	0.0072583	-0.0755	0.0363	-0.0536	1.1642	0						1.1647	0	1.1647	0.00021006						1.1642	0	1.1642	18.4902
0.0365	-0.0548	0.0072917	-0.1103	0.0365	0.063	1.1675	0						1.1681	0	1.1681	0.0372						1.1675	10	1.1675	18.4308
0.0365	0.0475	0.0073217	-0.0296	0.0366	-0.0468	1.1709	5						1.1714	0	1.1714	0.071						1.1709	5	1.1709	18.3704
0.0367	-0.0513	0.0073417	-0.0764	0.0367	-0.0357	1.1742	0						1.1747	0	1.1747	0.1016						1.1742	30	1.1742	18.3092
0.0369	0.0391	0.0073717	0.0074768	0.0368	0.0407	1.1775	5						1.1781	0	1.1781	0.1294						1.1775	5	1.1775	18.247
0.0369	0.0529	0.0073833	-0.0383	0.0369	0.0491	1.1809	5						1.1814	0	1.1814	0.1542						1.1809	0	1.1809	18.184
0.037	-0.0641	0.007385	0.015	0.037	-0.072	1.1842	5						1.1847	0	1.1847	0.1762						1.1842	5	1.1842	18.1202
0.0371	-0.0394	0.007425	0.1086	0.0371	0.0378	1.1875	0						1.188	0	1.188	0.1954						1.1875	10	1.1875	18.0554
0.0372	0.0536	0.007455	-0.0235	0.0373	-0.0478	1.1909	0						1.1914	0	1.1914	0.2116						1.1909	5	1.1909	17.9898
0.0373	0.0513	0.0074667	-0.0659	0.0373	-0.0491	1.1942	0						1.1947	0	1.1947	0.2252						1.1942	0	1.1942	17.9236
0.0373	-0.0523	0.00749	-0.0071716	0.0375	0.0449	1.1975	0						1.198	0	1.198	0.236						1.1975	10	1.1975	17.8564
0.0375	0.0771	0.007525	-0.0015259	0.0375	0.0473	1.2009	0						1.2014	0	1.2014	0.2444						1.2009	10	1.2009	17.7886
0.0377	-0.0446	0.007535	-0.0554	0.0376	-0.0421	1.2042	20						1.2047	0	1.2047	0.25						1.2042	15	1.2042	17.7198
0.0377	-0.0502	0.0075517	-0.0813	0.0377	-0.0215	1.2075	10						1.208	0	1.208	0.2532						1.2075	0	1.2075	17.6504
0.0379	0.04	0.0075717	-0.0427	0.0378	0.0482	1.2109	20						1.2114	0	1.2114	0.254						1.2109	0	1.2109	17.5802
0.038	0.0325	0.0075883	-0.069	0.038	-0.062	1.2142	15						1.2147	0	1.2147	0.2526						1.2142	15	1.2142	17.5094
0.038	-0.0615	0.0076217	-0.0033569	0.038	0.0363	1.2175	0						1.218	0	1.218	0.2488						1.2175	25	1.2175	17.4378
0.0383	0.0647	0.007635	-0.0548	0.0382	0.0635	1.2209	0						1.2214	0	1.2214	0.2426						1.2209	5	1.2209	17.3654
0.0383	-0.0319	0.00765	0.0104	0.0383	-0.0456	1.2242	0						1.2247	0	1.2247	0.2346						1.2242	0	1.2242	17.2922
0.0385	-0.0581	0.00768	-0.0432	0.0383	-0.0328	1.2275	0						1.228	0	1.228	0.2242						1.2275	10	1.2275	17.2184
0.0385	0.065	0.0076983	0.0189	0.0385	0.0539	1.2309	20						1.2314	0	1.2314	0.212						1.2309	0	1.2309	17.144
0.0386	0.0427	0.007715	0.0050354	0.0386	0.0664	1.2342	0						1.2347	0	1.2347	0.198						1.2342	15	1.2342	17.0688
0.0387	-0.069	0.007735	-0.0627	0.0387	-0.0421	1.2375	5						1.238	0	1.238	0.182						1.2375	5	1.2375	16.9928
0.0389	-0.0732	0.0077767	0.0157	0.0389	-0.0273	1.2409	30						1.2414	0	1.2414	0.1642						1.2408	0	1.2408	16.9162
0.039	0.0745	0.0077883	-0.042	0.0389	0.0986	1.2442	0						1.2447	0	1.2447	0.1448						1.2442	5	1.2442	16.8388
0.039	0.056	0.0077967	-0.0288	0.039	-0.0349	1.2475	0						1.248	0	1.248	0.1238						1.2475	5	1.2475	16.7606
0.0391	-0.1051	0.0078217	0.036	0.0391	0.0792	1.2509	0						1.2514	0	1.2514	0.1012						1.2508	0	1.2508	16.6818
0.0393	0.06	0.007835	0.009613	0.0392	0.0713	1.2542	0						1.2547	0	1.2547	0.0772						1.2542	15	1.2542	16.6022
0.0394	-0.0934	0.007865	-0.0494	0.0394	-0.0296	1.2575	0						1.258	0	1.258	0.0518						1.2575	10	1.2575	16.522
0.0395	-0.0938	0.00788	-0.0708	0.0395	0.0604	1.2609	0						1.2614	0	1.2614	0.0252						1.2608	5	1.2608	16.4408
0.0395	0.0801	0.007905	0.0102	0.0396	-0.0197	1.2642	0						1.2647	5	1.2647	0.0027662						1.2642	25	1.2642	16.359
0.0396	0.0598	0.0079317	-0.0523	0.0397	-0.0514	1.2675	5						1.268	0	1.268	0.0318						1.2675	15	1.2675	16.2764
0.0397	-0.0969	0.0079333	-0.0022888	0.0398	0.0665	1.2709	0						1.2714	5	1.2714	0.0618						1.2708	10	1.2708	16.193
0.0399	-0.0633	0.0079583	-0.0563	0.0398	0.0439	1.2742	0						1.2747	0	1.2747	0.0928						1.2742	0	1.2742	16.1086
0.0399	0.0668	0.0079633	0.0068665	0.04	-0.0493	1.2775	0						1.278	0	1.278	0.1248						1.2775	0	1.2775	16.0236
0.04	-0.085	0.0080133	-0.0446	0.0401	0.0565	1.2809	5						1.2813	0	1.2813	0.1576						1.2808	0	1.2808	15.9378
0.0402	0.0502	0.008035	0.0308	0.0402	-0.0349	1.2842	0						1.2847	0	1.2847	0.1912						1.2842	10	1.2842	15.851
0.0402	0.0586	0.0080433	0.0392	0.0403	-0.0581	1.2875	0						1.288	0	1.288	0.2252						1.2875	0	1.2875	15.7634
0.0404	-0.0812	0.00808	-0.0082397	0.0404	0.0418	1.2909	0						1.2913	0	1.2913	0.26						1.2908	0	1.2908	15.6748
0.0404	-0.0601	0.0080983	0.0484	0.0404	0.0487	1.2942	0						1.2947	0	1.2947	0.2954						1.2942	5	1.2942	15.5854
0.0405	0.0806	0.0081217	-0.0134	0.0405	-0.031	1.2975	0						1.298	0	1.298	0.331						1.2975	10	1.2975	15.495
0.0406	0.0626	0.0081583	-0.0294	0.0407	-0.0414	1.3009	0						1.3013	0	1.3013	0.3672						1.3008	0	1.3008	15.4036
0.0407	-0.0691	0.008165	0.0136	0.0407	0.0327	1.3042	5						1.3047	0	1.3047	0.4034						1.3042	0	1.3042	15.3112
0.0409	0.1064	0.008175	0.0276	0.0409	0.0336	1.3075	10						1.308	0	1.308	0.4402						1.3075	5	1.3075	15.2178
0.041	-0.038	0.0082067	-0.0351	0.041	-0.0435	1.3109	0						1.3113	0	1.3113	0.4768						1.3108	10	1.3108	15.1234
0.041	-0.0462	0.0082167	0.00076294	0.0412	-0.0449	1.3142	0						1.3147	0	1.3147	0.5138						1.3142	10	1.3142	15.028
0.0412	0.0793	0.0082333	-0.0652	0.0412	0.0554	1.3175	0						1.318	0	1.318	0.5506						1.3175	5	1.3175	14.9316
0.0413	0.0665	0.0082517	-0.0404	0.0413	-0.0565	1.3209	5						1.3213	0	1.3213	0.5874						1.3208	5	1.3208	14.834
0.0413	-0.032	0.00826	0.007019	0.0414	0.1088	1.3242	0						1.3247	0	1.3247	0.6242						1.3242	10	1.3242	14.7352
0.0415	-0.0223	0.0082917	-0.0337	0.0415	0.0468	1.3275	15						1.328	0	1.328	0.6606						1.3275	5	1.3275	14.6354
0.0415	0.0667	0.0083167	0.0343	0.0416	-0.0464	1.3309	0						1.3313	5	1.3313	0.697						1.3308	10	1.3308	14.5344
0.0417	-0.0308	0.0083433	-0.0464	0.0417	-0.0354	1.3342	0						1.3347	5	1.3347	0.733						1.3342	15	1.3342	14.4322
0.0418	0.0566	0.0083667	0.0471	0.0418	0.0557	1.3375	5						1.338	0	1.338	0.7688						1.3375	10	1.3375	14.3286
0.0419	0.0674	0.0084017	-0.0143	0.042	-0.0369	1.3409	0						1.3413	0	1.3413	0.804						1.3408	10	1.3408	14.224
0.042	-0.0365	0.00841	0.049	0.0421	0.038	1.3442	0						1.3447	0	1.3447	0.8388						1.3442	5	1.3442	14.1182
0.0421	-0.0121	0.0084217	0.0371	0.0421	0.0587	1.3475	0						1.348	0	1.348	0.8732						1.3475	0	1.3475	14.011
0.0421	0.0885	0.008455	-0.0145	0.0423	-0.0307	1.3509	10						1.3513	0	1.3513	0.9068						1.3508	5	1.3508	13.9024
0.0423	-0.0366	0.0084767	-0.0208	0.0423	-0.0447	1.3542	0						1.3547	0	1.3547	0.94						1.3542	5	1.3542	13.7928
0.0425	0.0456	0.0084817	0.0307	0.0424	0.0587	1.3575	0						1.358	0	1.358	0.9724						1.3575	25	1.3575	13.6816
0.0425	0.0928	0.0085317	-0.0574	0.0425	0.049	1.3609	5						1.3613	5	1.3613	1.0042						1.3608	10	1.3608	13.5692
0.0427	-0.0356	0.00854	0.0204	0.0426	-0.0444	1.3642	5						1.3647	0	1.3647	1.0352						1.3642	10	1.3642	13.4554
0.0428	-0.052	0.0085433	-0.0065613	0.0427	-0.045	1.3675	10						1.368	0	1.368	1.0654						1.3675	0	1.3675	13.3402
0.0429	0.0742	0.008565	-0.0456	0.0428	0.0607	1.3709	5						1.3713	0	1.3713	1.0948						1.3708	15	1.3708	13.2236
0.043	0.0656	0.008585	0.0091553	0.043	-0.0432	1.3742	5						1.3746	0	1.3746	1.1234						1.3742	5	1.3742	13.1058
0.0431	-0.0658	0.0086017	-0.065	0.043	0.0583	1.3775	5						1.378	0	1.378	1.151						1.3775	10	1.3775	12.9864
0.0431	-0.0601	0.0086417	-0.0513	0.0431	0.0517	1.3809	5						1.3813	0	1.3813	1.1778						1.3808	5	1.3808	12.8656
0.0432	0.0586	0.00865	0.0148	0.0433	-0.0433	1.3842	0						1.3846	0	1.3846	1.2036						1.3842	0	1.3842	12.7434
0.0434	-0.0813	0.0086667	-0.0395	0.0433	-0.0424	1.3875	0						1.388	0	1.388	1.2284						1.3875	0	1.3875	12.62
0.0435	0.0587	0.0086917	0.032	0.0435	0.0948	1.3909	0						1.3913	0	1.3913	1.252						1.3908	15	1.3908	12.495
0.0436	0.0883	0.0087183	0.076	0.0436	0.0372	1.3942	0						1.3946	0	1.3946	1.2748						1.3942	5	1.3942	12.3686
0.0437	-0.0821	0.00873	-0.0603	0.0436	-0.0497	1.3975	0						1.398	0	1.398	1.2964						1.3975	10	1.3975	12.2408
0.0438	0.0691	0.008755	0.0458	0.0438	0.0485	1.4009	15						1.4013	10	1.4013	1.317						1.4008	10	1.4008	12.1116
0.0439	-0.0349	0.0087883	-0.0133	0.044	-0.0404	1.4042	0						1.4046	0	1.4046	1.3364						1.4042	0	1.4042	11.981
0.044	0.0476	0.0088017	-0.0139	0.044	-0.0587	1.4075	0						1.408	0	1.408	1.3548						1.4075	10	1.4075	11.849
0.0441	-0.0479	0.0088267	0.0348	0.0441	0.0613	1.4109	0						1.4113	0	1.4113	1.372						1.4108	5	1.4108	11.7156
0.0443	0.0691	0.0088433	0.023	0.0442	0.0522	1.4142	0						1.4146	0	1.4146	1.388						1.4142	15	1.4142	11.5808
0.0443	-0.0703	0.008865	-0.0237	0.0443	-0.0496	1.4175	0						1.418	0	1.418	1.4028						1.4175	0	1.4175	11.4448
0.0444	-0.0294	0.0088767	0.0021362	0.0444	0.0502	1.4209	0						1.4213	0	1.4213	1.4166						1.4208	0	1.4208	11.3074
0.0445	0.0797	0.0089067	-0.0618	0.0445	-0.0401	1.4242	0						1.4246	0	1.4246	1.429						1.4242	10	1.4242	11.1686
0.0446	0.0537	0.0089317	-0.0414	0.0446	-0.0624	1.4275	0						1.428	0	1.428	1.4404						1.4275	0	1.4275	11.0288
0.0447	-0.0371	0.0089517	0.0385	0.0448	0.0839	1.4309	0						1.4313	0	1.4313	1.4506						1.4308	5	1.4308	10.8874
0.0449	0.0735	0.0089767	-0.0294	0.0449	0.0414	1.4342	0						1.4346	0	1.4346	1.4596						1.4342	0	1.4342	10.745
0.045	-0.0677	0.0089933	0.0113	0.045	-0.0624	1.4375	0						1.438	0	1.438	1.4674						1.4375	5	1.4375	10.6014
0.045	0.0676	0.009005	-0.0122	0.045	-0.0395	1.4409	0						1.4413	0	1.4413	1.474						1.4408	15	1.4408	10.4566
0.0452	-0.0562	0.009035	0.0638	0.0451	0.0572	1.4442	0						1.4446	0	1.4446	1.4794						1.4442	20	1.4442	10.3108
0.0453	0.0677	0.0090483	-0.0071716	0.0452	0.0328	1.4475	0						1.448	0	1.448	1.4836						1.4475	10	1.4475	10.1638
0.0453	-0.0446	0.0090717	0.0533	0.0453	-0.0528	1.4509	0						1.4513	0	1.4513	1.4866						1.4508	0	1.4508	10.0156
0.0455	-0.0784	0.009085	0.038	0.0455	0.0504	1.4542	0						1.4546	0	1.4546	1.4884						1.4542	5	1.4542	9.8666
0.0455	0.0853	0.0091217	-0.0082397	0.0456	-0.0386	1.4575	0						1.458	0	1.458	1.4892						1.4575	0	1.4575	9.7168
0.0456	0.0642	0.009135	0.0195	0.0456	-0.0542	1.4609	0						1.4613	0	1.4613	1.4888						1.4608	0	1.4608	9.5658
0.0457	-0.0598	0.00915	-0.0232	0.0458	0.0752	1.4642	0						1.4646	5	1.4646	1.4872						1.4642	5	1.4642	9.4142
0.0459	0.0516	0.0091767	0.0122	0.0458	0.0473	1.4675	0						1.468	0	1.468	1.4846						1.4675	5	1.4675	9.2616
0.046	-0.0372	0.0091883	-0.0397	0.046	-0.0374	1.4709	0						1.4713	0	1.4713	1.4808						1.4708	0	1.4708	9.1084
0.046	-0.0481	0.0092217	0.0217	0.0461	-0.0209	1.4742	0						1.4746	0	1.4746	1.476						1.4742	20	1.4742	8.9546
0.0462	0.078	0.0092467	-0.0569	0.0461	0.0581	1.4775	0						1.4779	0	1.4779	1.4702						1.4775	0	1.4775	8.8002
0.0463	0.0674	0.0092683	-0.0441	0.0463	-0.0471	1.4809	0						1.4813	0	1.4813	1.4632						1.4808	5	1.4808	8.645
0.0464	-0.0528	0.0092883	0.0116	0.0464	0.0607	1.4842	0						1.4846	0	1.4846	1.4552						1.4842	0	1.4842	8.4896
0.0465	0.0563	0.0093067	0.0015259	0.0465	-0.029	1.4875	5						1.4879	0	1.4879	1.4462						1.4875	20	1.4875	8.3336
0.0467	-0.0369	0.0093217	-0.0438	0.0465	0.0562	1.4909	0						1.4913	0	1.4913	1.4362						1.4908	20	1.4908	8.1772
0.0467	-0.0671	0.0093333	-0.0711	0.0467	-0.0171	1.4942	0						1.4946	10	1.4946	1.4254						1.4942	10	1.4942	8.0208
0.0469	0.0548	0.009365	0.025	0.0468	0.0786	1.4975	5						1.4979	0	1.4979	1.4136						1.4975	15	1.4975	7.864
0.0469	0.0435	0.0093817	-0.0076294	0.0469	0.081	1.5009	0						1.5013	0	1.5013	1.4008						1.5008	0	1.5008	7.707
0.047	-0.0587	0.0093917	0.042	0.047	-0.0328	1.5042	0						1.5046	0	1.5046	1.3872						1.5042	0	1.5042	7.55
0.0471	-0.0439	0.0094333	0.1074	0.0471	0.0883	1.5075	0						1.5079	0	1.5079	1.3728						1.5075	10	1.5075	7.3932
0.0473	0.0591	0.009455	-0.0371	0.0473	-0.0378	1.5109	0						1.5113	0	1.5113	1.3574						1.5108	5	1.5108	7.2362
0.0474	-0.0713	0.0094667	-0.0171	0.0473	-0.0198	1.5142	0						1.5146	0	1.5146	1.3414						1.5142	0	1.5142	7.0796
0.0475	0.0333	0.00948	0.0375	0.0475	0.0478	1.5175	0						1.5179	0	1.5179	1.3246						1.5175	0	1.5175	6.9232
0.0476	0.1164	0.0095	0.0262	0.0475	0.0365	1.5209	15						1.5213	0	1.5213	1.307						1.5208	0	1.5208	6.7672
0.0477	-0.0945	0.0095217	-0.0343	0.0476	-0.038	1.5242	0						1.5246	0	1.5246	1.2888						1.5242	0	1.5242	6.6114
0.0478	-0.058	0.0095433	0.0042725	0.0477	-0.0153	1.5275	0						1.5279	0	1.5279	1.2698						1.5275	5	1.5275	6.4564
0.0479	0.0523	0.0095583	-0.0417	0.0478	0.0513	1.5309	0						1.5313	0	1.5313	1.2502						1.5308	0	1.5308	6.3018
0.0479	0.0412	0.0095917	0.0203	0.048	-0.0404	1.5342	0						1.5346	0	1.5346	1.2302						1.5342	0	1.5342	6.1478
0.048	-0.0531	0.0096	-0.0342	0.0481	0.0743	1.5375	0						1.5379	0	1.5379	1.2094						1.5375	0	1.5375	5.9946
0.0482	0.0598	0.0096383	-0.0215	0.0481	0.0764	1.5408	0						1.5413	0	1.5413	1.1882						1.5408	0	1.5408	5.8424
0.0483	-0.0609	0.0096483	0.0050354	0.0483	-0.0354	1.5442	0						1.5446	0	1.5446	1.1664						1.5442	0	1.5442	5.691
0.0484	-0.0658	0.0096767	-0.0362	0.0484	-0.0287	1.5475	0						1.5479	0	1.5479	1.1442						1.5475	0	1.5475	5.5406
0.0485	0.0735	0.0096983	0.0476	0.0484	0.0575	1.5508	0						1.5513	0	1.5513	1.1216						1.5508	5	1.5508	5.3912
0.0486	0.0441	0.0097083	0.0119	0.0487	0.0937	1.5542	0						1.5546	5	1.5546	1.0986						1.5542	10	1.5542	5.2432
0.0487	-0.07	0.0097317	0.1132	0.0487	-0.0826	1.5575	0						1.5579	5	1.5579	1.0754						1.5575	0	1.5575	5.0962
0.0489	0.063	0.00976	0.0714	0.0489	0.0543	1.5608	0						1.5613	0	1.5613	1.0516						1.5608	0	1.5608	4.9506
0.0489	-0.0749	0.0097883	-0.0247	0.0489	-0.0244	1.5642	0						1.5646	0	1.5646	1.0278						1.5642	0	1.5642	4.8064
0.049	0.0478	0.0098133	0.0526	0.049	0.0842	1.5675	0						1.5679	0	1.5679	1.0036						1.5675	0	1.5675	4.6638
0.0491	-0.096	0.009825	-0.0041199	0.0491	-0.047	1.5708	0						1.5712	0	1.5712	0.9792						1.5708	5	1.5708	4.5228
0.0492	0.0455	0.00985	-0.0032043	0.0492	0.0633	1.5742	0						1.5746	0	1.5746	0.9546						1.5742	0	1.5742	4.3832
0.0494	-0.0908	0.0098683	3.3864	0.0493	-0.0374	1.5775	10						1.5779	0	1.5779	0.9298						1.5775	0	1.5775	4.2456
0.0495	-0.0949	0.009875	1.0582	0.0494	0.0574	1.5808	0						1.5812	0	1.5812	0.905						1.5808	0	1.5808	4.1096
0.0495	0.038	0.009905	-0.4251	0.0495	-0.0233	1.5842	0						1.5846	0	1.5846	0.8802						1.5842	0	1.5842	3.9756
0.0496	0.0464	0.0099167	-0.3897	0.0496	-0.0648	1.5875	0						1.5879	0	1.5879	0.8554						1.5875	0	1.5875	3.8434
0.0497	-0.0781	0.01	-0.1318	0.0497	0.0696	1.5908	0						1.5912	0	1.5912	0.8304						1.5908	0	1.5908	3.7134
0.0498	-0.0664	0.01	-0.1389	0.0498	0.0623	1.5942	5						1.5946	0	1.5946	0.8056						1.5942	0	1.5942	3.5854
0.05	0.0543	0.01	-0.0677	0.05	-0.0391	1.5975	5						1.5979	0	1.5979	0.7808						1.5975	0	1.5975	3.4594
0.0501	-0.0876	0.01	-0.0806	0.05	0.0542	1.6008	0						1.6012	0	1.6012	0.7562						1.6008	0	1.6008	3.3358
0.0502	0.0359	0.01	0.0471	0.0502	-0.0389	1.6042	0						1.6046	0	1.6046	0.7316						1.6042	0	1.6042	3.2144
0.0502	0.0443	0.0101	-0.051	0.0502	3.5719	1.6075	0						1.6079	0	1.6079	0.7072						1.6075	0	1.6075	3.0952
0.0503	-0.0676	0.0101	0.0247	0.0503	-0.6345	1.6108	0						1.6112	0	1.6112	0.6832						1.6108	0	1.6108	2.9786
0.0505	-0.0688	0.0101	-0.0137	0.0506	0.0325	1.6142	0						1.6146	0	1.6146	0.6592						1.6142	0	1.6142	2.8644
0.0505	0.0371	0.0101	0.0336	0.0506	-0.0659	1.6175	0						1.6179	0	1.6179	0.6356						1.6175	0	1.6175	2.7526
0.0506	0.0575	0.0101	0.022	0.0507	-0.067	1.6208	0						1.6212	0	1.6212	0.6122						1.6208	0	1.6208	2.6434
0.0507	-0.0604	0.0102	-0.0569	0.0508	0.0334	1.6242	0						1.6246	0	1.6246	0.5894						1.6242	0	1.6242	2.5368
0.0509	0.0629	0.0102	0.0146	0.0509	0.0331	1.6275	5						1.6279	0	1.6279	0.5666						1.6275	5	1.6275	2.4328
0.051	-0.0662	0.0102	-0.0731	0.051	-0.0699	1.6308	10						1.6312	0	1.6312	0.5444						1.6308	0	1.6308	2.3314
0.0511	-0.0725	0.0102	0.0073242	0.0511	-0.0854	1.6342	10						1.6346	0	1.6346	0.5226						1.6342	0	1.6342	2.2328
0.0512	0.069	0.0102	-0.0787	0.0512	0.0424	1.6375	0						1.6379	0	1.6379	0.5014						1.6375	0	1.6375	2.1368
0.0513	-0.0723	0.0103	-0.0128	0.0514	-0.0627	1.6408	0						1.6412	0	1.6412	0.4806						1.6408	0	1.6408	2.0438
0.0514	0.0529	0.0103	-0.058	0.0514	0.0383	1.6442	0						1.6446	0	1.6446	0.4602						1.6442	0	1.6442	1.9534
0.0515	-0.0568	0.0103	-0.0586	0.0515	0.0462	1.6475	0						1.6479	0	1.6479	0.4404						1.6475	0	1.6475	1.866
0.0515	0.0624	0.0103	0.2017	0.0516	-0.0505	1.6508	5						1.6512	0	1.6512	0.4212						1.6508	0	1.6508	1.7814
0.0517	-0.0525	0.0103	0.0047302	0.0517	-0.0369	1.6542	0						1.6546	0	1.6546	0.4026						1.6542	5	1.6542	1.6996
0.0519	0.0696	0.0104	2.9282	0.0518	0.0644	1.6575	5						1.6579	0	1.6579	0.3846						1.6575	0	1.6575	1.6208
0.0519	0.0424	0.0104	0.5748	0.0519	0.0171	1.6608	5						1.6612	0	1.6612	0.3672						1.6608	0	1.6608	1.5448
0.052	-0.0545	0.0104	-0.3247	0.052	-0.0436	1.6642	10						1.6645	0	1.6645	0.3504						1.6642	0	1.6642	1.4718
0.0521	-0.0392	0.0104	-0.2364	0.0521	0.0548	1.6675	0						1.6679	0	1.6679	0.3344						1.6675	0	1.6675	1.4016
0.0523	0.0664	0.0104	-0.1646	0.0523	-0.0591	1.6708	0						1.6712	0	1.6712	0.319						1.6708	0	1.6708	1.3344
0.0523	0.029	0.0105	-0.1517	0.0524	-0.0487	1.6742	0						1.6745	0	1.6745	0.3044						1.6742	0	1.6742	1.2702
0.0524	-0.0562	0.0105	-0.0594	0.0525	0.0601	1.6775	0						1.6779	0	1.6779	0.2906						1.6775	0	1.6775	1.2088
0.0526	0.0621	0.0105	-0.1086	0.0526	0.0859	1.6808	0						1.6812	5	1.6812	0.2774						1.6808	0	1.6808	1.1504
0.0527	-0.042	0.0105	-0.0687	0.0526	-0.0577	1.6842	0						1.6845	0	1.6845	0.265						1.6842	0	1.6842	1.0948
0.0527	-0.0607	0.0105	-0.042	0.0528	0.0594	1.6875	0						1.6879	0	1.6879	0.2536						1.6875	0	1.6875	1.0422
0.0528	0.0346	0.0106	-0.0926	0.0528	-0.0471	1.6908	10						1.6912	0	1.6912	0.2428						1.6908	5	1.6908	0.9926
0.053	0.0334	0.0106	-0.0713	0.053	-0.0539	1.6942	0						1.6945	0	1.6945	0.233						1.6942	0	1.6942	0.9456
0.0531	-0.0633	0.0106	-0.0053406	0.053	0.0464	1.6975	5						1.6979	0	1.6979	0.224						1.6975	0	1.6975	0.9016
0.0531	-0.0485	0.0106	-0.0504	0.0531	0.0429	1.7008	10						1.7012	5	1.7012	0.2158						1.7008	0	1.7008	0.8604
0.0532	0.0563	0.0107	-0.0056458	0.0533	-0.0526	1.7042	0						1.7045	5	1.7045	0.2084						1.7042	0	1.7042	0.822
0.0534	-0.0591	0.0107	-0.0478	0.0534	-0.0334	1.7075	0						1.7079	0	1.7079	0.202						1.7075	0	1.7075	0.7862
0.0535	0.0613	0.0107	0.0108	0.0535	0.06	1.7108	0						1.7112	0	1.7112	0.1964						1.7108	0	1.7108	0.7534
0.0536	0.061	0.0107	-0.0142	0.0536	0.0427	1.7142	0						1.7145	0	1.7145	0.1918						1.7142	0	1.7142	0.723
0.0536	-0.0351	0.0107	0.0282	0.0536	-0.0533	1.7175	0						1.7179	0	1.7179	0.188						1.7175	0	1.7175	0.6956
0.0538	-0.0319	0.0108	0.103	0.0538	0.0566	1.7208	0						1.7212	0	1.7212	0.1852						1.7208	0	1.7208	0.6706
0.0539	0.128	0.0108	-0.0169	0.054	-0.0484	1.7242	5						1.7245	0	1.7245	0.1834						1.7242	0	1.7242	0.6482
0.054	-0.0481	0.0108	-0.0071716	0.054	-0.0513	1.7275	0						1.7279	0	1.7279	0.1824						1.7275	0	1.7275	0.6284
0.0541	0.0349	0.0108	-0.0555	0.0541	0.0764	1.7308	0						1.7312	0	1.7312	0.1824						1.7308	0	1.7308	0.611
0.0542	0.0459	0.0108	-0.0589	0.0542	0.0462	1.7342	0						1.7345	0	1.7345	0.1832						1.7342	0	1.7342	0.596
0.0544	-0.0351	0.0109	0.00076294	0.0543	-0.0632	1.7375	0						1.7379	0	1.7379	0.185						1.7375	0	1.7375	0.5836
0.0544	-0.0542	0.0109	0.0455	0.0544	-0.0476	1.7408	0						1.7412	0	1.7412	0.1878						1.7408	0	1.7408	0.5734
0.0545	0.0641	0.0109	-0.0832	0.0545	0.0607	1.7442	0						1.7445	0	1.7445	0.1916						1.7442	0	1.7442	0.5654
0.0546	0.0504	0.0109	-0.081	0.0547	-0.0606	1.7475	0						1.7479	0	1.7479	0.1964						1.7475	5	1.7475	0.5598
0.0547	-0.081	0.0109	-0.0323	0.0547	0.052	1.7508	0						1.7512	0	1.7512	0.202						1.7508	0	1.7508	0.5562
0.0548	-0.0604	0.011	-0.0775	0.0548	0.0571	1.7542	0						1.7545	0	1.7545	0.2086						1.7542	0	1.7542	0.5548
0.0549	0.0574	0.011	-0.0036621	0.0549	-0.047	1.7575	0						1.7578	0	1.7578	0.2162						1.7575	0	1.7575	0.5554
0.055	-0.0752	0.011	-0.0467	0.055	-0.0641	1.7608	0						1.7612	0	1.7612	0.2246						1.7608	0	1.7608	0.558
0.0552	0.0627	0.011	0.0256	0.0551	0.0537	1.7642	0						1.7645	0	1.7645	0.234						1.7642	0	1.7642	0.5624
0.0552	0.0725	0.011	-0.0198	0.0554	-0.0584	1.7675	5						1.7678	0	1.7678	0.2444						1.7675	0	1.7675	0.5688
0.0553	-0.0673	0.0111	0.04	0.0554	0.0302	1.7708	0						1.7712	0	1.7712	0.2556						1.7708	0	1.7708	0.5768
0.0555	-0.0822	0.0111	0.0497	0.0555	-0.04	1.7742	5						1.7745	0	1.7745	0.2678						1.7742	0	1.7742	0.5868
0.0556	0.0706	0.0111	-0.0516	0.0556	0.0587	1.7775	0						1.7778	0	1.7778	0.281						1.7775	0	1.7775	0.5982
0.0557	0.0351	0.0111	-0.0223	0.0557	-0.0565	1.7808	15						1.7812	0	1.7812	0.295						1.7808	0	1.7808	0.6112
0.0558	-0.0966	0.0112	0.0851	0.0558	0.0398	1.7842	0						1.7845	0	1.7845	0.31						1.7842	0	1.7842	0.6258
0.0559	0.0795	0.0112	0.0653	0.0558	0.0502	1.7875	0						1.7878	0	1.7878	0.3258						1.7875	0	1.7875	0.6418
0.056	-0.0737	0.0112	-0.033	0.056	-0.0591	1.7908	0						1.7912	0	1.7912	0.3424						1.7908	0	1.7908	0.659
0.0561	-0.0589	0.0112	-0.0301	0.0562	0.0854	1.7942	5						1.7945	0	1.7945	0.36						1.7942	0	1.7942	0.6776
0.0562	0.0749	0.0112	-0.092	0.0562	-0.072	1.7975	0						1.7978	0	1.7978	0.3784						1.7975	0	1.7975	0.6974
0.0563	0.0468	0.0113	-0.0705	0.0563	-0.05	1.8008	5						1.8012	0	1.8012	0.3978						1.8008	0	1.8008	0.7184
0.0564	-0.0847	0.0113	-0.0209	0.0564	0.0323	1.8042	5						1.8045	0	1.8045	0.4178						1.8042	0	1.8042	0.7404
0.0565	-0.0386	0.0113	-0.0629	0.0565	0.0848	1.8075	0						1.8078	0	1.8078	0.4388						1.8075	0	1.8075	0.7634
0.0566	0.0754	0.0113	-0.0050354	0.0566	-0.0726	1.8108	0						1.8112	0	1.8112	0.4606						1.8108	0	1.8108	0.7874
0.0567	-0.088	0.0113	-0.0404	0.0567	-0.0485	1.8142	0						1.8145	0	1.8145	0.4832						1.8142	0	1.8142	0.8122
0.0568	0.069	0.0114	0.0427	0.0568	0.0641	1.8175	5						1.8178	0	1.8178	0.5064						1.8175	0	1.8175	0.8378
0.0569	0.0711	0.0114	0	0.057	-0.0728	1.8208	0						1.8212	0	1.8212	0.5306						1.8208	0	1.8208	0.864
0.0571	-0.0769	0.0114	-0.0537	0.0571	0.0362	1.8242	0						1.8245	0	1.8245	0.5554						1.8242	0	1.8242	0.891
0.0571	0.1155	0.0114	0.0191	0.0572	0.0273	1.8275	0						1.8278	0	1.8278	0.581						1.8275	15	1.8275	0.9184
0.0572	-0.0584	0.0115	-0.0414	0.0573	-0.0633	1.8308	0						1.8312	0	1.8312	0.6074						1.8308	0	1.8308	0.9464
0.0573	0.0909	0.0115	-0.0291	0.0573	-0.0877	1.8342	0						1.8345	0	1.8345	0.6344						1.8342	0	1.8342	0.9748
0.0574	-0.0691	0.0115	0.0298	0.0575	0.0348	1.8375	0						1.8378	0	1.8378	0.6622						1.8375	0	1.8375	1.0036
0.0575	0.0699	0.0115	0.0108	0.0576	-0.0543	1.8408	0						1.8412	0	1.8412	0.6904						1.8408	0	1.8408	1.0326
0.0575	-0.085	0.0115	-0.0778	0.0577	0.0572	1.8442	0						1.8445	0	1.8445	0.7196						1.8442	0	1.8442	1.0618
0.0578	-0.0789	0.0116	-0.0033569	0.0578	0.0294	1.8475	0						1.8478	0	1.8478	0.7492						1.8475	10	1.8475	1.0914
0.0579	0.0606	0.0116	-0.0555	0.0579	-0.0618	1.8508	0						1.8512	0	1.8512	0.7796						1.8508	0	1.8508	1.1208
0.058	-0.062	0.0116	-0.0319	0.0579	-0.083	1.8542	0						1.8545	0	1.8545	0.8104						1.8542	0	1.8542	1.1504
0.0581	3.237	0.0116	0.0264	0.0581	0.0288	1.8575	0						1.8578	0	1.8578	0.842						1.8575	0	1.8575	1.18
0.0581	2.975	0.0116	-0.0099182	0.0582	0.0159	1.8608	0						1.8611	0	1.8611	0.874						1.8608	0	1.8608	1.2096
0.0582	-0.4086	0.0117	-0.0549	0.0583	-0.0813	1.8642	10						1.8645	0	1.8645	0.9066						1.8642	0	1.8642	1.2388
0.0583	-0.1067	0.0117	-0.06	0.0584	-0.0685	1.8675	5						1.8678	0	1.8678	0.9398						1.8675	0	1.8675	1.268
0.0585	0.0235	0.0117	0.0061035	0.0585	0.02	1.8708	5						1.8711	0	1.8711	0.9734						1.8708	0	1.8708	1.297
0.0586	0.047	0.0117	-0.0452	0.0586	0.0443	1.8742	5						1.8745	0	1.8745	1.0076						1.8742	0	1.8742	1.3256
0.0587	-0.1106	0.0117	0.0119	0.0586	-0.0894	1.8775	15						1.8778	0	1.8778	1.0422						1.8775	0	1.8775	1.3538
0.0588	-0.0662	0.0118	0.0427	0.0588	0.0226	1.8808	5						1.8811	0	1.8811	1.0774						1.8808	0	1.8808	1.3816
0.0589	0.0385	0.0118	-0.0305	0.059	-0.0784	1.8842	0						1.8845	0	1.8845	1.113						1.8842	5	1.8842	1.409
0.059	0.0473	0.0118	0.0016785	0.059	-0.0717	1.8875	0						1.8878	0	1.8878	1.149						1.8875	10	1.8875	1.436
0.059	-0.0948	0.0118	0.0659	0.0591	0.0453	1.8908	5						1.8911	0	1.8911	1.1854						1.8908	0	1.8908	1.4624
0.0593	0.0255	0.0118	0.0334	0.0593	-0.0706	1.8942	30						1.8945	0	1.8945	1.2224						1.8942	0	1.8942	1.4882
0.0594	-0.0754	0.0119	-0.0793	0.0594	0.0261	1.8975	10						1.8978	0	1.8978	1.2596						1.8975	0	1.8975	1.5132
0.0594	-0.0636	0.0119	-0.0743	0.0594	-0.0558	1.9008	0						1.9011	0	1.9011	1.2972						1.9008	5	1.9008	1.5378
0.0595	0.0294	0.0119	-0.0133	0.0595	0.043	1.9042	0						1.9045	0	1.9045	1.3352						1.9042	0	1.9042	1.5616
0.0597	0.0273	0.0119	-0.0693	0.0597	-0.0551	1.9075	0						1.9078	0	1.9078	1.3736						1.9075	0	1.9075	1.5848
0.0597	-0.0847	0.012	-0.0137	0.0598	0.0273	1.9108	10						1.9111	0	1.9111	1.4124						1.9108	0	1.9108	1.607
0.0599	0.0438	0.012	-0.0591	0.0598	0.0529	1.9142	0						1.9145	0	1.9145	1.4514						1.9142	0	1.9142	1.6286
0.06	-0.0578	0.012	0.0016785	0.06	-0.0523	1.9175	0						1.9178	0	1.9178	1.4908						1.9175	0	1.9175	1.6494
0.0601	-0.0829	0.012	-0.0299	0.06	-0.0395	1.9208	0						1.9211	0	1.9211	1.5306						1.9208	0	1.9208	1.6692
0.0602	0.0368	0.012	0.0253	0.0601	0.0481	1.9242	0						1.9245	0	1.9245	1.5706						1.9242	0	1.9242	1.6884
0.0603	0.0427	0.0121	0.0679	0.0603	-0.0694	1.9275	0						1.9278	0	1.9278	1.6108						1.9275	0	1.9275	1.7066
0.0604	-0.0598	0.0121	-0.007019	0.0604	0.0381	1.9308	0						1.9311	5	1.9311	1.6514						1.9308	0	1.9308	1.7238
0.0605	-0.0636	0.0121	0.0253	0.0605	0.0357	1.9342	5						1.9345	0	1.9345	1.6924						1.9342	5	1.9342	1.7402
0.0605	0.029	0.0121	-0.0377	0.0606	-0.06	1.9375	0						1.9378	0	1.9378	1.7334						1.9375	0	1.9375	1.7556
0.0606	0.0189	0.0121	0.0162	0.0607	-0.0529	1.9408	0						1.9411	0	1.9411	1.775						1.9408	0	1.9408	1.77
0.0607	-0.0746	0.0122	-0.0374	0.0608	0.0554	1.9442	0						1.9445	0	1.9445	1.8166						1.9442	0	1.9442	1.7834
0.0609	0.031	0.0122	-0.0032043	0.0609	0.0494	1.9475	0						1.9478	0	1.9478	1.8586						1.9475	0	1.9475	1.796
0.061	-0.0696	0.0122	-0.0555	0.0609	-0.0761	1.9508	0						1.9511	0	1.9511	1.9008						1.9508	0	1.9508	1.8076
0.061	-0.0661	0.0122	-0.0592	0.0611	0.0468	1.9542	5						1.9544	0	1.9544	1.9434						1.9542	0	1.9542	1.8182
0.0612	0.0328	0.0122	-0.0137	0.0612	-0.0388	1.9575	0						1.9578	0	1.9578	1.9862						1.9575	0	1.9575	1.8278
0.0613	0.0294	0.0123	0.0227	0.0613	-0.0684	1.9608	0						1.9611	0	1.9611	2.0292						1.9608	0	1.9608	1.8364
0.0614	-0.0859	0.0123	-0.0517	0.0614	0.045	1.9642	0						1.9644	0	1.9644	2.0726						1.9642	0	1.9642	1.844
0.0615	-0.0558	0.0123	-0.0763	0.0616	0.036	1.9675	0						1.9678	0	1.9678	2.1162						1.9675	0	1.9675	1.8508
0.0615	0.0243	0.0123	-0.0104	0.0616	-0.0565	1.9708	0						1.9711	0	1.9711	2.1602						1.9708	0	1.9708	1.8564
0.0617	-0.078	0.0123	-0.0465	0.0617	-0.047	1.9742	0						1.9744	0	1.9744	2.2044						1.9742	0	1.9742	1.8612
0.0619	0.0284	0.0124	0.0359	0.0618	0.0577	1.9775	0						1.9778	5	1.9778	2.2488						1.9775	0	1.9775	1.865
0.0619	0.0195	0.0124	-0.0233	0.062	-0.0395	1.9808	0						1.9811	0	1.9811	2.2936						1.9808	5	1.9808	1.8678
0.062	-0.0655	0.0124	0.0194	0.062	0.0441	1.9842	0						1.9844	0	1.9844	2.3388						1.9842	0	1.9842	1.8696
0.0621	-0.0601	0.0124	0.0279	0.0621	0.0522	1.9875	0						1.9878	0	1.9878	2.3842						1.9875	0	1.9875	1.8706
0.0623	0.0455	0.0125	-0.0311	0.0622	-0.0397	1.9908	5						1.9911	0	1.9911	2.43						1.9908	0	1.9908	1.8706
0.0623	0.0186	0.0125	0.0261	0.0623	-0.0615	1.9942	0						1.9944	5	1.9944	2.4762						1.9942	0	1.9942	1.8698
0.0624	-0.0714	0.0125	-0.0449	0.0624	0.0632	1.9975	0						1.9978	0	1.9978	2.5228						1.9975	0	1.9975	1.868
0.0626	0.0436	0.0125	0.043	0.0625	0.0375	2.0008	0						2.0011	15	2.0011	2.5696						2.0008	0	2.0008	1.8654
0.0627	-0.0534	0.0125	-0.063	0.0626	-0.0389	2.0042	0						2.0044	0	2.0044	2.6168						2.0042	0	2.0042	1.8618
0.0628	-0.0534	0.0126	-0.0139	0.0627	-0.0345	2.0075	0						2.0078	10	2.0078	2.6646						2.0075	5	2.0075	1.8576
0.0629	0.0447	0.0126	-0.0548	0.0629	0.0606	2.0108	0						2.0111	0	2.0111	2.7128						2.0108	5	2.0108	1.8526
0.0629	0.0359	0.0126	-0.0607	0.063	-0.0471	2.0142	0						2.0144	0	2.0144	2.7614						2.0142	0	2.0142	1.8466
0.063	-0.0729	0.0126	-0.0093079	0.0631	0.0548	2.0175	0						2.0178	5	2.0178	2.8104						2.0175	0	2.0175	1.84
0.0632	0.0645	0.0126	-0.0571	0.0632	0.0626	2.0208	0						2.0211	0	2.0211	2.86						2.0208	0	2.0208	1.8328
0.0633	-0.0771	0.0126	0.0626	0.0632	-0.0569	2.0242	5						2.0244	0	2.0244	2.91						2.0242	0	2.0242	1.8246
0.0633	-0.0656	0.0127	-0.0333	0.0633	-0.0313	2.0275	0						2.0278	15	2.0278	2.9606						2.0275	0	2.0275	1.816
0.0635	0.0502	0.0127	0.0142	0.0635	0.0757	2.0308	5						2.0311	10	2.0311	3.0116						2.0308	0	2.0308	1.8066
0.0636	0.0557	0.0127	-0.0374	0.0635	0.0366	2.0342	0						2.0344	0	2.0344	3.0634						2.0341	0	2.0341	1.7966
0.0637	-0.1111	0.0127	0.0127	0.0636	-0.062	2.0375	0						2.0378	10	2.0378	3.1156						2.0375	0	2.0375	1.786
0.0638	-0.061	0.0128	0.0134	0.0638	0.0473	2.0408	0						2.0411	5	2.0411	3.1686						2.0408	10	2.0408	1.7748
0.0639	0.0523	0.0128	-0.0514	0.0639	-0.0429	2.0442	0						2.0444	0	2.0444	3.2222						2.0441	0	2.0441	1.7632
0.064	-0.0768	0.0128	-0.0558	0.064	-0.0639	2.0475	0						2.0477	0	2.0477	3.2764						2.0475	0	2.0475	1.751
0.0641	0.0322	0.0128	-0.00091553	0.0641	0.0407	2.0508	0						2.0511	0	2.0511	3.3312						2.0508	0	2.0508	1.7384
0.0643	0.0418	0.0128	0.0097656	0.0642	0.0279	2.0542	0						2.0544	0	2.0544	3.3868						2.0541	0	2.0541	1.7254
0.0643	-0.0584	0.0129	-0.0424	0.0643	-0.0479	2.0575	0						2.0577	0	2.0577	3.4432						2.0575	0	2.0575	1.7118
0.0644	-0.0508	0.0129	-0.0569	0.0644	0.0574	2.0608	5						2.0611	0	2.0611	3.5004						2.0608	0	2.0608	1.698
0.0646	0.0517	0.0129	0.0995	0.0646	-0.0426	2.0642	0						2.0644	5	2.0644	3.5584						2.0641	0	2.0641	1.6838
0.0646	0.0462	0.0129	0.0978	0.0647	-0.043	2.0675	5						2.0677	0	2.0677	3.617						2.0675	0	2.0675	1.6694
0.0648	-0.0801	0.0129	-0.0714	0.0647	0.0632	2.0708	5						2.0711	5	2.0711	3.6766						2.0708	0	2.0708	1.6546
0.0648	-0.0543	0.013	-0.0288	0.0649	0.0513	2.0742	0						2.0744	15	2.0744	3.737						2.0741	10	2.0741	1.6396
0.0649	0.0348	0.013	-0.0722	0.065	-0.0519	2.0775	0						2.0777	5	2.0777	3.7984						2.0775	5	2.0775	1.6242
0.065	-0.058	0.013	-0.0568	0.065	-0.0459	2.0808	0						2.0811	0	2.0811	3.8606						2.0808	0	2.0808	1.6088
0.0652	0.0406	0.013	0.0097656	0.0651	0.0461	2.0842	0						2.0844	0	2.0844	3.9236						2.0841	0	2.0841	1.5934
0.0653	0.0572	0.0131	0.0566	0.0652	0.0267	2.0875	15						2.0877	0	2.0877	3.9878						2.0875	0	2.0875	1.5776
0.0654	-0.065	0.0131	-0.0581	0.0653	-0.0682	2.0908	10						2.0911	0	2.0911	4.0528						2.0908	0	2.0908	1.562
0.0654	-0.0566	0.0131	-0.0249	0.0654	0.0563	2.0942	5						2.0944	0	2.0944	4.1188						2.0941	0	2.0941	1.5462
0.0656	0.0467	0.0131	0.0475	0.0656	-0.0461	2.0975	5						2.0977	0	2.0977	4.1858						2.0975	0	2.0975	1.5304
0.0657	0.0229	0.0131	0.1022	0.0657	-0.051	2.1008	5						2.1011	5	2.1011	4.254						2.1008	0	2.1008	1.5146
0.0657	-0.0624	0.0132	-0.0209	0.0658	0.152	2.1042	0						2.1044	0	2.1044	4.323						2.1041	0	2.1041	1.4988
0.0659	0.0571	0.0132	0.0036621	0.0658	0.0995	2.1075	0						2.1077	0	2.1077	4.3932						2.1075	0	2.1075	1.483
0.066	-0.0572	0.0132	-0.0787	0.0659	-0.0664	2.1108	0						2.1111	0	2.1111	4.4644						2.1108	0	2.1108	1.4674
0.0661	-0.0604	0.0132	-0.0583	0.0661	0.0735	2.1142	0						2.1144	5	2.1144	4.5368						2.1141	0	2.1141	1.452
0.0662	0.0543	0.0132	-0.0016785	0.0662	-0.0308	2.1175	0						2.1177	0	2.1177	4.6102						2.1175	0	2.1175	1.4366
0.0663	0.0609	0.0133	-0.0589	0.0663	-0.0397	2.1208	0						2.1211	0	2.1211	4.6848						2.1208	0	2.1208	1.4214
0.0664	-0.1151	0.0133	-0.0165	0.0664	0.0761	2.1242	15						2.1244	0	2.1244	4.7604						2.1241	0	2.1241	1.4066
0.0665	-0.065	0.0133	-0.0462	0.0665	0.0691	2.1275	10						2.1277	0	2.1277	4.8372						2.1275	0	2.1275	1.3918
0.0666	0.1003	0.0133	2.1808	0.0666	-0.0189	2.1308	10						2.1311	0	2.1311	4.915						2.1308	0	2.1308	1.3774
0.0667	-0.069	0.0133	3.2251	0.0667	-0.032	2.1342	5						2.1344	0	2.1344	4.994						2.1341	0	2.1341	1.3632
0.0668	0.0952	0.0134	-0.3372	0.0668	0.092	2.1375	0						2.1377	0	2.1377	5.0742						2.1375	0	2.1375	1.3492
0.0669	0.0806	0.0134	-0.3432	0.0669	0.0356	2.1408	0						2.1411	0	2.1411	5.1556						2.1408	5	2.1408	1.3356
0.067	-0.0772	0.0134	-0.1445	0.067	-0.0406	2.1442	0						2.1444	0	2.1444	5.238						2.1441	0	2.1441	1.3224
0.0671	-0.0706	0.0134	-0.1396	0.0671	0.0529	2.1475	35						2.1477	0	2.1477	5.3216						2.1475	0	2.1475	1.3094
0.0672	0.0703	0.0134	-0.0159	0.0672	-0.0311	2.1508	30						2.151	0	2.151	5.4062						2.1508	0	2.1508	1.297
0.0673	0.0824	0.0135	-0.0291	0.0673	-0.0401	2.1542	0						2.1544	0	2.1544	5.492						2.1541	0	2.1541	1.2848
0.0675	-0.0552	0.0135	0.0218	0.0675	0.0778	2.1575	5						2.1577	15	2.1577	5.579						2.1575	0	2.1575	1.273
0.0676	0.0713	0.0135	0.0204	0.0675	0.0447	2.1608	10						2.161	5	2.161	5.667						2.1608	0	2.1608	1.2618
0.0677	-0.036	0.0135	-0.071	0.0676	-0.0357	2.1642	5						2.1644	0	2.1644	5.7562						2.1641	0	2.1641	1.2508
0.0677	-0.0339	0.0135	-0.0786	0.0678	0.0551	2.1675	0						2.1677	0	2.1677	5.8464						2.1675	0	2.1675	1.2404
0.0679	0.0751	0.0136	-0.0166	0.0679	-0.0284	2.1708	0						2.171	0	2.171	5.9376						2.1708	0	2.1708	1.2304
0.0679	0.0641	0.0136	-0.0772	0.0679	-0.041	2.1742	0						2.1744	0	2.1744	6.03						2.1741	0	2.1741	1.2208
0.0681	-0.0345	0.0136	0.1596	0.0681	0.0746	2.1775	0						2.1777	0	2.1777	6.1232						2.1775	0	2.1775	1.2118
0.0682	0.0653	0.0136	2.8125	0.0681	0.0496	2.1808	0						2.181	10	2.181	6.2176						2.1808	0	2.1808	1.2032
0.0683	-0.0104	0.0137	-0.0786	0.0683	-0.0363	2.1842	25						2.1844	0	2.1844	6.3128						2.1841	0	2.1841	1.195
0.0683	-0.0575	0.0137	-0.1152	0.0684	-0.0322	2.1875	5						2.1877	0	2.1877	6.4092						2.1875	0	2.1875	1.1874
0.0685	0.054	0.0137	-0.2591	0.0684	0.0696	2.1908	0						2.191	0	2.191	6.5064						2.1908	0	2.1908	1.1802
0.0686	0.0427	0.0137	-0.0847	0.0686	0.0407	2.1942	0						2.1944	10	2.1944	6.6044						2.1941	0	2.1941	1.1736
0.0687	-0.0417	0.0137	-0.1511	0.0686	-0.0351	2.1975	0						2.1977	0	2.1977	6.7034						2.1975	0	2.1975	1.1674
0.0688	-0.034	0.0138	-0.0514	0.0688	0.0621	2.2008	0						2.201	0	2.201	6.8032						2.2008	0	2.2008	1.1618
0.0688	0.063	0.0138	-0.1979	0.0689	-0.0209	2.2042	0						2.2044	0	2.2044	6.9036						2.2041	10	2.2041	1.1566
0.0691	0.0305	0.0138	-0.1749	0.069	-0.032	2.2075	0						2.2077	0	2.2077	7.005						2.2075	0	2.2075	1.152
0.0691	-0.0577	0.0138	-0.0217	0.0691	0.0648	2.2108	0						2.211	5	2.211	7.107						2.2108	0	2.2108	1.1478
0.0692	0.0446	0.0139	-0.0119	0.0692	0.0514	2.2142	0						2.2144	0	2.2144	7.2098						2.2141	0	2.2141	1.144
0.0693	-0.0351	0.0139	-0.062	0.0693	-0.0397	2.2175	0						2.2177	0	2.2177	7.3132						2.2175	0	2.2175	1.1408
0.0694	-0.0452	0.0139	-0.0232	0.0694	-0.0067139	2.2208	5						2.221	10	2.221	7.4172						2.2208	0	2.2208	1.138
0.0696	0.0458	0.0139	-0.072	0.0694	0.0652	2.2242	0						2.2244	0	2.2244	7.5216						2.2241	0	2.2241	1.1356
0.0696	0.0345	0.0139	-0.0591	0.0696	-0.0244	2.2275	0						2.2277	0	2.2277	7.6266						2.2275	0	2.2275	1.1338
0.0698	-0.0458	0.014	0.0183	0.0698	0.0696	2.2308	0						2.231	15	2.231	7.7322						2.2308	0	2.2308	1.1324
0.0698	-0.0287	0.014	-0.0097656	0.0699	0.0659	2.2342	0						2.2344	0	2.2344	7.838						2.2341	0	2.2341	1.1314
0.0699	0.0545	0.014	0.0935	0.07	-0.0143	2.2375	10						2.2377	0	2.2377	7.9444						2.2375	0	2.2375	1.1308
0.0701	-0.0398	0.014	0.0094604	0.0701	0.0045776	2.2408	0						2.241	0	2.241	8.051						2.2408	0	2.2408	1.1306
0.0701	0.1027	0.014	2.7184	0.0702	0.0819	2.2442	5						2.2443	5	2.2443	8.1578						2.2441	0	2.2441	1.1306
0.0703	0.0745	0.014	0.2341	0.0703	-0.0334	2.2475	0						2.2477	0	2.2477	8.2648						2.2475	0	2.2475	1.1312
0.0704	-0.0484	0.0141	-0.2116	0.0704	0.0693	2.2508	0						2.251	0	2.251	8.372						2.2508	0	2.2508	1.1322
0.0704	-0.038	0.0141	-0.21	0.0705	0.1155	2.2542	0						2.2543	0	2.2543	8.4794						2.2541	0	2.2541	1.1334
0.0705	0.0719	0.0141	2.2696	0.0706	-0.0316	2.2575	0						2.2577	0	2.2577	8.5868						2.2575	0	2.2575	1.135
0.0707	0.0407	0.0141	-0.034	0.0707	-0.0291	2.2608	35						2.261	0	2.261	8.6942						2.2608	0	2.2608	1.137
0.0707	-0.038	0.0142	-0.2434	0.0708	0.0636	2.2642	10						2.2643	5	2.2643	8.8016						2.2641	0	2.2641	1.1392
0.0709	0.1018	0.0142	-0.2866	0.0709	0.0438	2.2675	10						2.2677	5	2.2677	8.9088						2.2675	0	2.2675	1.1416
0.071	-0.0352	0.0142	-0.17	0.071	-0.041	2.2708	10						2.271	0	2.271	9.0158						2.2708	0	2.2708	1.1442
0.0711	-0.058	0.0142	-0.1425	0.0712	0.1125	2.2742	0						2.2743	0	2.2743	9.1228						2.2741	0	2.2741	1.1472
0.0712	0.0687	0.0142	0.8954	0.0712	-0.0378	2.2775	0						2.2777	5	2.2777	9.2294						2.2775	0	2.2775	1.1504
0.0714	-0.0383	0.0143	2.3795	0.0713	-0.0484	2.2808	5						2.281	5	2.281	9.3356						2.2808	5	2.2808	1.1536
0.0714	0.0664	0.0143	-0.1384	0.0714	0.0603	2.2842	5						2.2843	5	2.2843	9.4416						2.2841	5	2.2841	1.1572
0.0715	0.0684	0.0143	-0.2968	0.0715	0.0621	2.2875	0						2.2877	5	2.2877	9.5472						2.2875	0	2.2875	1.1608
0.0717	-0.0179	0.0143	-0.1128	0.0716	-0.06	2.2908	0						2.291	35	2.291	9.6522						2.2908	0	2.2908	1.1646
0.0717	-0.0378	0.0143	-0.1346	0.0717	-0.04	2.2942	5						2.2943	0	2.2943	9.7566						2.2941	0	2.2941	1.1684
0.0718	0.0452	0.0144	1.9331	0.0717	0.0719	2.2975	5						2.2977	0	2.2977	9.8606						2.2975	0	2.2975	1.1724
0.072	0.0685	0.0144	0.0816	0.072	-0.0507	2.3008	0						2.301	0	2.301	9.964						2.3008	0	2.3008	1.1764
0.072	-0.04	0.0144	-0.2528	0.0721	0.0363	2.3042	0						2.3043	15	2.3043	10.0666						2.3041	0	2.3041	1.1804
0.0722	0.4611	0.0144	-0.2422	0.0721	0.0566	2.3075	0						2.3077	10	2.3077	10.1684						2.3075	0	2.3075	1.1844
0.0722	-0.0731	0.0145	-0.1703	0.0722	-0.0462	2.3108	0						2.311	15	2.311	10.2696						2.3108	0	2.3108	1.1886
0.0724	-0.0699	0.0145	-0.1541	0.0723	-0.0574	2.3142	0						2.3143	10	2.3143	10.37						2.3141	0	2.3141	1.1926
0.0725	0.0604	0.0145	-0.0091553	0.0725	0.0374	2.3175	0						2.3177	10	2.3177	10.4694						2.3175	0	2.3175	1.1964
0.0726	0.0658	0.0145	0.0065613	0.0725	0.0363	2.3208	5						2.321	5	2.321	10.568						2.3208	0	2.3208	1.2004
0.0727	-0.0433	0.0145	-0.1271	0.0726	-0.0685	2.3242	0						2.3243	5	2.3243	10.6658						2.3241	0	2.3241	1.2042
0.0727	-0.0787	0.0146	-0.1253	0.0727	-0.0429	2.3275	0						2.3277	10	2.3277	10.7624						2.3275	5	2.3275	1.2078
0.0729	0.0484	0.0146	-0.058	0.0728	0.0832	2.3308	0						2.331	15	2.331	10.8582						2.3308	0	2.3308	1.2112
0.073	-0.0832	0.0146	-0.0917	0.0729	-0.0381	2.3341	0						2.3343	5	2.3343	10.9528						2.3341	0	2.3341	1.2146
0.0731	0.047	0.0146	-0.0162	0.0731	0.083	2.3375	0						2.3376	0	2.3376	11.0462						2.3375	0	2.3375	1.2178
0.0731	-0.0777	0.0147	-0.0812	0.0733	-0.0545	2.3408	10						2.341	0	2.341	11.1388						2.3408	0	2.3408	1.2206
0.0733	0.0546	0.0147	-0.0299	0.0733	0.0526	2.3441	10						2.3443	0	2.3443	11.23						2.3441	0	2.3441	1.2234
0.0734	-0.0842	0.0147	-0.1085	0.0733	0.0748	2.3475	0						2.3476	0	2.3476	11.3202						2.3475	0	2.3475	1.2258
0.0735	0.0995	0.0147	0.0288	0.0734	-0.0383	2.3508	0						2.351	0	2.351	11.409						2.3508	0	2.3508	1.228
0.0736	0.0566	0.0147	0.0975	0.0735	0.0322	2.3541	0						2.3543	0	2.3543	11.4968						2.3541	0	2.3541	1.23
0.0737	-0.1208	0.0147	-0.0769	0.0736	-0.0415	2.3575	0						2.3576	15	2.3576	11.5832						2.3575	10	2.3575	1.2316
0.0738	-0.0836	0.0148	-0.0412	0.0738	0.0429	2.3608	0						2.361	0	2.361	11.6684						2.3608	5	2.3608	1.233
0.0738	0.0835	0.0148	0.0068665	0.0739	-0.052	2.3641	0						2.3643	10	2.3643	11.7522						2.3641	0	2.3641	1.2338
0.0741	-0.1012	0.0148	-0.0407	0.074	-0.0636	2.3675	15						2.3676	20	2.3676	11.835						2.3675	0	2.3675	1.2344
0.0741	0.0319	0.0148	0.0793	0.0741	0.0632	2.3708	20						2.371	5	2.371	11.9162						2.3708	0	2.3708	1.2348
0.0742	-0.0385	0.0148	2.4316	0.0742	0.0847	2.3741	15						2.3743	0	2.3743	11.9962						2.3741	0	2.3741	1.2346
0.0743	0.065	0.0149	-0.0327	0.0743	-0.0482	2.3775	5						2.3776	0	2.3776	12.0748						2.3775	0	2.3775	1.234
0.0744	-0.0903	0.0149	-0.0587	0.0744	-0.0407	2.3808	0						2.381	0	2.381	12.1522						2.3808	0	2.3808	1.2332
0.0746	0.0456	0.0149	-0.2812	0.0745	0.0629	2.3841	0						2.3843	50	2.3843	12.2282						2.3841	0	2.3841	1.2318
0.0746	0.0771	0.0149	-0.2161	0.0746	0.0673	2.3875	0						2.3876	10	2.3876	12.3028						2.3875	0	2.3875	1.23
0.0747	-0.0751	0.015	-0.1111	0.0746	-0.0638	2.3908	0						2.391	10	2.391	12.3762						2.3908	0	2.3908	1.2278
0.0748	0.1859	0.015	-0.1591	0.0748	0.0697	2.3941	0						2.3943	10	2.3943	12.4482						2.3941	0	2.3941	1.2252
0.0748	-0.0757	0.015	-0.0508	0.075	-0.0714	2.3975	0						2.3976	15	2.3976	12.5188						2.3975	0	2.3975	1.222
0.0751	-0.0629	0.015	-0.0983	0.0751	-0.0323	2.4008	5						2.401	0	2.401	12.5882						2.4008	10	2.4008	1.2184
0.0752	0.0226	0.015	-0.0273	0.0752	0.0648	2.4041	5						2.4043	0	2.4043	12.6562						2.4041	0	2.4041	1.2144
0.0753	0.0481	0.015	-0.0137	0.0752	0.0845	2.4075	0						2.4076	0	2.4076	12.7228						2.4075	0	2.4075	1.2098
0.0754	-0.06	0.0151	-0.0664	0.0754	-0.0694	2.4108	0						2.411	0	2.411	12.7882						2.4108	0	2.4108	1.2048
0.0755	-0.0632	0.0151	-0.0148	0.0754	0.0748	2.4141	0						2.4143	10	2.4143	12.8524						2.4141	5	2.4141	1.1994
0.0755	0.0505	0.0151	-0.0816	0.0756	-0.0847	2.4175	0						2.4176	0	2.4176	12.9154						2.4175	0	2.4175	1.1934
0.0757	-0.0607	0.0151	-0.0551	0.0757	-0.0714	2.4208	5						2.421	5	2.421	12.977						2.4208	0	2.4208	1.1868
0.0758	0.05	0.0151	-0.0235	0.0758	0.0291	2.4241	0						2.4243	30	2.4243	13.0374						2.4241	0	2.4241	1.18
0.076	0.1337	0.0152	-0.0148	0.0759	0.0278	2.4275	0						2.4276	10	2.4276	13.0966						2.4275	0	2.4275	1.1724
0.076	-0.0627	0.0152	-0.076	0.0759	-0.041	2.4308	0						2.431	0	2.431	13.1546						2.4308	0	2.4308	1.1646
0.0761	-0.0858	0.0152	-0.0372	0.0761	-0.0583	2.4341	0						2.4343	0	2.4343	13.2116						2.4341	0	2.4341	1.1562
0.0762	0.0439	0.0152	0.1051	0.0761	0.0732	2.4375	15						2.4376	0	2.4376	13.2674						2.4375	0	2.4375	1.1472
0.0763	0.0626	0.0153	0.0417	0.0763	-0.0621	2.4408	0						2.4409	0	2.4409	13.322						2.4408	0	2.4408	1.1378
0.0765	-0.0732	0.0153	-0.0827	0.0764	0.0673	2.4441	0						2.4443	0	2.4443	13.3758						2.4441	0	2.4441	1.128
0.0765	-0.0436	0.0153	-0.0348	0.0765	0.0439	2.4475	0						2.4476	5	2.4476	13.4284						2.4475	0	2.4475	1.1178
0.0766	0.0674	0.0153	-0.0995	0.0766	-0.0589	2.4508	0						2.4509	5	2.4509	13.48						2.4508	5	2.4508	1.107
0.0767	-0.0566	0.0153	-0.0853	0.0767	-0.0401	2.4541	0						2.4543	0	2.4543	13.5306						2.4541	0	2.4541	1.0958
0.0768	0.0989	0.0154	-0.0090027	0.0768	0.0639	2.4575	0						2.4576	10	2.4576	13.5804						2.4575	0	2.4575	1.0842
0.0769	0.0655	0.0154	-0.0423	0.077	-0.0452	2.4608	10						2.4609	0	2.4609	13.6292						2.4608	0	2.4608	1.0722
0.0771	-0.062	0.0154	-0.00091553	0.077	0.0328	2.4641	15						2.4643	0	2.4643	13.6772						2.4641	0	2.4641	1.0596
0.0771	-0.0563	0.0154	0.00076294	0.0772	0.0604	2.4675	0						2.4676	0	2.4676	13.7244						2.4675	0	2.4675	1.0468
0.0772	0.0601	0.0155	-0.0568	0.0773	-0.0407	2.4708	0						2.4709	0	2.4709	13.7708						2.4708	0	2.4708	1.0336
0.0774	0.0845	0.0155	-0.0273	0.0773	-0.0554	2.4741	0						2.4743	10	2.4743	13.8166						2.4741	0	2.4741	1.02
0.0775	-0.0536	0.0155	0.0397	0.0773	0.0443	2.4775	0						2.4776	5	2.4776	13.8616						2.4775	0	2.4775	1.006
0.0776	0.1035	0.0155	0.0391	0.0776	-0.0438	2.4808	0						2.4809	10	2.4809	13.9058						2.4808	0	2.4808	0.9916
0.0777	-0.0671	0.0155	-0.0261	0.0777	0.0388	2.4841	10						2.4843	0	2.4843	13.9496						2.4841	0	2.4841	0.977
0.0777	-0.0732	0.0156	-0.0316	0.0778	-0.0375	2.4875	15						2.4876	5	2.4876	13.9928						2.4875	0	2.4875	0.962
0.0779	0.0717	0.0156	-0.0827	0.0779	0.0833	2.4908	5						2.4909	0	2.4909	14.0354						2.4908	0	2.4908	0.9466
0.078	0.0429	0.0156	-0.0891	0.0779	-0.0529	2.4941	0						2.4943	0	2.4943	14.0774						2.4941	0	2.4941	0.9312
0.0781	-0.0629	0.0156	-0.0093079	0.0781	0.0674	2.4975	5						2.4976	0	2.4976	14.1192						2.4975	0	2.4975	0.9154
0.0781	-0.0323	0.0156	-0.0589	0.0782	0.0446	2.5008	0						2.5009	0	2.5009	14.1604						2.5008	0	2.5008	0.8994
0.0783	0.0694	0.0156	0.0082397	0.0782	-0.0366	2.5041	0						2.5043	10	2.5043	14.2014						2.5041	0	2.5041	0.8832
0.0784	-0.0648	0.0157	0.0048828	0.0783	-0.0473	2.5075	5						2.5076	5	2.5076	14.242						2.5075	0	2.5075	0.8668
0.0785	0.0397	0.0157	-0.0412	0.0784	0.0542	2.5108	0						2.5109	30	2.5109	14.2822						2.5108	0	2.5108	0.8502
0.0786	0.1102	0.0157	-0.0465	0.0787	-0.0577	2.5141	10						2.5143	30	2.5143	14.3224						2.5141	0	2.5141	0.8334
0.0787	-0.0591	0.0157	0.0064087	0.0787	0.0676	2.5175	0						2.5176	0	2.5176	14.3622						2.5175	5	2.5175	0.8166
0.0788	-0.0479	0.0158	0.007782	0.0789	0.0479	2.5208	0						2.5209	10	2.5209	14.4018						2.5208	0	2.5208	0.7998
0.0789	0.0818	0.0158	-0.0369	0.079	-0.0453	2.5241	0						2.5243	20	2.5243	14.4414						2.5241	0	2.5241	0.7828
0.079	0.0568	0.0158	-0.0529	0.079	-0.0513	2.5275	0						2.5276	5	2.5276	14.4808						2.5275	0	2.5275	0.7658
0.079	-0.0816	0.0158	-0.0065613	0.0791	0.0488	2.5308	0						2.5309	10	2.5309	14.5202						2.5308	0	2.5308	0.7488
0.0792	0.0589	0.0158	-0.0119	0.0792	0.0548	2.5341	0						2.5342	15	2.5342	14.5596						2.5341	0	2.5341	0.7318
0.0794	-0.0542	0.0159	-0.0647	0.0793	-0.0597	2.5375	0						2.5376	10	2.5376	14.5988						2.5375	0	2.5375	0.7148
0.0794	-0.0493	0.0159	-0.0426	0.0795	0.0935	2.5408	0						2.5409	20	2.5409	14.6382						2.5408	0	2.5408	0.6978
0.0796	0.0464	0.0159	0.0235	0.0796	-0.0333	2.5441	5						2.5442	40	2.5442	14.6776						2.5441	0	2.5441	0.681
0.0796	0.0404	0.0159	-0.0056458	0.0798	0.067	2.5475	0						2.5476	15	2.5476	14.7172						2.5475	0	2.5475	0.6644
0.0796	-0.0536	0.016	-0.056	0.0798	-0.0674	2.5508	0						2.5509	15	2.5509	14.7568						2.5508	0	2.5508	0.6478
0.0799	0.0592	0.016	-0.0443	0.0798	0.0729	2.5541	0						2.5542	10	2.5542	14.7966						2.5541	0	2.5541	0.6316
0.0799	-0.045	0.016	-0.0048828	0.0799	-0.0781	2.5575	0						2.5576	5	2.5576	14.8364						2.5575	0	2.5575	0.6154
0.0801	-0.0565	0.016	-0.0334	0.0801	0.1015	2.5608	0						2.5609	5	2.5609	14.8766						2.5608	0	2.5608	0.5996
0.0802	0.054	0.016	0.0398	0.0802	-0.0507	2.5641	0						2.5642	5	2.5642	14.9168						2.5641	0	2.5641	0.584
0.0803	0.1294	0.0161	-0.0459	0.0803	3.5182	2.5675	0						2.5676	10	2.5676	14.9572						2.5675	0	2.5675	0.5686
0.0804	-0.0569	0.0161	0.0203	0.0803	-0.5792	2.5708	0						2.5709	5	2.5709	14.998						2.5708	0	2.5708	0.5538
0.0804	-0.0667	0.0161	0.0748	0.0805	0.045	2.5741	0						2.5742	0	2.5742	15.039						2.5741	0	2.5741	0.5392
0.0806	0.071	0.0161	-0.00061035	0.0806	-0.0888	2.5775	0						2.5776	5	2.5776	15.08						2.5775	0	2.5775	0.525
0.0807	-0.06	0.0161	0	0.0807	-0.0514	2.5808	15						2.5809	5	2.5809	15.1216						2.5808	0	2.5808	0.5112
0.0808	0.0446	0.0161	-0.0507	0.0808	0.0238	2.5841	10						2.5842	5	2.5842	15.1632						2.5841	5	2.5841	0.4978
0.0809	0.0562	0.0162	0.0012207	0.0809	0.0494	2.5875	0						2.5876	0	2.5876	15.205						2.5875	0	2.5875	0.485
0.081	-0.0998	0.0162	-0.0784	0.081	-0.0763	2.5908	0						2.5909	0	2.5909	15.2472						2.5908	0	2.5908	0.4728
0.0811	-0.0735	0.0162	-0.0912	0.081	-0.0679	2.5941	0						2.5942	0	2.5942	15.2896						2.5941	0	2.5941	0.461
0.0812	0.047	0.0162	0.0071716	0.0811	0.0565	2.5975	0						2.5976	5	2.5976	15.3322						2.5975	0	2.5975	0.45
0.0814	0.2031	0.0163	0.0137	0.0813	-0.0679	2.6008	0						2.6009	0	2.6009	15.375						2.6008	0	2.6008	0.4394
0.0814	-0.0993	0.0163	-0.0374	0.0814	0.0603	2.6041	10						2.6042	0	2.6042	15.418						2.6041	0	2.6041	0.4296
0.0815	-0.0546	0.0163	-0.0211	0.0815	0.0438	2.6075	10						2.6076	0	2.6076	15.4612						2.6075	0	2.6075	0.4204
0.0815	0.0391	0.0163	0.0459	0.0816	-0.135	2.6108	0						2.6109	5	2.6109	15.5046						2.6108	0	2.6108	0.412
0.0818	-0.0734	0.0163	0.0311	0.0817	-0.047	2.6141	0						2.6142	15	2.6142	15.5482						2.6141	0	2.6141	0.4042
0.0819	0.0423	0.0163	-0.0378	0.0818	0.0343	2.6175	0						2.6176	5	2.6176	15.5918						2.6175	0	2.6175	0.3972
0.0819	0.042	0.0164	-0.0090027	0.0819	-0.0613	2.6208	5						2.6209	0	2.6209	15.6354						2.6208	0	2.6208	0.3912
0.082	-0.0676	0.0164	0.0581	0.082	0.0813	2.6241	35						2.6242	0	2.6242	15.6792						2.6241	0	2.6241	0.3858
0.0822	-0.0508	0.0164	0.0464	0.0822	0.0229	2.6275	0						2.6275	0	2.6275	15.723						2.6275	0	2.6275	0.3814
0.0822	0.0636	0.0165	-0.0316	0.0823	-0.0636	2.6308	10						2.6309	5	2.6309	15.7668						2.6308	0	2.6308	0.3778
0.0823	0.038	0.0165	0.0322	0.0824	0.0897	2.6341	15						2.6342	0	2.6342	15.8106						2.6341	0	2.6341	0.3752
0.0824	-0.0771	0.0165	-0.0293	0.0824	-0.05	2.6375	0						2.6375	0	2.6375	15.8542						2.6375	0	2.6375	0.3736
0.0825	-0.0632	0.0165	-0.0505	0.0825	0.0278	2.6408	0						2.6409	0	2.6409	15.8976						2.6408	0	2.6408	0.373
0.0826	0.0516	0.0165	-0.004425	0.0826	-0.0526	2.6441	5						2.6442	5	2.6442	15.9408						2.6441	0	2.6441	0.3734
0.0827	-0.0491	0.0166	-0.0395	0.0828	-0.0534	2.6475	5						2.6475	5	2.6475	15.9838						2.6475	0	2.6475	0.3748
0.0829	0.0482	0.0166	0.0189	0.0829	0.0447	2.6508	0						2.6509	5	2.6509	16.0266						2.6508	0	2.6508	0.3774
0.0829	0.0456	0.0166	0.0552	0.0831	-0.0601	2.6541	5						2.6542	30	2.6542	16.0688						2.6541	0	2.6541	0.381
0.0831	-0.0771	0.0166	-0.0772	0.0831	0.0323	2.6575	5						2.6575	0	2.6575	16.1108						2.6575	0	2.6575	0.3856
0.0831	-0.0485	0.0166	-0.0461	0.0831	0.0394	2.6608	0						2.6609	5	2.6609	16.1522						2.6608	0	2.6608	0.3916
0.0833	0.058	0.0167	2.7643	0.0833	-0.0554	2.6641	5						2.6642	10	2.6642	16.193						2.6641	0	2.6641	0.3986
0.0834	-0.0484	0.0167	1.6435	0.0834	-0.0478	2.6675	0						2.6675	10	2.6675	16.2332						2.6675	0	2.6675	0.407
0.0835	0.0485	0.0167	-0.2994	0.0835	0.0414	2.6708	15						2.6709	10	2.6709	16.2726						2.6708	0	2.6708	0.4166
0.0836	0.0389	0.0167	-0.2809	0.0836	-0.0671	2.6741	10						2.6742	25	2.6742	16.3114						2.6741	0	2.6741	0.4274
0.0837	-0.0749	0.0167	-0.1196	0.0837	0.0298	2.6775	0						2.6775	5	2.6775	16.3494						2.6775	0	2.6775	0.4396
0.0838	-0.0467	0.0168	-0.1102	0.0839	0.0452	2.6808	0						2.6809	20	2.6809	16.3864						2.6808	5	2.6808	0.453
0.0839	0.0485	0.0168	-0.0375	0.0839	-0.05	2.6841	0						2.6842	15	2.6842	16.4222						2.6841	0	2.6841	0.4678
0.084	0.0328	0.0168	-0.0488	0.084	-0.0648	2.6875	0						2.6875	15	2.6875	16.4572						2.6875	0	2.6875	0.484
0.084	-0.058	0.0168	0.0223	0.0841	0.0435	2.6908	0						2.6909	20	2.6909	16.491						2.6908	0	2.6908	0.5016
0.0843	0.0665	0.0168	0.0221	0.0842	0.0665	2.6941	0						2.6942	20	2.6942	16.5234						2.6941	0	2.6941	0.5206
0.0844	-0.0475	0.0169	-0.0613	0.0842	-0.0894	2.6975	5						2.6975	25	2.6975	16.5546						2.6975	0	2.6975	0.541
0.0844	-0.042	0.0169	-0.0496	0.0845	0.0908	2.7008	5						2.7009	15	2.7009	16.5844						2.7008	0	2.7008	0.563
0.0845	0.0494	0.0169	0.0861	0.0846	-0.0476	2.7041	0						2.7042	0	2.7042	16.6126						2.7041	0	2.7041	0.5864
0.0846	0.054	0.0169	0.0323	0.0846	-0.0615	2.7075	5						2.7075	0	2.7075	16.6392						2.7075	0	2.7075	0.6112
0.0847	-0.067	0.0169	-0.0693	0.0848	0.0586	2.7108	10						2.7109	10	2.7109	16.6642						2.7108	0	2.7108	0.6376
0.0848	-0.0342	0.017	-0.0513	0.0849	0.0438	2.7141	15						2.7142	5	2.7142	16.6872						2.7141	5	2.7141	0.6656
0.085	0.0714	0.017	0.0363	0.0849	-0.0528	2.7175	10						2.7175	10	2.7175	16.7086						2.7175	0	2.7175	0.6952
0.0851	-0.0681	0.017	-0.0542	0.085	-0.0415	2.7208	0						2.7208	5	2.7208	16.728						2.7208	0	2.7208	0.7264
0.0852	0.0577	0.017	0.0771	0.0851	0.0964	2.7241	0						2.7242	0	2.7242	16.7452						2.7241	0	2.7241	0.7592
0.0853	0.0793	0.017	0.0903	0.0852	0.0209	2.7275	5						2.7275	5	2.7275	16.7604						2.7275	0	2.7275	0.7936
0.0854	-0.0784	0.0171	-0.00076294	0.0853	-0.0566	2.7308	10						2.7308	10	2.7308	16.7734						2.7308	0	2.7308	0.8298
0.0855	-0.0682	0.0171	-0.0356	0.0855	0.0468	2.7341	0						2.7342	0	2.7342	16.784						2.7341	0	2.7341	0.8674
0.0856	0.0471	0.0171	0.0308	0.0856	-0.0497	2.7375	0						2.7375	10	2.7375	16.792						2.7375	0	2.7375	0.9068
0.0857	0.0284	0.0171	-0.0659	0.0856	-0.0523	2.7408	0						2.7408	0	2.7408	16.7978						2.7408	0	2.7408	0.948
0.0857	-0.0513	0.0172	0.0086975	0.0858	0.0421	2.7441	0						2.7442	5	2.7442	16.8008						2.7441	0	2.7441	0.9908
0.0858	-0.0519	0.0172	0.0481	0.0859	0.0252	2.7475	0						2.7475	0	2.7475	16.8012						2.7475	0	2.7475	1.0354
0.0859	0.06	0.0172	-0.0858	0.0859	-0.0728	2.7508	0						2.7508	0	2.7508	16.7988						2.7508	0	2.7508	1.0816
0.0861	-0.0685	0.0172	2.8203	0.0861	0.033	2.7541	10						2.7542	0	2.7542	16.7936						2.7541	0	2.7541	1.1298
0.0862	0.0478	0.0172	-0.02	0.0862	-0.0406	2.7575	5						2.7575	0	2.7575	16.7854						2.7575	0	2.7575	1.1796
0.0863	0.0453	0.0172	-0.0494	0.0863	-0.0522	2.7608	25						2.7608	10	2.7608	16.7742						2.7608	0	2.7608	1.2312
0.0864	-0.062	0.0173	-0.2686	0.0865	0.0484	2.7641	30						2.7642	10	2.7642	16.76						2.7641	0	2.7641	1.2846
0.0865	-0.0462	0.0173	-0.0677	0.0866	0.0677	2.7675	15						2.7675	0	2.7675	16.7424						2.7675	5	2.7675	1.3398
0.0865	0.1534	0.0173	2.1971	0.0866	-0.0555	2.7708	0						2.7708	25	2.7708	16.7216						2.7708	0	2.7708	1.3968
0.0867	0.0462	0.0173	-0.0163	0.0867	-0.0436	2.7741	0						2.7742	0	2.7742	16.6976						2.7741	0	2.7741	1.4558
0.0868	-0.0494	0.0174	-0.1785	0.0868	0.0494	2.7775	0						2.7775	0	2.7775	16.67						2.7775	0	2.7775	1.5164
0.0869	0.041	0.0174	1.6556	0.087	0.0392	2.7808	5						2.7808	0	2.7808	16.639						2.7808	0	2.7808	1.579
0.0871	-0.0439	0.0174	-0.1042	0.087	-0.0478	2.7841	15						2.7842	5	2.7842	16.6044						2.7841	0	2.7841	1.6434
0.0871	-0.0372	0.0174	-0.0148	0.0872	0.0778	2.7875	10						2.7875	5	2.7875	16.5662						2.7875	0	2.7875	1.7098
0.0872	0.0613	0.0175	-0.1915	0.0872	-0.0673	2.7908	15						2.7908	0	2.7908	16.5244						2.7908	0	2.7908	1.7778
0.0873	0.0571	0.0175	-0.1503	0.0873	-0.0488	2.7941	10						2.7942	5	2.7942	16.4788						2.7941	0	2.7941	1.8478
0.0874	-0.0661	0.0175	1.514	0.0874	0.036	2.7975	5						2.7975	5	2.7975	16.4294						2.7975	0	2.7975	1.9198
0.0875	-0.0217	0.0175	0.0227	0.0876	-0.0642	2.8008	5						2.8008	5	2.8008	16.3762						2.8008	0	2.8008	1.9936
0.0876	0.0636	0.0175	-0.2127	0.0876	0.0435	2.8041	5						2.8042	0	2.8042	16.319						2.8041	0	2.8041	2.0692
0.0878	-0.0581	0.0175	-0.2473	0.0879	0.0836	2.8075	10						2.8075	0	2.8075	16.258						2.8075	0	2.8075	2.1468
0.0879	0.0462	0.0176	-0.1207	0.0879	-0.0507	2.8108	5						2.8108	5	2.8108	16.193						2.8108	0	2.8108	2.2262
0.088	-0.0426	0.0176	-0.1447	0.088	-0.0642	2.8141	0						2.8142	35	2.8142	16.124						2.8141	5	2.8141	2.3076
0.0881	0.1076	0.0176	-0.0354	0.0881	0.0369	2.8175	0						2.8175	5	2.8175	16.051						2.8175	0	2.8175	2.3908
0.0882	-0.0282	0.0176	-0.041	0.0881	0.0435	2.8208	0						2.8208	10	2.8208	15.9738						2.8208	0	2.8208	2.476
0.0882	0.0427	0.0176	1.6678	0.0883	-0.0636	2.8241	0						2.8241	15	2.8241	15.8926						2.8241	0	2.8241	2.563
0.0884	0.3152	0.0177	0.0374	0.0883	-0.0421	2.8275	0						2.8275	25	2.8275	15.8072						2.8275	0	2.8275	2.652
0.0885	-0.0888	0.0177	-0.076	0.0885	0.0681	2.8308	0						2.8308	5	2.8308	15.7178						2.8308	0	2.8308	2.7428
0.0886	3.5545	0.0177	1.266	0.0886	-0.0674	2.8341	0						2.8341	20	2.8341	15.6242						2.8341	0	2.8341	2.8356
0.0886	-0.4924	0.0177	-0.2461	0.0887	0.0359	2.8375	0						2.8375	15	2.8375	15.5264						2.8374	0	2.8374	2.9302
0.0888	-0.112	0.0177	-0.1888	0.0888	0.0319	2.8408	0						2.8408	0	2.8408	15.4246						2.8408	10	2.8408	3.0266
0.0889	0.0574	0.0178	-0.1155	0.0888	-0.0433	2.8441	5						2.8441	30	2.8441	15.3186						2.8441	0	2.8441	3.125
0.089	0.0705	0.0178	-0.1259	0.089	-0.0627	2.8475	25						2.8475	40	2.8475	15.2086						2.8474	0	2.8474	3.2254
0.0892	-0.0699	0.0178	-0.0288	0.0891	0.0555	2.8508	0						2.8508	15	2.8508	15.0944						2.8508	5	2.8508	3.3274
0.0892	-0.0235	0.0179	1.3634	0.0892	0.0586	2.8541	0						2.8541	10	2.8541	14.9762						2.8541	5	2.8541	3.4314
0.0892	0.0601	0.0179	-0.1944	0.0893	-0.0581	2.8575	5						2.8575	10	2.8575	14.8538						2.8574	15	2.8574	3.5374
0.0895	-0.0421	0.0179	-0.1434	0.0894	-0.0496	2.8608	5						2.8608	0	2.8608	14.7274						2.8608	15	2.8608	3.645
0.0896	0.1178	0.0179	-0.1869	0.0896	0.0739	2.8641	5						2.8641	35	2.8641	14.597						2.8641	5	2.8641	3.7546
0.0896	0.0508	0.0179	-0.1845	0.0896	-0.0572	2.8675	0						2.8675	25	2.8675	14.4628						2.8674	0	2.8674	3.866
0.0897	-0.0984	0.0179	-0.0133	0.0897	0.0536	2.8708	5						2.8708	5	2.8708	14.3246						2.8708	0	2.8708	3.979
0.0899	0.1364	0.018	1.4662	0.0899	0.0607	2.8741	5						2.8741	0	2.8741	14.1826						2.8741	5	2.8741	4.094
0.09	-0.0348	0.018	-0.1096	0.0899	-0.0702	2.8775	0						2.8775	0	2.8775	14.0368						2.8774	0	2.8774	4.2108
0.0901	3.2359	0.018	-0.0636	0.09	-0.0394	2.8808	0						2.8808	0	2.8808	13.8872						2.8808	5	2.8808	4.3294
0.0901	-0.4066	0.018	-0.199	0.0901	0.1305	2.8841	5						2.8841	0	2.8841	13.7338						2.8841	0	2.8841	4.4498
0.0902	0.0645	0.0181	-0.2069	0.0903	-0.0526	2.8875	15						2.8875	0	2.8875	13.577						2.8874	0	2.8874	4.5718
0.0903	-0.0565	0.0181	-0.1053	0.0904	0.0507	2.8908	0						2.8908	0	2.8908	13.4166						2.8908	0	2.8908	4.6956
0.0904	-0.0562	0.0181	-0.1274	0.0905	0.0378	2.8941	0						2.8941	0	2.8941	13.2528						2.8941	0	2.8941	4.8212
0.0905	0.0854	0.0181	-0.0613	0.0906	-0.051	2.8975	0						2.8975	5	2.8975	13.0856						2.8974	0	2.8974	4.9484
0.0907	-0.049	0.0181	-0.1027	0.0906	-0.0452	2.9008	0						2.9008	15	2.9008	12.9152						2.9008	10	2.9008	5.0772
0.0908	0.1173	0.0181	-0.033	0.0908	0.0677	2.9041	0						2.9041	10	2.9041	12.7414						2.9041	0	2.9041	5.2078
0.0909	0.11	0.0182	-0.0633	0.0908	0.0456	2.9075	0						2.9075	10	2.9075	12.5648						2.9074	0	2.9074	5.34
0.091	-0.05	0.0182	-0.1094	0.0909	-0.0467	2.9108	15						2.9108	0	2.9108	12.385						2.9108	0	2.9108	5.474
0.0911	-0.0371	0.0182	-0.117	0.0912	0.0652	2.9141	0						2.9141	0	2.9141	12.2024						2.9141	0	2.9141	5.6094
0.0912	0.0822	0.0182	0.0468	0.0912	-0.027	2.9175	10						2.9174	0	2.9174	12.017						2.9174	0	2.9174	5.7464
0.0913	0.076	0.0183	0.0238	0.0913	-0.0549	2.9208	0						2.9208	0	2.9208	11.8288						2.9208	5	2.9208	5.885
0.0914	-0.0586	0.0183	-0.0845	0.0915	0.0455	2.9241	0						2.9241	0	2.9241	11.6382						2.9241	5	2.9241	6.025
0.0915	-0.02	0.0183	-0.0792	0.0915	0.0452	2.9275	0						2.9274	0	2.9274	11.4452						2.9274	0	2.9274	6.1666
0.0915	0.1234	0.0183	-0.0273	0.0916	-0.0647	2.9308	0						2.9308	0	2.9308	11.2498						2.9308	0	2.9308	6.3096
0.0917	0.0723	0.0183	-0.0525	0.0917	-0.0435	2.9341	5						2.9341	0	2.9341	11.0524						2.9341	0	2.9341	6.4542
0.0917	-0.0404	0.0184	-0.00061035	0.0919	0.0473	2.9375	0						2.9374	5	2.9374	10.8528						2.9374	5	2.9374	6.6
0.0919	0.0887	0.0184	-0.0584	0.0919	0.034	2.9408	0						2.9408	30	2.9408	10.6512						2.9408	0	2.9408	6.7474
0.092	-0.0079346	0.0184	-0.0042725	0.0919	-0.0758	2.9441	5						2.9441	0	2.9441	10.448						2.9441	0	2.9441	6.8962
0.0922	0.1201	0.0184	-0.0183	0.0922	0.0491	2.9475	5						2.9474	5	2.9474	10.243						2.9474	5	2.9474	7.0462
0.0922	-0.022	0.0185	-0.0616	0.0923	-0.0488	2.9508	5						2.9508	0	2.9508	10.0366						2.9508	0	2.9508	7.1974
0.0923	0.0844	0.0185	-0.0867	0.0923	-0.051	2.9541	5						2.9541	5	2.9541	9.8286						2.9541	5	2.9541	7.35
0.0924	-0.0539	0.0185	-0.0128	0.0925	0.0377	2.9575	0						2.9574	20	2.9574	9.6196						2.9574	0	2.9574	7.5038
0.0925	0.0697	0.0185	-0.0194	0.0925	0.0293	2.9608	0						2.9608	5	2.9608	9.4094						2.9608	10	2.9608	7.6588
0.0927	-0.0432	0.0185	-0.081	0.0926	-0.067	2.9641	0						2.9641	10	2.9641	9.1982						2.9641	0	2.9641	7.815
0.0927	-0.069	0.0186	-0.0903	0.0928	0.0757	2.9675	0						2.9674	10	2.9674	8.9864						2.9674	10	2.9674	7.9724
0.0928	0.0636	0.0186	-0.0088501	0.0929	-0.049	2.9708	0						2.9708	10	2.9708	8.7738						2.9708	0	2.9708	8.1308
0.093	-0.0584	0.0186	0.0038147	0.0929	-0.1039	2.9741	0						2.9741	15	2.9741	8.5606						2.9741	0	2.9741	8.2902
0.0931	0.0563	0.0186	-0.0397	0.0931	0.0337	2.9775	0						2.9774	15	2.9774	8.3472						2.9774	0	2.9774	8.4508
0.0931	-0.0739	0.0186	-0.0795	0.0932	0.0494	2.9808	0						2.9808	0	2.9808	8.1336						2.9808	0	2.9808	8.6122
0.0932	0.0551	0.0187	-0.00061035	0.0933	-0.0571	2.9841	0						2.9841	0	2.9841	7.9198						2.9841	0	2.9841	8.7746
0.0934	-0.0525	0.0187	-0.0246	0.0933	-0.0258	2.9875	0						2.9874	0	2.9874	7.706						2.9874	10	2.9874	8.9378
0.0934	0.0232	0.0187	-0.06	0.0934	0.061	2.9908	0						2.9908	0	2.9908	7.4926						2.9908	5	2.9908	9.102
0.0936	0.0815	0.0187	-0.0697	0.0936	-0.065	2.9941	0						2.9941	0	2.9941	7.2796						2.9941	10	2.9941	9.267
0.0936	-0.0395	0.0187	-0.0018311	0.0936	0.0519	2.9975	0						2.9974	0	2.9974	7.067						2.9974	0	2.9974	9.4328
0.0938	-0.0562	0.0188	0.0101	0.0938	0.0652	3.0008	0						3.0008	5	3.0008	6.8552						3.0008	10	3.0008	9.5992
0.0938	0.087	0.0188	-0.054	0.0939	-0.0381	3.0041	0						3.0041	0	3.0041	6.6442						3.0041	10	3.0041	9.7664
0.094	0.0365	0.0188	-0.0592	0.094	-0.0549	3.0075	0						3.0074	0	3.0074	6.434						3.0074	5	3.0074	9.9342
0.094	-0.0389	0.0188	0.0157	0.0941	0.0558	3.0108	10						3.0107	0	3.0107	6.225						3.0108	10	3.0108	10.1026
0.0942	-0.0418	0.0189	-0.0201	0.0943	-0.0481	3.0141	0						3.0141	0	3.0141	6.0172						3.0141	5	3.0141	10.2716
0.0942	0.0615	0.0189	0.0369	0.0943	0.0296	3.0175	0						3.0174	0	3.0174	5.8108						3.0174	5	3.0174	10.4412
0.0944	-0.0633	0.0189	-0.0028992	0.0945	0.0529	3.0208	0						3.0207	0	3.0207	5.606						3.0208	0	3.0208	10.6112
0.0946	0.0562	0.0189	-0.0827	0.0946	-0.0697	3.0241	0						3.0241	0	3.0241	5.4028						3.0241	25	3.0241	10.7816
0.0946	0.0565	0.0189	-0.0943	0.0946	-0.0597	3.0275	0						3.0274	0	3.0274	5.2014						3.0274	5	3.0274	10.9524
0.0948	-0.0563	0.0189	-0.0085449	0.0947	0.0626	3.0308	0						3.0307	0	3.0307	5.0018						3.0308	0	3.0308	11.1234
0.0948	-0.0327	0.019	-0.0717	0.0948	0.0502	3.0341	0						3.0341	0	3.0341	4.8044						3.0341	5	3.0341	11.2948
0.0949	0.054	0.019	-0.0185	0.0949	-0.061	3.0375	0						3.0374	5	3.0374	4.609						3.0374	0	3.0374	11.4664
0.0951	0.1384	0.019	-0.047	0.095	-0.0557	3.0408	0						3.0407	0	3.0407	4.416						3.0408	0	3.0408	11.6384
0.0952	-0.0797	0.019	0.0143	0.0951	0.0504	3.0441	10						3.0441	0	3.0441	4.2252						3.0441	5	3.0441	11.8104
0.0953	-0.0459	0.019	-0.0323	0.0953	-0.0716	3.0475	0						3.0474	0	3.0474	4.0372						3.0474	0	3.0474	11.9824
0.0954	0.0378	0.0191	0.0429	0.0954	0.014	3.0508	0						3.0507	0	3.0507	3.8516						3.0508	25	3.0508	12.1546
0.0954	-0.0464	0.0191	0.04	0.0954	0.0369	3.0541	5						3.0541	0	3.0541	3.6688						3.0541	0	3.0541	12.3266
0.0956	0.0986	0.0191	-0.0723	0.0956	-0.0732	3.0575	30						3.0574	0	3.0574	3.4888						3.0574	5	3.0574	12.4988
0.0957	0.0452	0.0191	-0.0047302	0.0956	0.0389	3.0608	0						3.0607	0	3.0607	3.3118						3.0608	0	3.0608	12.6708
0.0958	-0.0533	0.0192	-0.0746	0.0957	-0.0574	3.0641	0						3.0641	0	3.0641	3.1378						3.0641	0	3.0641	12.8428
0.0958	-0.0575	0.0192	-0.0951	0.0959	0.0737	3.0675	0						3.0674	0	3.0674	2.967						3.0674	25	3.0674	13.0144
0.0959	0.0433	0.0192	-0.0194	0.0959	-0.058	3.0708	0						3.0707	0	3.0707	2.7992						3.0708	10	3.0708	13.1858
0.0961	-0.0562	0.0192	-0.0983	0.0962	0.0642	3.0741	0						3.0741	0	3.0741	2.635						3.0741	15	3.0741	13.357
0.0962	0.0494	0.0192	-0.0369	0.0962	-0.0381	3.0775	0						3.0774	0	3.0774	2.474						3.0774	0	3.0774	13.528
0.0963	0.0757	0.0193	-0.0706	0.0963	-0.0604	3.0808	0						3.0807	0	3.0807	2.3164						3.0808	10	3.0808	13.6984
0.0964	-0.0648	0.0193	-0.0232	0.0964	0.0395	3.0841	0						3.0841	0	3.0841	2.1624						3.0841	5	3.0841	13.8686
0.0965	-0.0764	0.0193	-0.00076294	0.0965	0.0417	3.0875	10						3.0874	0	3.0874	2.0118						3.0874	0	3.0874	14.0382
0.0966	0.0383	0.0193	-0.0397	0.0966	-0.0578	3.0908	5						3.0907	0	3.0907	1.865						3.0908	0	3.0908	14.2074
0.0968	3.4215	0.0193	-0.0316	0.0967	-0.033	3.0941	0						3.0941	0	3.0941	1.722						3.0941	0	3.0941	14.376
0.0968	-0.5023	0.0194	0.0279	0.0968	0.0529	3.0975	0						3.0974	0	3.0974	1.5826						3.0974	0	3.0974	14.544
0.097	3.1746	0.0194	0.0099182	0.097	-0.0406	3.1008	0						3.1007	0	3.1007	1.4472						3.1008	0	3.1008	14.7114
0.097	-0.4076	0.0194	-0.0237	0.0971	0.0349	3.1041	0						3.1041	0	3.1041	1.3154						3.1041	5	3.1041	14.878
0.0971	-0.1286	0.0194	-0.0273	0.0971	0.0464	3.1075	20						3.1074	0	3.1074	1.1876						3.1074	10	3.1074	15.044
0.0971	0.0079346	0.0194	0.0349	0.0973	-0.05	3.1108	5						3.1107	0	3.1107	1.0638						3.1108	10	3.1108	15.2092
0.0973	0.0287	0.0195	0.0415	0.0973	-0.0439	3.1141	0						3.114	0	3.114	0.9438						3.1141	0	3.1141	15.3736
0.0974	-0.1131	0.0195	-0.0372	0.0974	0.0755	3.1175	0						3.1174	0	3.1174	0.828						3.1174	10	3.1174	15.5372
0.0975	-0.0893	0.0195	0.0194	0.0976	-0.0548	3.1208	5						3.1207	0	3.1207	0.716						3.1208	15	3.1208	15.6998
0.0976	0.0244	0.0195	-0.0653	0.0976	0.0577	3.1241	10						3.124	5	3.124	0.608						3.1241	0	3.1241	15.8616
0.0978	-0.0766	0.0196	-0.0223	0.0977	0.0473	3.1275	0						3.1274	0	3.1274	0.5042						3.1274	10	3.1274	16.0222
0.0979	0.0572	0.0196	-0.0789	0.0979	-0.0531	3.1308	0						3.1307	0	3.1307	0.4042						3.1308	0	3.1308	16.182
0.098	0.0372	0.0196	-0.0684	0.0979	-0.1154	3.1341	0						3.134	0	3.134	0.3084						3.1341	10	3.1341	16.3408
0.0981	-0.1207	0.0196	-0.0114	0.0981	0.0658	3.1374	0						3.1374	0	3.1374	0.2166						3.1374	5	3.1374	16.4984
0.0982	0.0471	0.0196	-0.047	0.0981	0.0377	3.1408	5						3.1407	0	3.1407	0.1288						3.1408	0	3.1408	16.6548
0.0983	-0.0836	0.0197	0.0453	0.0983	-0.0581	3.1441	5						3.144	0	3.144	0.045						3.1441	10	3.1441	16.8102
0.0984	-0.0839	0.0197	0.0421	0.0984	-0.0465	3.1474	0						3.1474	0	3.1474	0.0348						3.1474	10	3.1474	16.9642
0.0985	0.0276	0.0197	-0.0381	0.0985	0.0648	3.1508	0						3.1507	0	3.1507	0.1104						3.1508	10	3.1508	17.1172
0.0986	0.0513	0.0197	-0.0354	0.0986	-0.0766	3.1541	0						3.154	0	3.154	0.1824						3.1541	15	3.1541	17.2688
0.0987	-0.0789	0.0197	-0.00045776	0.0987	0.041	3.1574	0						3.1574	0	3.1574	0.2502						3.1574	30	3.1574	17.4192
0.0988	-0.0569	0.0198	0.0621	0.0988	0.041	3.1608	0						3.1607	0	3.1607	0.3142						3.1608	5	3.1608	17.5682
0.0989	0.06	0.0198	-0.0328	0.0989	-0.0601	3.1641	0						3.164	0	3.164	0.3742						3.1641	15	3.1641	17.716
0.099	0.0409	0.0198	-0.0424	0.099	-0.0716	3.1674	0						3.1674	0	3.1674	0.4306						3.1674	15	3.1674	17.8622
0.0991	-0.0659	0.0198	0.0168	0.0991	0.0429	3.1708	0						3.1707	0	3.1707	0.483						3.1708	5	3.1708	18.007
0.0993	0.0735	0.0199	0.0038147	0.0992	0.0298	3.1741	0						3.174	0	3.174	0.5318						3.1741	20	3.1741	18.1504
0.0994	-0.0575	0.0199	-0.0391	0.0993	-0.0626	3.1774	0						3.1774	0	3.1774	0.577						3.1774	5	3.1774	18.2924
0.0994	-0.0809	0.0199	-0.00076294	0.0994	-0.0638	3.1808	0						3.1807	0	3.1807	0.6184						3.1808	15	3.1808	18.4328
0.0995	0.0493	0.0199	-0.0562	0.0995	0.0267	3.1841	0						3.184	0	3.184	0.6562						3.1841	15	3.1841	18.5716
0.0996	0.0815	0.0199	-0.0571	0.0996	-0.0838	3.1874	0						3.1874	0	3.1874	0.6904						3.1874	15	3.1874	18.709
0.0997	-0.0975	0.0199	0.0334	0.0998	0.036	3.1908	15						3.1907	0	3.1907	0.7214						3.1908	15	3.1908	18.8448
0.0999	0.0862	0.02	0.0082397	0.0999	0.0259	3.1941	10						3.194	0	3.194	0.7488						3.1941	20	3.1941	18.9788
0.1	-0.0868	0.02	-0.0458	0.1	-0.0696	3.1974	0						3.1974	0	3.1974	0.7728						3.1974	10	3.1974	19.1114
0.1002	-0.0784	0.02	-0.0331	0.1	-0.0493	3.2008	0						3.2007	0	3.2007	0.7938						3.2008	15	3.2008	19.2422
0.1002	0.0737	0.02	0.0019836	0.1001	0.0444	3.2041	15						3.204	0	3.204	0.8114						3.2041	10	3.2041	19.3712
0.1002	0.0639	0.0201	-0.0145	0.1003	-0.0755	3.2074	0						3.2073	0	3.2073	0.8258						3.2074	25	3.2074	19.4986
0.1004	-0.098	0.0201	0.0377	0.1004	0.0758	3.2108	0						3.2107	0	3.2107	0.8374						3.2108	5	3.2108	19.6244
0.1005	-0.0662	0.0201	0.0016785	0.1005	0.0342	3.2141	5						3.214	0	3.214	0.8458						3.2141	0	3.2141	19.7482
0.1006	0.0433	0.0201	0.043	0.1006	-0.0888	3.2174	20						3.2173	0	3.2173	0.8514						3.2174	0	3.2174	19.8704
0.1006	-0.054	0.0201	0.081	0.1006	-0.0684	3.2208	0						3.2207	0	3.2207	0.8544						3.2208	20	3.2208	19.9908
0.1007	0.0313	0.0202	-0.0272	0.1008	0.04	3.2241	5						3.224	0	3.224	0.8544						3.2241	5	3.2241	20.1092
0.1008	-0.0455	0.0202	0.051	0.1009	0.0237	3.2274	0						3.2273	0	3.2273	0.8518						3.2274	15	3.2274	20.2258
0.101	0.081	0.0202	-0.0729	0.101	-0.0583	3.2308	5						3.2307	0	3.2307	0.8468						3.2308	10	3.2308	20.3406
0.1011	0.0383	0.0202	-0.0861	0.1011	0.038	3.2341	0						3.234	0	3.234	0.8392						3.2341	25	3.2341	20.4536
0.1011	-0.0731	0.0202	-0.0191	0.1012	-0.0565	3.2374	0						3.2373	0	3.2373	0.8294						3.2374	5	3.2374	20.5646
0.1013	0.0281	0.0203	-0.0028992	0.1013	-0.0749	3.2408	10						3.2407	0	3.2407	0.8172						3.2408	10	3.2408	20.6738
0.1014	-0.0833	0.0203	-0.0429	0.1014	0.0386	3.2441	5						3.244	0	3.244	0.8028						3.2441	5	3.2441	20.7808
0.1015	-0.0623	0.0203	-0.0015259	0.1015	0.0233	3.2474	0						3.2473	0	3.2473	0.7862						3.2474	0	3.2474	20.886
0.1016	0.0296	0.0203	-0.0507	0.1016	-0.0781	3.2508	0						3.2507	5	3.2507	0.7678						3.2508	5	3.2508	20.9892
0.1017	-0.0818	0.0203	-0.0493	0.1017	0.0336	3.2541	0						3.254	0	3.254	0.7472						3.2541	0	3.2541	21.0904
0.1019	0.0433	0.0204	0.0931	0.1019	-0.047	3.2574	0						3.2573	0	3.2573	0.725						3.2574	10	3.2574	21.1896
0.1019	0.1149	0.0204	0.0652	0.1019	-0.0731	3.2608	0						3.2607	0	3.2607	0.701						3.2608	20	3.2608	21.2866
0.102	-0.0894	0.0204	-0.0022888	0.1021	0.0247	3.2641	0						3.264	0	3.264	0.6754						3.2641	5	3.2641	21.3818
0.1021	-0.0748	0.0204	0.0218	0.1021	0.0552	3.2674	0						3.2673	0	3.2673	0.6482						3.2674	5	3.2674	21.4748
0.1023	0.024	0.0204	-0.0578	0.1023	-0.0633	3.2708	0						3.2707	0	3.2707	0.6196						3.2708	10	3.2708	21.5656
0.1024	-0.0774	0.0205	0.0163	0.1023	-0.0694	3.2741	0						3.274	0	3.274	0.5896						3.2741	5	3.2741	21.6544
0.1025	0.0296	0.0205	-0.0397	0.1025	0.0476	3.2774	5						3.2773	0	3.2773	0.5584						3.2774	0	3.2774	21.741
0.1025	-0.0584	0.0205	-0.0299	0.1026	-0.0714	3.2808	0						3.2807	0	3.2807	0.526						3.2808	0	3.2808	21.8254
0.1026	0.0386	0.0205	2.5064	0.1027	0.0488	3.2841	0						3.284	0	3.284	0.4924						3.2841	10	3.2841	21.9076
0.1027	-0.0659	0.0205	2.8528	0.1029	0.0671	3.2874	0						3.2873	0	3.2873	0.458						3.2874	0	3.2874	21.9878
0.1029	0.0638	0.0206	-0.28	0.1029	-0.0601	3.2908	0						3.2907	0	3.2907	0.4224						3.2908	10	3.2908	22.0656
0.1029	0.0218	0.0206	-0.2831	0.103	-0.0696	3.2941	5						3.294	0	3.294	0.3862						3.2941	15	3.2941	22.1412
0.1031	-0.0717	0.0206	-0.1062	0.1031	0.1505	3.2974	0						3.2973	0	3.2973	0.3492						3.2974	30	3.2974	22.2146
0.1032	-0.0531	0.0206	-0.2629	0.1032	0.0461	3.3008	0						3.3006	0	3.3006	0.3116						3.3008	5	3.3008	22.2856
0.1033	0.0423	0.0207	-0.1031	0.1033	-0.0557	3.3041	10						3.304	0	3.304	0.2734						3.3041	10	3.3041	22.3544
0.1033	0.2856	0.0207	-0.0839	0.1034	0.0751	3.3074	0						3.3073	0	3.3073	0.2346						3.3074	0	3.3074	22.421
0.1034	-0.0909	0.0207	0.0848	0.1034	-0.0275	3.3108	0						3.3106	0	3.3106	0.1956						3.3108	10	3.3108	22.4852
0.1036	0.0381	0.0207	0	0.1036	-0.0514	3.3141	0						3.314	0	3.314	0.1562						3.3141	15	3.3141	22.5468
0.1037	-0.0804	0.0207	2.6984	0.1037	0.0606	3.3174	0						3.3173	0	3.3173	0.1166						3.3174	0	3.3174	22.6062
0.1038	-0.0693	0.0208	0.1224	0.1038	0.0783	3.3208	0						3.3206	0	3.3206	0.0766						3.3208	10	3.3208	22.6632
0.1038	0.0468	0.0208	-0.2715	0.1039	-0.043	3.3241	0						3.324	0	3.324	0.0368						3.3241	5	3.3241	22.7178
0.104	0.0279	0.0208	-0.2641	0.104	-0.0609	3.3274	0						3.3273	0	3.3273	0.0031218						3.3274	45	3.3274	22.77
0.1041	-0.0713	0.0208	-0.0369	0.1041	0.078	3.3308	0						3.3306	0	3.3306	0.043						3.3308	10	3.3308	22.8198
0.1042	0.0569	0.0208	-0.0301	0.1042	0.0391	3.3341	15						3.334	0	3.334	0.0828						3.3341	5	3.3341	22.867
0.1043	-0.058	0.0209	-0.0949	0.1043	-0.0414	3.3374	5						3.3373	0	3.3373	0.1222						3.3374	15	3.3374	22.9116
0.1044	-0.0818	0.0209	-0.071	0.1045	0.0708	3.3408	0						3.3406	0	3.3406	0.1616						3.3408	0	3.3408	22.9538
0.1045	0.0327	0.0209	2.4521	0.1046	-0.034	3.3441	5						3.344	0	3.344	0.2004						3.3441	15	3.3441	22.9934
0.1046	0.0487	0.0209	0.2225	0.1046	-0.0465	3.3474	5						3.3473	0	3.3473	0.239						3.3474	15	3.3474	23.0306
0.1047	-0.0719	0.021	-0.1608	0.1048	0.0554	3.3508	0						3.3506	0	3.3506	0.2772						3.3508	5	3.3508	23.0652
0.1048	-0.071	0.021	-0.1604	0.1048	0.0526	3.3541	0						3.354	0	3.354	0.3148						3.3541	20	3.3541	23.097
0.105	0.0504	0.021	-0.2405	0.1049	-0.0505	3.3574	0						3.3573	0	3.3573	0.3518						3.3574	20	3.3574	23.1264
0.1051	0.0493	0.021	-0.1875	0.105	-0.0343	3.3608	0						3.3606	5	3.3606	0.3884						3.3608	5	3.3608	23.153
0.1052	-0.0879	0.021	-0.0749	0.1052	0.0679	3.3641	10						3.364	0	3.364	0.4242						3.3641	20	3.3641	23.1772
0.1053	0.0336	0.021	-0.0681	0.1052	0.0375	3.3674	5						3.3673	0	3.3673	0.4592						3.3674	30	3.3674	23.1986
0.1054	-0.0731	0.0211	0.3325	0.1054	-0.0482	3.3708	25						3.3706	0	3.3706	0.4936						3.3708	5	3.3708	23.2172
0.1055	-0.0642	0.0211	2.2931	0.1054	0.0479	3.3741	10						3.374	0	3.374	0.527						3.3741	5	3.3741	23.2332
0.1056	0.0439	0.0211	0.0359	0.1056	-0.0645	3.3774	0						3.3773	0	3.3773	0.5598						3.3774	15	3.3774	23.2466
0.1057	-0.0581	0.0212	1.3121	0.1056	-0.045	3.3808	0						3.3806	0	3.3806	0.5916						3.3808	5	3.3808	23.2572
0.1058	0.042	0.0212	-0.265	0.1058	0.0586	3.3841	0						3.384	0	3.384	0.6224						3.3841	30	3.3841	23.265
0.1059	0.0826	0.0212	-0.2785	0.1058	0.0284	3.3874	0						3.3873	0	3.3873	0.6524						3.3874	15	3.3874	23.2702
0.106	-0.078	0.0212	-0.0714	0.1059	-0.054	3.3908	0						3.3906	0	3.3906	0.6814						3.3908	15	3.3908	23.2726
0.1061	-0.0566	0.0212	0.9557	0.1061	0.0571	3.3941	0						3.3939	0	3.3939	0.7094						3.3941	20	3.3941	23.2722
0.1062	0.0705	0.0212	-0.3214	0.1062	-0.038	3.3974	0						3.3973	0	3.3973	0.7362						3.3974	10	3.3974	23.269
0.1063	0.0801	0.0213	-0.3612	0.1063	-0.0549	3.4008	0						3.4006	0	3.4006	0.762						3.4008	15	3.4008	23.263
0.1064	-0.0438	0.0213	-0.1096	0.1064	0.0542	3.4041	0						3.4039	0	3.4039	0.7868						3.4041	0	3.4041	23.2544
0.1065	-0.0818	0.0213	-0.1625	0.1065	0.0635	3.4074	0						3.4073	0	3.4073	0.8106						3.4074	0	3.4074	23.2428
0.1066	0.0729	0.0213	-0.0629	0.1066	-0.0426	3.4108	0						3.4106	0	3.4106	0.833						3.4108	0	3.4108	23.2284
0.1067	0.0618	0.0213	-0.1089	0.1068	0.062	3.4141	0						3.4139	0	3.4139	0.8546						3.4141	0	3.4141	23.2114
0.1068	-0.0793	0.0214	0.0068665	0.1069	-0.0282	3.4174	0						3.4173	0	3.4173	0.8748						3.4174	0	3.4174	23.1914
0.1069	0.0578	0.0214	1.322	0.107	-0.0461	3.4208	5						3.4206	0	3.4206	0.894						3.4208	10	3.4208	23.1686
0.1071	-0.0475	0.0214	-0.159	0.107	0.0795	3.4241	0						3.4239	0	3.4239	0.9118						3.4241	10	3.4241	23.1432
0.1071	0.0694	0.0214	-0.1668	0.1072	0.0558	3.4274	0						3.4273	0	3.4273	0.9286						3.4274	10	3.4274	23.1148
0.1072	-0.0856	0.0214	-0.0864	0.1073	-0.0597	3.4308	0						3.4306	0	3.4306	0.9442						3.4308	5	3.4308	23.0838
0.1073	0.0578	0.0215	-0.1161	0.1073	-0.0351	3.4341	0						3.4339	0	3.4339	0.9586						3.4341	20	3.4341	23.0498
0.1074	-0.0824	0.0215	-0.049	0.1074	0.0711	3.4374	0						3.4373	5	3.4373	0.9718						3.4374	5	3.4374	23.0132
0.1076	0.0807	0.0215	-0.083	0.1075	0.0404	3.4408	5						3.4406	5	3.4406	0.984						3.4408	30	3.4408	22.9738
0.1076	-0.0519	0.0215	1.3972	0.1077	-0.056	3.4441	0						3.4439	0	3.4439	0.9948						3.4441	0	3.4441	22.9316
0.1077	-0.0714	0.0216	-0.0424	0.1079	-0.0377	3.4474	0						3.4473	0	3.4473	1.0046						3.4474	20	3.4474	22.8868
0.1079	0.0555	0.0216	-0.192	0.1079	0.0981	3.4508	5						3.4506	0	3.4506	1.0132						3.4508	5	3.4508	22.8392
0.1079	0.0854	0.0216	-0.1961	0.1079	-0.0859	3.4541	0						3.4539	0	3.4539	1.0206						3.4541	5	3.4541	22.789
0.1081	-0.0677	0.0216	-0.0755	0.108	0.0574	3.4574	0						3.4573	0	3.4573	1.0268						3.4574	0	3.4574	22.736
0.1081	-0.0545	0.0216	-0.1106	0.1081	0.0688	3.4608	0						3.4606	0	3.4606	1.032						3.4608	5	3.4608	22.6804
0.1083	0.0467	0.0217	-0.041	0.1083	-0.0554	3.4641	0						3.4639	0	3.4639	1.036						3.4641	10	3.4641	22.6222
0.1084	-0.0552	0.0217	-0.1137	0.1084	0.0635	3.4674	0						3.4673	0	3.4673	1.039						3.4674	35	3.4674	22.5612
0.1085	0.0705	0.0217	-0.0385	0.1085	-0.0209	3.4708	0						3.4706	0	3.4706	1.0408						3.4708	15	3.4708	22.498
0.1086	0.1268	0.0217	-0.0781	0.1086	-0.0439	3.4741	0						3.4739	0	3.4739	1.0416						3.4741	0	3.4741	22.432
0.1087	-0.065	0.0217	-0.018	0.1087	0.0688	3.4774	0						3.4773	0	3.4773	1.0414						3.4774	40	3.4774	22.3636
0.1088	-0.0391	0.0218	-0.0018311	0.1089	0.0758	3.4808	0						3.4806	0	3.4806	1.0402						3.4808	5	3.4808	22.2926
0.1088	0.1323	0.0218	-0.0537	0.1089	-0.0235	3.4841	0						3.4839	0	3.4839	1.038						3.4841	15	3.4841	22.2194
0.109	0.0929	0.0218	-0.0603	0.109	-0.0208	3.4874	0						3.4873	0	3.4873	1.0348						3.4874	20	3.4874	22.1438
0.1091	-0.0636	0.0218	0.0136	0.1091	0.0783	3.4908	0						3.4906	0	3.4906	1.0306						3.4908	10	3.4908	22.0658
0.1092	-0.0252	0.0219	0.0449	0.1092	0.0604	3.4941	0						3.4939	0	3.4939	1.0256						3.4941	5	3.4941	21.9854
0.1092	0.105	0.0219	-0.0938	0.1093	-0.0423	3.4974	15						3.4972	5	3.4972	1.0196						3.4974	0	3.4974	21.903
0.1095	-0.0414	0.0219	-0.1207	0.1095	0.0661	3.5008	0						3.5006	0	3.5006	1.0128						3.5008	10	3.5008	21.8182
0.1096	0.1088	0.0219	-0.0571	0.1096	-0.056	3.5041	0						3.5039	0	3.5039	1.0052						3.5041	10	3.5041	21.7314
0.1096	0.1025	0.0219	-0.1022	0.1096	-0.0316	3.5074	0						3.5072	0	3.5072	0.9968						3.5074	40	3.5074	21.6426
0.1097	-0.0401	0.022	-0.0229	0.1097	0.0655	3.5108	0						3.5106	0	3.5106	0.9876						3.5108	0	3.5108	21.5516
0.1099	-0.0317	0.022	-0.0616	0.1098	0.061	3.5141	0						3.5139	0	3.5139	0.9776						3.5141	15	3.5141	21.4588
0.1099	0.0703	0.022	-0.0258	0.1099	-0.0569	3.5174	10						3.5172	0	3.5172	0.967						3.5174	15	3.5174	21.3642
0.11	0.0687	0.022	0.0094604	0.1101	0.0829	3.5208	5						3.5206	0	3.5206	0.9558						3.5208	0	3.5208	21.2676
0.1102	-0.04	0.022	-0.0497	0.1102	-0.0299	3.5241	5						3.5239	0	3.5239	0.9438						3.5241	5	3.5241	21.1694
0.1102	0.0807	0.022	-0.0446	0.1102	-0.0551	3.5274	0						3.5272	5	3.5272	0.9314						3.5274	10	3.5274	21.0694
0.1104	-0.0298	0.0221	0.0174	0.1104	0.0502	3.5308	0						3.5306	0	3.5306	0.9182						3.5308	0	3.5308	20.9678
0.1105	-0.0449	0.0221	0.0317	0.1104	0.08	3.5341	10						3.5339	0	3.5339	0.9046						3.5341	0	3.5341	20.8648
0.1105	0.0909	0.0221	-0.036	0.1106	-0.0407	3.5374	5						3.5372	0	3.5372	0.8906						3.5374	5	3.5374	20.7604
0.1107	0.1073	0.0221	0.0206	0.1108	-0.0296	3.5408	10						3.5406	0	3.5406	0.876						3.5408	0	3.5408	20.6544
0.1108	-0.0464	0.0221	-0.0894	0.1108	0.0534	3.5441	0						3.5439	0	3.5439	0.861						3.5441	5	3.5441	20.5474
0.111	0.0729	0.0222	-0.0097656	0.1109	0.0488	3.5474	0						3.5472	0	3.5472	0.8456						3.5474	20	3.5474	20.439
0.111	-0.023	0.0222	-0.0584	0.111	-0.072	3.5508	0						3.5506	0	3.5506	0.83						3.5508	5	3.5508	20.3296
0.111	-0.0432	0.0222	-0.0865	0.1111	0.0764	3.5541	0						3.5539	0	3.5539	0.8138						3.5541	5	3.5541	20.2192
0.1112	0.0946	0.0222	-0.0464	0.1112	-0.0494	3.5574	0						3.5572	5	3.5572	0.7976						3.5574	5	3.5574	20.1078
0.1113	0.0514	0.0223	-0.0713	0.1113	-0.0731	3.5608	5						3.5606	0	3.5606	0.781						3.5608	10	3.5608	19.9956
0.1114	-0.0496	0.0223	0.005188	0.1115	0.0319	3.5641	15						3.5639	0	3.5639	0.7642						3.5641	20	3.5641	19.8826
0.1115	-0.0362	0.0223	0.0479	0.1115	0.0406	3.5674	0						3.5672	0	3.5672	0.7472						3.5674	20	3.5674	19.769
0.1116	0.0877	0.0223	-0.0221	0.1116	-0.0529	3.5708	0						3.5706	0	3.5706	0.7302						3.5708	15	3.5708	19.6548
0.1117	0.0639	0.0223	-0.0359	0.1117	-0.0368	3.5741	0						3.5739	0	3.5739	0.713						3.5741	10	3.5741	19.5402
0.1118	-0.0381	0.0224	0.0323	0.1118	0.0513	3.5774	0						3.5772	0	3.5772	0.6956						3.5774	0	3.5774	19.4254
0.112	0.0742	0.0224	0.0171	0.1119	0.0421	3.5808	0						3.5806	0	3.5806	0.6782						3.5808	15	3.5808	19.31
0.1121	-0.0444	0.0224	-0.065	0.1119	-0.0531	3.5841	5						3.5839	0	3.5839	0.6608						3.5841	25	3.5841	19.1946
0.1121	0.0742	0.0224	0.0080872	0.1121	0.056	3.5874	0						3.5872	0	3.5872	0.6436						3.5874	30	3.5874	19.0792
0.1121	-0.0426	0.0225	-0.0487	0.1123	-0.0661	3.5908	0						3.5905	0	3.5905	0.6262						3.5908	35	3.5908	18.9638
0.1124	-0.0572	0.0225	-0.0531	0.1123	-0.0456	3.5941	0						3.5939	0	3.5939	0.609						3.5941	35	3.5941	18.8486
0.1125	0.1039	0.0225	0.0156	0.1125	0.0444	3.5974	0						3.5972	0	3.5972	0.5918						3.5974	5	3.5974	18.7334
0.1125	-0.0409	0.0225	-0.00091553	0.1125	0.0342	3.6008	0						3.6005	0	3.6005	0.5748						3.6008	10	3.6008	18.6188
0.1127	0.0838	0.0225	-0.0613	0.1126	-0.0667	3.6041	0						3.6039	0	3.6039	0.558						3.6041	15	3.6041	18.5044
0.1127	-0.0488	0.0225	-0.0154	0.1129	0.1285	3.6074	10						3.6072	0	3.6072	0.5414						3.6074	10	3.6074	18.3908
0.1129	0.0861	0.0226	-0.0621	0.1129	-0.0525	3.6108	0						3.6105	0	3.6105	0.525						3.6108	15	3.6108	18.2776
0.1129	0.1593	0.0226	-0.0534	0.1129	-0.058	3.6141	0						3.6139	0	3.6139	0.5088						3.6141	10	3.6141	18.1652
0.113	-0.0784	0.0226	0.0594	0.1131	0.0644	3.6174	0						3.6172	0	3.6172	0.4928						3.6174	5	3.6174	18.0538
0.1131	-0.0455	0.0226	-0.0415	0.1131	0.081	3.6208	0						3.6205	0	3.6205	0.477						3.6208	30	3.6208	17.9432
0.1132	0.1268	0.0226	0.00091553	0.1133	-0.0609	3.6241	0						3.6239	0	3.6239	0.4618						3.6241	20	3.6241	17.8336
0.1133	0.0783	0.0227	-0.0313	0.1134	-0.0406	3.6274	0						3.6272	0	3.6272	0.4466						3.6274	5	3.6274	17.725
0.1134	-0.0851	0.0227	0.038	0.1134	0.056	3.6308	0						3.6305	0	3.6305	0.432						3.6307	10	3.6307	17.6178
0.1136	0.0945	0.0227	0.036	0.1136	-0.0563	3.6341	0						3.6339	0	3.6339	0.4176						3.6341	15	3.6341	17.5118
0.1137	-0.092	0.0227	-0.0314	0.1137	0.0279	3.6374	0						3.6372	0	3.6372	0.4036						3.6374	0	3.6374	17.4072
0.1139	-0.0732	0.0228	0.0099182	0.1138	0.0438	3.6408	0						3.6405	0	3.6405	0.39						3.6407	0	3.6407	17.3042
0.1139	0.0935	0.0228	-0.0589	0.1139	-0.0453	3.6441	0						3.6439	0	3.6439	0.377						3.6441	0	3.6441	17.2026
0.1141	-0.0571	0.0228	-0.0383	0.114	-0.0381	3.6474	0						3.6472	0	3.6472	0.3642						3.6474	0	3.6474	17.1026
0.1141	0.0403	0.0228	0.0122	0.1141	0.0557	3.6508	0						3.6505	0	3.6505	0.3518						3.6507	0	3.6507	17.0044
0.1142	-0.0529	0.0228	0.0079346	0.1143	-0.0414	3.6541	0						3.6539	0	3.6539	0.34						3.6541	0	3.6541	16.908
0.1143	0.0658	0.0229	-0.0507	0.1143	0.0244	3.6574	0						3.6572	0	3.6572	0.3286						3.6574	0	3.6574	16.8134
0.1144	-0.0742	0.0229	-0.0409	0.1145	0.1035	3.6608	10						3.6605	0	3.6605	0.3176						3.6607	0	3.6607	16.7208
0.1145	0.0537	0.0229	-0.1263	0.1146	-0.06	3.6641	5						3.6639	0	3.6639	0.3072						3.6641	0	3.6641	16.63
0.1147	-0.052	0.0229	-0.0409	0.1146	-0.0374	3.6674	0						3.6672	0	3.6672	0.2972						3.6674	5	3.6674	16.5414
0.1148	0.0624	0.0229	-0.0027466	0.1147	0.0401	3.6708	5						3.6705	0	3.6705	0.2876						3.6707	10	3.6707	16.4548
0.1149	-0.0708	0.023	-0.0293	0.1149	0.0438	3.6741	0						3.6739	0	3.6739	0.2786						3.6741	0	3.6741	16.3704
0.1149	0.0954	0.023	0.0575	0.1149	-0.0461	3.6774	0						3.6772	0	3.6772	0.2702						3.6774	0	3.6774	16.2882
0.1151	-0.0787	0.023	0.0528	0.115	-0.0348	3.6808	0						3.6805	0	3.6805	0.262						3.6807	20	3.6807	16.2082
0.1152	0.0317	0.023	-0.0603	0.1151	0.063	3.6841	0						3.6838	0	3.6838	0.2546						3.6841	5	3.6841	16.1306
0.1153	0.072	0.0231	0.0203	0.1152	0.0784	3.6874	0						3.6872	0	3.6872	0.2476						3.6874	0	3.6874	16.0552
0.1154	-0.0883	0.0231	-0.0211	0.1153	-0.0868	3.6908	0						3.6905	0	3.6905	0.241						3.6907	0	3.6907	15.9824
0.1155	-0.0935	0.0231	0.0339	0.1155	0.0575	3.6941	0						3.6938	0	3.6938	0.235						3.6941	30	3.6941	15.9118
0.1156	0.1028	0.0231	-0.0252	0.1156	-0.0369	3.6974	5						3.6972	0	3.6972	0.2294						3.6974	5	3.6974	15.8436
0.1157	3.4003	0.0231	0.0307	0.1157	-0.0218	3.7008	0						3.7005	0	3.7005	0.2242						3.7007	5	3.7007	15.7778
0.1157	-0.4594	0.0232	-0.0337	0.1158	0.0659	3.7041	10						3.7038	0	3.7038	0.2196						3.7041	0	3.7041	15.7144
0.1159	0.0308	0.0232	0.0116	0.1159	0.0522	3.7074	10						3.7072	0	3.7072	0.2156						3.7074	10	3.7074	15.6534
0.1159	-0.0609	0.0232	-0.0543	0.116	-0.0464	3.7108	10						3.7105	0	3.7105	0.2118						3.7107	10	3.7107	15.595
0.1161	-0.1064	0.0232	-0.0232	0.116	-0.0305	3.7141	5						3.7138	0	3.7138	0.2088						3.7141	25	3.7141	15.5388
0.1162	0.0253	0.0232	-0.0645	0.1162	0.0706	3.7174	0						3.7172	0	3.7172	0.206						3.7174	0	3.7174	15.4852
0.1163	0.1161	0.0233	-0.0488	0.1163	-0.0331	3.7208	0						3.7205	0	3.7205	0.2036						3.7207	10	3.7207	15.434
0.1164	-0.0969	0.0233	-0.0080872	0.1164	0.2171	3.7241	0						3.7238	0	3.7238	0.2018						3.7241	5	3.7241	15.3852
0.1165	-0.0888	0.0233	0.027	0.1165	0.0951	3.7274	0						3.7272	0	3.7272	0.2004						3.7274	5	3.7274	15.3386
0.1167	0.1764	0.0233	-0.0403	0.1166	-0.087	3.7308	25						3.7305	0	3.7305	0.1994						3.7307	5	3.7307	15.2944
0.1167	0.1291	0.0233	-0.0482	0.1167	-0.0308	3.7341	0						3.7338	0	3.7338	0.1988						3.7341	10	3.7341	15.2526
0.1167	-0.0897	0.0234	0.0793	0.1169	0.0934	3.7374	0						3.7372	0	3.7372	0.1986						3.7374	10	3.7374	15.213
0.117	-0.0824	0.0234	0.0839	0.117	3.2892	3.7408	0						3.7405	0	3.7405	0.1986						3.7407	5	3.7407	15.1756
0.1171	0.042	0.0234	-0.0261	0.117	-0.4857	3.7441	0						3.7438	0	3.7438	0.1992						3.7441	0	3.7441	15.1402
0.1172	-0.136	0.0234	-0.0456	0.1172	0.0575	3.7474	5						3.7472	0	3.7472	0.2						3.7474	5	3.7474	15.1072
0.1172	0.2022	0.0234	0.0097656	0.1173	-0.0406	3.7508	10						3.7505	0	3.7505	0.2012						3.7507	15	3.7507	15.076
0.1175	0.0592	0.0235	-0.0392	0.1173	-0.0394	3.7541	5						3.7538	0	3.7538	0.2028						3.7541	10	3.7541	15.0468
0.1175	-0.1389	0.0235	0.0311	0.1175	0.0829	3.7574	0						3.7572	0	3.7572	0.2046						3.7574	0	3.7574	15.0196
0.1177	-0.1094	0.0235	0.0114	0.1176	-0.0275	3.7608	0						3.7605	0	3.7605	0.2066						3.7607	0	3.7607	14.9942
0.1177	0.1175	0.0235	-0.0406	0.1177	0.0629	3.7641	0						3.7638	0	3.7638	0.209						3.7641	10	3.7641	14.9704
0.1177	-0.1299	0.0235	-0.0189	0.1178	0.0699	3.7674	0						3.7672	0	3.7672	0.2116						3.7674	15	3.7674	14.9484
0.1178	0.0652	0.0236	-0.0583	0.1179	-0.0508	3.7708	10						3.7705	0	3.7705	0.2146						3.7707	10	3.7707	14.9278
0.118	0.1033	0.0236	-0.0444	0.1179	-0.0577	3.7741	0						3.7738	0	3.7738	0.2176						3.7741	5	3.7741	14.9088
0.1181	-0.1488	0.0236	0.0211	0.1181	0.0777	3.7774	5						3.7772	0	3.7772	0.221						3.7774	0	3.7774	14.8912
0.1182	-0.0879	0.0236	-0.0557	0.1181	0.0461	3.7808	0						3.7805	0	3.7805	0.2244						3.7807	0	3.7807	14.8748
0.1183	0.078	0.0237	0.0308	0.1183	-0.0436	3.7841	0						3.7838	5	3.7838	0.2282						3.7841	10	3.7841	14.8594
0.1184	0.0262	0.0237	-0.0128	0.1184	0.0809	3.7874	10						3.7871	0	3.7871	0.232						3.7874	0	3.7874	14.8452
0.1184	-0.1254	0.0237	0.0259	0.1185	-0.0446	3.7908	15						3.7905	0	3.7905	0.236						3.7907	15	3.7907	14.832
0.1186	0.0598	0.0237	0.0641	0.1187	-0.0443	3.7941	10						3.7938	0	3.7938	0.2402						3.7941	0	3.7941	14.8196
0.1187	-0.0891	0.0237	0.00076294	0.1187	0.0616	3.7974	0						3.7971	0	3.7971	0.2444						3.7974	0	3.7974	14.8078
0.1189	-0.0989	0.0238	0.043	0.1188	0.0546	3.8008	0						3.8005	0	3.8005	0.2488						3.8007	0	3.8007	14.7966
0.1189	0.0491	0.0238	-0.009613	0.1189	-0.0443	3.8041	0						3.8038	0	3.8038	0.2532						3.8041	0	3.8041	14.7858
0.119	0.045	0.0238	0.027	0.119	-0.0446	3.8074	0						3.8071	0	3.8071	0.2578						3.8074	10	3.8074	14.7754
0.1191	-0.0974	0.0238	-0.0348	0.1191	0.0771	3.8108	0						3.8105	0	3.8105	0.2624						3.8107	5	3.8107	14.765
0.1192	-0.0673	0.0238	0.0243	0.1192	0.0439	3.8141	5						3.8138	0	3.8138	0.267						3.8141	0	3.8141	14.7548
0.1192	0.0494	0.0239	-0.0468	0.1193	-0.0848	3.8174	0						3.8171	0	3.8171	0.2718						3.8174	10	3.8174	14.7446
0.1194	-0.0943	0.0239	-0.0691	0.1195	0.0635	3.8208	0						3.8205	0	3.8205	0.2764						3.8207	0	3.8207	14.734
0.1195	0.0269	0.0239	-0.0012207	0.1195	-0.0763	3.8241	0						3.8238	0	3.8238	0.2812						3.8241	0	3.8241	14.7232
0.1196	0.0255	0.0239	-0.045	0.1196	-0.0845	3.8274	0						3.8271	0	3.8271	0.286						3.8274	5	3.8274	14.7118
0.1197	-0.0925	0.024	0.0136	0.1198	0.0726	3.8308	0						3.8305	0	3.8305	0.2906						3.8307	15	3.8307	14.6998
0.1199	-0.0626	0.024	-0.0226	0.1198	0.0481	3.8341	0						3.8338	0	3.8338	0.2954						3.8341	5	3.8341	14.687
0.1199	0.045	0.024	0.0305	0.1199	-0.0597	3.8374	0						3.8371	0	3.8371	0.3						3.8374	5	3.8374	14.6734
0.12	0.0316	0.024	-0.0229	0.12	-0.0545	3.8408	10						3.8405	0	3.8405	0.3046						3.8407	5	3.8407	14.6586
0.1201	-0.0604	0.024	0.0397	0.1201	0.0471	3.8441	0						3.8438	0	3.8438	0.3092						3.8441	10	3.8441	14.6428
0.1202	0.0529	0.0241	0.0539	0.1203	-0.0597	3.8474	15						3.8471	0	3.8471	0.3138						3.8474	0	3.8474	14.6254
0.1204	-0.0623	0.0241	-0.0261	0.1204	0.0551	3.8508	0						3.8505	0	3.8505	0.3184						3.8507	5	3.8507	14.6068
0.1204	0.0548	0.0241	0.0558	0.1204	0.0336	3.8541	0						3.8538	0	3.8538	0.3228						3.8541	5	3.8541	14.5864
0.1205	-0.0821	0.0241	-0.0125	0.1206	-0.0833	3.8574	0						3.8571	0	3.8571	0.3272						3.8574	15	3.8574	14.5644
0.1207	0.1254	0.0241	-0.0201	0.1207	-0.0581	3.8608	0						3.8605	0	3.8605	0.3316						3.8607	5	3.8607	14.5406
0.1208	-0.0877	0.0242	0.0291	0.1207	0.0327	3.8641	0						3.8638	0	3.8638	0.336						3.8641	0	3.8641	14.5146
0.1209	0.0563	0.0242	0.0241	0.1209	0.0348	3.8674	5						3.8671	0	3.8671	0.3402						3.8674	0	3.8674	14.4866
0.121	-0.0626	0.0242	-0.0676	0.1209	-0.0877	3.8708	0						3.8705	0	3.8705	0.3444						3.8707	5	3.8707	14.4564
0.1211	-0.101	0.0242	-0.0452	0.1211	0.0438	3.8741	10						3.8738	5	3.8738	0.3486						3.8741	20	3.8741	14.4238
0.1212	0.0423	0.0242	0.2991	0.1212	-0.0658	3.8774	5						3.8771	0	3.8771	0.3526						3.8774	0	3.8774	14.3888
0.1213	0.0827	0.0243	0.2455	0.1213	-0.0586	3.8808	10						3.8804	0	3.8804	0.3566						3.8807	20	3.8807	14.351
0.1214	-0.063	0.0243	-0.0835	0.1214	0.0415	3.8841	20						3.8838	0	3.8838	0.3606						3.8841	10	3.8841	14.3106
0.1215	-0.0398	0.0243	-0.0725	0.1215	0.023	3.8874	5						3.8871	0	3.8871	0.3646						3.8874	0	3.8874	14.2674
0.1216	0.1155	0.0243	0.0246	0.1216	-0.074	3.8908	0						3.8904	0	3.8904	0.3684						3.8907	10	3.8907	14.2214
0.1217	-0.1036	0.0244	0.0385	0.1218	0.0357	3.8941	0						3.8938	0	3.8938	0.3724						3.8941	5	3.8941	14.1722
0.1219	0.0418	0.0244	-0.002594	0.1218	-0.0427	3.8974	0						3.8971	0	3.8971	0.3762						3.8974	15	3.8974	14.12
0.1219	0.0755	0.0244	-0.0414	0.1219	-0.0641	3.9008	10						3.9004	0	3.9004	0.3802						3.9007	0	3.9007	14.0646
0.122	-0.0629	0.0244	0.061	0.122	0.0177	3.9041	30						3.9038	0	3.9038	0.384						3.9041	0	3.9041	14.0058
0.1222	-0.1085	0.0244	0.0362	0.1222	0.0241	3.9074	5						3.9071	0	3.9071	0.388						3.9074	0	3.9074	13.9438
0.1223	0.0879	0.0245	2.9704	0.1222	-0.07	3.9108	0						3.9104	0	3.9104	0.3918						3.9107	10	3.9107	13.8784
0.1224	0.0787	0.0245	0.7892	0.1224	-0.076	3.9141	0						3.9138	0	3.9138	0.3958						3.9141	20	3.9141	13.8094
0.1224	-0.154	0.0245	-0.2658	0.1224	0.0545	3.9174	0						3.9171	0	3.9171	0.4						3.9174	15	3.9174	13.7368
0.1225	-0.1227	0.0245	-0.2739	0.1225	0.0175	3.9208	30						3.9204	5	3.9204	0.404						3.9207	20	3.9207	13.6606
0.1227	0.0885	0.0245	-0.1239	0.1226	-0.0793	3.9241	10						3.9238	0	3.9238	0.4084						3.9241	0	3.9241	13.581
0.1228	0.0688	0.0245	-0.1311	0.1228	0.0525	3.9274	5						3.9271	0	3.9271	0.4126						3.9274	25	3.9274	13.4974
0.1229	-0.1559	0.0246	-0.0465	0.1229	-0.0581	3.9307	0						3.9304	0	3.9304	0.4172						3.9307	10	3.9307	13.4102
0.1229	-0.1376	0.0246	-0.0949	0.123	-0.0616	3.9341	0						3.9338	0	3.9338	0.4218						3.9341	5	3.9341	13.3192
0.1229	0.0854	0.0246	0.0056458	0.1231	0.034	3.9374	0						3.9371	0	3.9371	0.4266						3.9374	5	3.9374	13.2244
0.1232	-0.0887	0.0246	0.0478	0.1232	0.0194	3.9407	0						3.9404	0	3.9404	0.4318						3.9407	5	3.9407	13.126
0.1232	0.1508	0.0247	-0.0491	0.1233	-0.0807	3.9441	0						3.9438	0	3.9438	0.437						3.9441	25	3.9441	13.0236
0.1233	-0.1579	0.0247	-0.0475	0.1234	-0.0558	3.9474	0						3.9471	0	3.9471	0.4426						3.9474	25	3.9474	12.9174
0.1235	0.1221	0.0247	0.0426	0.1234	0.0562	3.9507	0						3.9504	0	3.9504	0.4484						3.9507	10	3.9507	12.8074
0.1237	0.1158	0.0247	-0.022	0.1237	-0.0667	3.9541	0						3.9538	0	3.9538	0.4544						3.9541	10	3.9541	12.6936
0.1237	-0.1219	0.0247	0.0204	0.1237	0.027	3.9574	10						3.9571	0	3.9571	0.4608						3.9574	20	3.9574	12.576
0.1239	-0.1373	0.0248	-0.0105	0.1238	0.033	3.9607	0						3.9604	0	3.9604	0.4676						3.9607	25	3.9607	12.4548
0.1239	0.0922	0.0248	0.0256	0.1239	-0.0932	3.9641	5						3.9638	5	3.9638	0.4748						3.9641	0	3.9641	12.3298
0.124	0.074	0.0248	-0.0343	0.124	-0.0586	3.9674	0						3.9671	0	3.9671	0.4824						3.9674	20	3.9674	12.201
0.1241	-0.0993	0.0248	0.1331	0.1241	0.0499	3.9707	0						3.9704	0	3.9704	0.4904						3.9707	5	3.9707	12.0688
0.1243	0.1019	0.0249	2.7367	0.1242	-0.0739	3.9741	0						3.9737	0	3.9737	0.499						3.9741	15	3.9741	11.9328
0.1243	-0.0948	0.0249	-0.2101	0.1243	0.0166	3.9774	0						3.9771	0	3.9771	0.508						3.9774	0	3.9774	11.7934
0.1244	-0.0769	0.0249	-0.1413	0.1245	0.0369	3.9807	0						3.9804	0	3.9804	0.5174						3.9807	0	3.9807	11.6504
0.1246	0.0706	0.0249	-0.0267	0.1246	-0.0476	3.9841	0						3.9837	0	3.9837	0.5276						3.9841	10	3.9841	11.5042
0.1246	0.0974	0.0249	1.9778	0.1246	-0.0528	3.9874	0						3.9871	0	3.9871	0.5382						3.9874	0	3.9874	11.3546
0.1248	-0.067	0.0249	-0.1886	0.1246	0.0439	3.9907	0						3.9904	0	3.9904	0.5494						3.9907	15	3.9907	11.2016
0.1248	-0.0536	0.025	-0.0972	0.1249	0.0369	3.9941	0						3.9937	0	3.9937	0.5614						3.9941	0	3.9941	11.0458
0.1249	0.0621	0.025	-0.2199	0.1249	-0.0444	3.9974	10						3.9971	0	3.9971	0.574						3.9974	0	3.9974	10.8866
0.125	0.0639	0.025	-0.1685	0.125	-0.0453	4.0007	5						4.0004	0	4.0004	0.5874						4.0007	0	4.0007	10.7246
0.1251	-0.0531	0.025	-0.0606	0.1251	0.0529	4.0041	0						4.0037	0	4.0037	0.6016						4.0041	5	4.0041	10.5598
0.1253	0.0534	0.025	-0.0644	0.1253	-0.0447	4.0074	0						4.0071	0	4.0071	0.6164						4.0074	5	4.0074	10.3922
0.1254	-0.0508	0.0251	2.2217	0.1254	0.0742	4.0107	0						4.0104	0	4.0104	0.632						4.0107	5	4.0107	10.2222
0.1255	-0.0639	0.0251	0.0307	0.1255	0.0415	4.0141	0						4.0137	0	4.0137	0.6486						4.0141	20	4.0141	10.0494
0.1256	0.0613	0.0251	-0.1854	0.1256	-0.0404	4.0174	0						4.0171	0	4.0171	0.666						4.0174	5	4.0174	9.8744
0.1257	0.09	0.0251	-0.1898	0.1256	-0.0504	4.0207	0						4.0204	5	4.0204	0.6844						4.0207	0	4.0207	9.6972
0.1258	-0.0789	0.0251	-0.1404	0.1258	0.0485	4.0241	5						4.0237	5	4.0237	0.7036						4.0241	0	4.0241	9.5178
0.1259	0.0417	0.0252	-0.1828	0.1258	0.0662	4.0274	0						4.0271	0	4.0271	0.7238						4.0274	5	4.0274	9.3364
0.126	-0.0478	0.0252	-0.0833	0.1259	-0.0368	4.0307	0						4.0304	0	4.0304	0.745						4.0307	10	4.0307	9.1532
0.1261	-0.0584	0.0252	-0.0804	0.1261	0.0572	4.0341	0						4.0337	0	4.0337	0.7672						4.0341	10	4.0341	8.9684
0.1262	0.0851	0.0252	0.1038	0.1262	-0.0568	4.0374	5						4.0371	0	4.0371	0.7904						4.0374	5	4.0374	8.782
0.1263	0.0572	0.0253	2.3413	0.1263	-0.0343	4.0407	10						4.0404	0	4.0404	0.8148						4.0407	0	4.0407	8.5942
0.1264	-0.05	0.0253	0.0374	0.1264	0.0449	4.0441	10						4.0437	0	4.0437	0.8402						4.0441	0	4.0441	8.405
0.1265	-0.0833	0.0253	-0.0151	0.1265	0.0485	4.0474	5						4.0471	0	4.0471	0.8668						4.0474	5	4.0474	8.215
0.1266	0.0478	0.0253	-0.2686	0.1266	-0.0496	4.0507	0						4.0504	0	4.0504	0.8946						4.0507	0	4.0507	8.024
0.1268	-0.0595	0.0253	-0.237	0.1267	-0.0162	4.0541	10						4.0537	0	4.0537	0.9236						4.0541	0	4.0541	7.8322
0.1269	0.0682	0.0254	-0.0945	0.1268	0.0633	4.0574	5						4.0571	0	4.0571	0.9538						4.0574	0	4.0574	7.6398
0.127	0.0648	0.0254	-0.1091	0.1269	-0.0317	4.0607	15						4.0604	5	4.0604	0.985						4.0607	10	4.0607	7.4468
0.1271	-0.0685	0.0254	-0.052	0.1271	0.0568	4.0641	0						4.0637	10	4.0637	1.0176						4.0641	0	4.0641	7.2538
0.1272	-0.0612	0.0254	-0.074	0.1271	0.0691	4.0674	10						4.0671	0	4.0671	1.0516						4.0674	0	4.0674	7.0606
0.1272	0.0894	0.0254	0.0159	0.1273	-0.0462	4.0707	10						4.0704	0	4.0704	1.0868						4.0707	0	4.0707	6.8672
0.1273	0.0539	0.0255	-0.0059509	0.1273	-0.0385	4.0741	0						4.0737	0	4.0737	1.1232						4.0741	0	4.0741	6.6742
0.1274	-0.0752	0.0255	0.0833	0.1274	0.0609	4.0774	15						4.077	0	4.077	1.161						4.0774	0	4.0774	6.4816
0.1277	-0.0645	0.0255	0.0555	0.1275	0.0421	4.0807	10						4.0804	0	4.0804	1.2002						4.0807	0	4.0807	6.2896
0.1277	0.0687	0.0255	-0.128	0.1276	-0.0455	4.0841	0						4.0837	0	4.0837	1.2408						4.0841	0	4.0841	6.0982
0.1278	-0.0984	0.0255	-0.1569	0.1278	0.0659	4.0874	0						4.087	0	4.087	1.2826						4.0874	0	4.0874	5.9076
0.1278	0.0412	0.0256	-0.041	0.1279	-0.0493	4.0907	15						4.0904	0	4.0904	1.3258						4.0907	0	4.0907	5.718
0.1279	0.0655	0.0256	-0.0888	0.1279	-0.0632	4.0941	0						4.0937	0	4.0937	1.3706						4.0941	0	4.0941	5.5296
0.1281	-0.0964	0.0256	-0.0032043	0.1281	0.0626	4.0974	0						4.097	0	4.097	1.4166						4.0974	0	4.0974	5.3426
0.1282	-0.1115	0.0256	-0.0516	0.1282	0.0412	4.1007	0						4.1004	0	4.1004	1.464						4.1007	0	4.1007	5.157
0.1282	0.0862	0.0257	0.0154	0.1283	-0.0627	4.1041	5						4.1037	0	4.1037	1.5128						4.1041	0	4.1041	4.973
0.1284	-0.1266	0.0257	0.0243	0.1284	-0.041	4.1074	10						4.107	0	4.107	1.5632						4.1074	0	4.1074	4.7908
0.1285	0.0787	0.0257	-0.0305	0.1285	0.0459	4.1107	15						4.1104	0	4.1104	1.6148						4.1107	0	4.1107	4.6106
0.1286	-0.0902	0.0257	-0.0237	0.1286	-0.0618	4.1141	0						4.1137	0	4.1137	1.668						4.1141	0	4.1141	4.4324
0.1286	0.1015	0.0257	0.0528	0.1287	0.0426	4.1174	0						4.117	0	4.117	1.7224						4.1174	0	4.1174	4.2564
0.1289	-0.0858	0.0258	0.0235	0.1288	0.0545	4.1207	10						4.1204	0	4.1204	1.7784						4.1207	0	4.1207	4.0828
0.1289	0.1057	0.0258	-0.0574	0.1289	-0.0488	4.1241	0						4.1237	0	4.1237	1.8358						4.1241	0	4.1241	3.9116
0.129	0.0681	0.0258	-0.0050354	0.129	-0.0473	4.1274	5						4.127	0	4.127	1.8944						4.1274	0	4.1274	3.743
0.1291	-0.0905	0.0258	-0.0647	0.1291	0.0504	4.1307	0						4.1304	0	4.1304	1.9546						4.1307	0	4.1307	3.5772
0.1292	-0.1149	0.0259	-0.0565	0.1292	-0.0439	4.1341	0						4.1337	0	4.1337	2.0162						4.1341	0	4.1341	3.4142
0.1292	0.0999	0.0259	-0.0030518	0.1293	0.0459	4.1374	0						4.137	0	4.137	2.079						4.1374	0	4.1374	3.2542
0.1294	-0.1091	0.0259	-0.0342	0.1294	0.0771	4.1407	0						4.1404	0	4.1404	2.1432						4.1407	0	4.1407	3.0972
0.1296	0.0699	0.0259	-0.0708	0.1296	-0.0465	4.1441	0						4.1437	0	4.1437	2.2088						4.1441	0	4.1441	2.9434
0.1296	0.0871	0.0259	-0.0655	0.1296	-0.0603	4.1474	10						4.147	5	4.147	2.2758						4.1474	0	4.1474	2.793
0.1297	-0.1166	0.0259	-0.005188	0.1298	0.0641	4.1507	0						4.1504	0	4.1504	2.344						4.1507	0	4.1507	2.6458
0.1298	-0.112	0.026	-0.0842	0.1298	0.0414	4.1541	0						4.1537	0	4.1537	2.4136						4.1541	0	4.1541	2.5022
0.1299	0.0787	0.026	-0.0085449	0.1299	-0.056	4.1574	0						4.157	0	4.157	2.4844						4.1574	0	4.1574	2.362
0.13	0.0893	0.026	-0.0235	0.1301	0.0623	4.1607	0						4.1604	0	4.1604	2.5566						4.1607	0	4.1607	2.2256
0.1302	-0.0941	0.026	0.0388	0.1302	-0.0555	4.1641	5						4.1637	0	4.1637	2.6298						4.1641	0	4.1641	2.0928
0.1303	0.0711	0.026	0.0143	0.1303	-0.0629	4.1674	0						4.167	0	4.167	2.7044						4.1674	0	4.1674	1.9638
0.1304	-0.0716	0.0261	-0.0348	0.1304	0.0426	4.1707	10						4.1703	0	4.1703	2.78						4.1707	0	4.1707	1.8386
0.1305	-0.0726	0.0261	-0.0038147	0.1305	0.0323	4.1741	10						4.1737	5	4.1737	2.8568						4.1741	0	4.1741	1.7174
0.1306	0.061	0.0261	-0.0443	0.1306	-0.0412	4.1774	0						4.177	0	4.177	2.9348						4.1774	0	4.1774	1.6002
0.1307	0.0761	0.0261	-0.0424	0.1306	-0.0403	4.1807	0						4.1803	0	4.1803	3.0138						4.1807	0	4.1807	1.487
0.1308	-0.0504	0.0262	0.0485	0.1307	0.038	4.1841	0						4.1837	0	4.1837	3.094						4.1841	0	4.1841	1.3778
0.1309	-0.0468	0.0262	0.0209	0.1308	0.0301	4.1874	0						4.187	0	4.187	3.175						4.1874	0	4.1874	1.2728
0.1309	0.1114	0.0262	-0.0366	0.1309	-0.0545	4.1907	0						4.1903	5	4.1903	3.2572						4.1907	5	4.1907	1.1718
0.1311	-0.0627	0.0262	0.0028992	0.1311	0.0574	4.1941	0						4.1937	0	4.1937	3.3402						4.1941	0	4.1941	1.075
0.1312	0.0285	0.0262	-0.0572	0.1312	-0.0447	4.1974	0						4.197	0	4.197	3.4242						4.1974	0	4.1974	0.9824
0.1313	-0.054	0.0263	-0.1186	0.1313	-0.0513	4.2007	5						4.2003	0	4.2003	3.509						4.2007	0	4.2007	0.8938
0.1314	0.0981	0.0263	0.0121	0.1314	0.0467	4.2041	15						4.2037	5	4.2037	3.5948						4.2041	0	4.2041	0.8096
0.1315	-0.0623	0.0263	0.0116	0.1315	0.0345	4.2074	10						4.207	10	4.207	3.6812						4.2074	0	4.2074	0.7296
0.1316	0.0589	0.0263	-0.0456	0.1316	-0.0551	4.2107	5						4.2103	0	4.2103	3.7684						4.2107	0	4.2107	0.6538
0.1317	0.0851	0.0263	-0.0398	0.1318	0.0465	4.2141	10						4.2137	0	4.2137	3.8564						4.2141	5	4.2141	0.582
0.1318	-0.0494	0.0264	0.049	0.1318	-0.0424	4.2174	0						4.217	0	4.217	3.9452						4.2174	0	4.2174	0.5146
0.1319	0.0584	0.0264	-0.0198	0.1319	-0.0441	4.2207	0						4.2203	0	4.2203	4.0344						4.2207	0	4.2207	0.4512
0.1321	-0.061	0.0264	0.0642	0.132	0.029	4.2241	0						4.2237	0	4.2237	4.1242						4.2241	0	4.2241	0.392
0.1321	-0.097	0.0264	0.0319	0.1321	0.0439	4.2274	0						4.227	0	4.227	4.2148						4.2274	0	4.2274	0.337
0.1322	0.0652	0.0264	-0.0337	0.1322	-0.0525	4.2307	0						4.2303	5	4.2303	4.3056						4.2307	5	4.2307	0.286
0.1323	0.061	0.0265	-0.0249	0.1324	-0.0397	4.2341	0						4.2337	0	4.2337	4.3972						4.2341	0	4.2341	0.239
0.1324	-0.0829	0.0265	0.0218	0.1324	0.0421	4.2374	0						4.237	5	4.237	4.489						4.2374	0	4.2374	0.196
0.1326	0.088	0.0265	0.0080872	0.1327	-0.0531	4.2407	5						4.2403	0	4.2403	4.5812						4.2407	0	4.2407	0.157
0.1327	-0.0533	0.0265	-0.0647	0.1327	0.051	4.2441	5						4.2437	0	4.2437	4.6738						4.2441	0	4.2441	0.122
0.1328	-0.0705	0.0265	-0.0054932	0.1327	0.0867	4.2474	5						4.247	0	4.247	4.7666						4.2474	0	4.2474	0.0906
0.1329	0.1555	0.0266	-0.0523	0.1329	-0.0375	4.2507	5						4.2503	0	4.2503	4.8598						4.2507	0	4.2507	0.0632
0.1329	0.1648	0.0266	-0.0595	0.133	-0.0465	4.2541	0						4.2537	0	4.2537	4.9532						4.2541	0	4.2541	0.0394
0.1331	-0.0583	0.0266	0.0145	0.133	0.0638	4.2574	5						4.257	0	4.257	5.0466						4.2574	0	4.2574	0.0193
0.1332	-0.0226	0.0266	0.0525	0.1332	0.0481	4.2607	0						4.2603	0	4.2603	5.1402						4.2607	0	4.2607	0.0027622
0.1333	0.0781	0.0267	-0.0288	0.1332	-0.0505	4.2641	0						4.2636	0	4.2636	5.234						4.2641	0	4.2641	0.0103
0.1335	-0.0609	0.0267	-0.0531	0.1333	-0.0421	4.2674	0						4.267	0	4.267	5.3278						4.2674	0	4.2674	0.02
0.1335	0.0504	0.0267	0.0381	0.1334	0.0523	4.2707	10						4.2703	0	4.2703	5.4216						4.2707	0	4.2707	0.0262
0.1336	0.0615	0.0267	-0.0395	0.1336	-0.0392	4.2741	0						4.2736	0	4.2736	5.5154						4.2741	0	4.2741	0.0292
0.1337	-0.0323	0.0267	0.0455	0.1337	0.0407	4.2774	5						4.277	0	4.277	5.6092						4.2774	0	4.2774	0.0292
0.1338	-0.0435	0.0267	0.0233	0.1338	0.0439	4.2807	0						4.2803	5	4.2803	5.7028						4.2807	0	4.2807	0.026
0.1339	0.0627	0.0268	-0.0293	0.1339	-0.0571	4.2841	0						4.2836	0	4.2836	5.7964						4.2841	0	4.2841	0.0199
0.134	0.0607	0.0268	-0.0507	0.134	-0.0357	4.2874	0						4.287	20	4.287	5.8898						4.2874	0	4.2874	0.0109
0.1341	-0.0668	0.0268	0.023	0.1341	0.0789	4.2907	5						4.2903	0	4.2903	5.9828						4.2907	0	4.2907	0.00093154
0.1344	0.0681	0.0268	0.029	0.1342	0.0356	4.2941	10						4.2936	0	4.2936	6.0758						4.2941	0	4.2941	0.0154
0.1344	-0.0859	0.0269	-0.0458	0.1342	-0.0534	4.2974	5						4.297	10	4.297	6.1686						4.2974	0	4.2974	0.0324
0.1344	-0.0964	0.0269	-0.0545	0.1344	0.092	4.3007	0						4.3003	5	4.3003	6.261						4.3007	0	4.3007	0.0518
0.1346	0.0693	0.0269	-0.002594	0.1346	-0.0569	4.3041	0						4.3036	0	4.3036	6.353						4.3041	0	4.3041	0.0738
0.1347	0.0903	0.0269	-0.0594	0.1346	-0.0545	4.3074	0						4.307	0	4.307	6.4448						4.3074	0	4.3074	0.0978
0.1348	-0.1022	0.027	0.0074768	0.1347	0.0606	4.3107	0						4.3103	0	4.3103	6.5362						4.3107	0	4.3107	0.124
0.1348	-0.0685	0.027	-0.0197	0.1348	0.0339	4.3141	0						4.3136	0	4.3136	6.6274						4.3141	0	4.3141	0.1522
0.1348	0.0586	0.027	0.0639	0.1349	-0.0578	4.3174	0						4.317	0	4.317	6.718						4.3174	0	4.3174	0.1824
0.1351	-0.1044	0.027	0.0177	0.135	-0.0389	4.3207	0						4.3203	0	4.3203	6.8082						4.3207	0	4.3207	0.2142
0.1351	0.0369	0.027	-0.0233	0.1351	0.0661	4.3241	0						4.3236	5	4.3236	6.898						4.3241	5	4.3241	0.2478
0.1353	0.0766	0.0271	-0.0317	0.1352	-0.0519	4.3274	0						4.327	10	4.327	6.9874						4.3274	0	4.3274	0.283
0.1354	-0.0769	0.0271	0.0258	0.1354	0.0407	4.3307	0						4.3303	0	4.3303	7.0764						4.3307	0	4.3307	0.3196
0.1355	-0.1019	0.0271	0.0302	0.1355	0.0685	4.3341	5						4.3336	0	4.3336	7.165						4.3341	0	4.3341	0.3576
0.1356	0.0688	0.0271	-0.0412	0.1356	-0.0391	4.3374	5						4.337	30	4.337	7.253						4.3374	0	4.3374	0.3968
0.1356	0.0661	0.0271	-0.0311	0.1357	-0.0433	4.3407	0						4.3403	10	4.3403	7.3406						4.3407	0	4.3407	0.4372
0.1356	-0.0804	0.0272	0.0018311	0.1357	0.0504	4.3441	0						4.3436	15	4.3436	7.4276						4.3441	0	4.3441	0.4784
0.1359	-0.1003	0.0272	0.0119	0.1359	0.0446	4.3474	0						4.347	5	4.347	7.5142						4.3474	0	4.3474	0.5206
0.1359	0.0818	0.0272	-0.0446	0.136	-0.056	4.3507	0						4.3503	5	4.3503	7.6004						4.3507	10	4.3507	0.5636
0.1361	-0.0925	0.0272	-0.058	0.1361	0.0731	4.3541	10						4.3536	5	4.3536	7.686						4.3541	5	4.3541	0.6072
0.1361	0.0572	0.0272	0.0137	0.1362	-0.0723	4.3574	0						4.3569	0	4.3569	7.7712						4.3574	0	4.3574	0.6512
0.1364	0.0865	0.0273	-0.0217	0.1363	-0.0574	4.3607	0						4.3603	0	4.3603	7.856						4.3607	0	4.3607	0.6958
0.1364	-0.0688	0.0273	0.0368	0.1364	0.0505	4.3641	0						4.3636	0	4.3636	7.9402						4.3641	0	4.3641	0.7408
0.1365	-0.0594	0.0273	0.0388	0.1365	0.0441	4.3674	5						4.3669	0	4.3669	8.0242						4.3674	0	4.3674	0.786
0.1366	0.0743	0.0273	-0.0427	0.1366	-0.0464	4.3707	0						4.3703	0	4.3703	8.1076						4.3707	0	4.3707	0.8312
0.1367	0.0484	0.0273	-0.0249	0.1367	0.0676	4.3741	0						4.3736	15	4.3736	8.1906						4.3741	0	4.3741	0.8766
0.1367	-0.0533	0.0274	0.0305	0.1368	-0.042	4.3774	0						4.3769	10	4.3769	8.273						4.3774	0	4.3774	0.9218
0.137	0.0943	0.0274	0.0401	0.1369	-0.0569	4.3807	10						4.3803	15	4.3803	8.3552						4.3807	0	4.3807	0.9668
0.1371	-0.031	0.0274	-0.0102	0.137	0.0447	4.3841	0						4.3836	0	4.3836	8.4372						4.3841	0	4.3841	1.0116
0.1371	-0.0479	0.0274	0.0371	0.1372	0.0569	4.3874	0						4.3869	0	4.3869	8.5186						4.3874	0	4.3874	1.0562
0.1372	0.0562	0.0274	-0.0307	0.1373	-0.0513	4.3907	0						4.3903	5	4.3903	8.5998						4.3907	0	4.3907	1.1002
0.1374	0.0899	0.0275	0.0507	0.1373	-0.0468	4.3941	0						4.3936	0	4.3936	8.6806						4.3941	0	4.3941	1.1436
0.1375	-0.027	0.0275	-0.0143	0.1374	0.0421	4.3974	0						4.3969	5	4.3969	8.761						4.3974	0	4.3974	1.1864
0.1375	0.1259	0.0275	0.0038147	0.1375	0.0542	4.4007	5						4.4003	0	4.4003	8.8414						4.4007	0	4.4007	1.2284
0.1376	-0.0284	0.0275	-0.038	0.1376	-0.054	4.4041	5						4.4036	15	4.4036	8.9214						4.4041	0	4.4041	1.2698
0.1378	0.0819	0.0276	0.0047302	0.1378	0.0522	4.4074	5						4.4069	20	4.4069	9.0012						4.4074	0	4.4074	1.3102
0.1379	-0.0252	0.0276	-0.0522	0.1379	-0.0441	4.4107	0						4.4103	0	4.4103	9.081						4.4107	0	4.4107	1.3498
0.1379	0.1146	0.0276	0.0045776	0.1379	-0.0543	4.4141	0						4.4136	10	4.4136	9.1604						4.4141	0	4.4141	1.3882
0.1381	-0.0154	0.0276	-0.05	0.1381	0.0829	4.4174	0						4.4169	20	4.4169	9.2398						4.4174	0	4.4174	1.4256
0.1381	-0.022	0.0276	-0.0401	0.1382	0.0421	4.4207	15						4.4203	10	4.4203	9.3192						4.4207	0	4.4207	1.462
0.1383	0.1183	0.0276	0.0296	0.1383	-0.0465	4.4241	0						4.4236	5	4.4236	9.3984						4.424	15	4.424	1.497
0.1384	-0.0266	0.0277	-0.0233	0.1384	0.0702	4.4274	0						4.4269	10	4.4269	9.4776						4.4274	10	4.4274	1.5308
0.1385	0.0763	0.0277	0.0137	0.1385	-0.0114	4.4307	0						4.4303	0	4.4303	9.5568						4.4307	0	4.4307	1.5634
0.1387	0.0635	0.0277	-0.0124	0.1386	-0.0462	4.4341	0						4.4336	0	4.4336	9.636						4.434	0	4.434	1.5944
0.1387	-0.0468	0.0277	0.0475	0.1387	0.0426	4.4374	5						4.4369	0	4.4369	9.7152						4.4374	0	4.4374	1.6242
0.1388	-0.0433	0.0278	0.0488	0.1388	0.0514	4.4407	0						4.4403	0	4.4403	9.7946						4.4407	0	4.4407	1.6524
0.1389	0.0594	0.0278	-0.0394	0.1389	-0.033	4.4441	0						4.4436	5	4.4436	9.874						4.444	0	4.444	1.6792
0.1391	-0.0551	0.0278	-0.0224	0.139	-0.0172	4.4474	0						4.4469	5	4.4469	9.9536						4.4474	0	4.4474	1.7042
0.1392	0.0575	0.0278	0.0294	0.1391	0.0551	4.4507	0						4.4503	0	4.4503	10.0334						4.4507	0	4.4507	1.7278
0.1392	0.0952	0.0278	0.0269	0.1392	0.0493	4.4541	0						4.4536	20	4.4536	10.1134						4.454	0	4.454	1.7498
0.1394	-0.0279	0.0279	-0.0262	0.1393	-0.0189	4.4574	0						4.4569	0	4.4569	10.1936						4.4574	0	4.4574	1.7702
0.1395	3.5356	0.0279	-0.00045776	0.1394	0.0793	4.4607	25						4.4602	0	4.4602	10.274						4.4607	10	4.4607	1.789
0.1395	-0.5403	0.0279	-0.042	0.1396	-0.0325	4.4641	0						4.4636	0	4.4636	10.3546						4.464	5	4.464	1.806
0.1396	-0.2211	0.0279	-0.0594	0.1396	-0.0246	4.4674	10						4.4669	15	4.4669	10.4356						4.4674	0	4.4674	1.8212
0.1397	0.0185	0.0279	0.0142	0.1398	0.0813	4.4707	5						4.4702	0	4.4702	10.517						4.4707	0	4.4707	1.8348
0.1399	-0.0569	0.028	-0.0369	0.1398	-0.0108	4.4741	0						4.4736	0	4.4736	10.5986						4.474	0	4.474	1.8468
0.1399	0.0958	0.028	0.0314	0.1399	0.0754	4.4774	0						4.4769	0	4.4769	10.6806						4.4774	0	4.4774	1.857
0.14	0.0424	0.028	-0.0206	0.1401	0.0711	4.4807	0						4.4802	0	4.4802	10.763						4.4807	0	4.4807	1.8654
0.1401	-0.1036	0.028	0.0215	0.1402	-0.0131	4.4841	0						4.4836	0	4.4836	10.8458						4.484	0	4.484	1.872
0.1404	-0.0725	0.028	-0.0048828	0.1403	-0.0331	4.4874	0						4.4869	5	4.4869	10.929						4.4874	0	4.4874	1.877
0.1404	0.0537	0.0281	0.0404	0.1404	0.0992	4.4907	0						4.4902	5	4.4902	11.0126						4.4907	0	4.4907	1.8802
0.1405	-0.0816	0.0281	-0.0054932	0.1404	0.0601	4.4941	5						4.4936	0	4.4936	11.0966						4.494	0	4.494	1.8816
0.1406	0.0471	0.0281	0.0499	0.1406	-0.0368	4.4974	5						4.4969	0	4.4969	11.181						4.4974	0	4.4974	1.8814
0.1407	0.0671	0.0281	0.0336	0.1408	-0.015	4.5007	10						4.5002	0	4.5002	11.266						4.5007	0	4.5007	1.8794
0.1408	-0.1137	0.0282	-0.041	0.1408	0.0526	4.5041	0						4.5036	5	4.5036	11.3512						4.504	0	4.504	1.8758
0.1409	-0.0743	0.0282	0.0032043	0.1408	0.029	4.5074	0						4.5069	0	4.5069	11.437						4.5074	0	4.5074	1.8706
0.141	0.144	0.0282	-0.0258	0.1409	-0.0227	4.5107	0						4.5102	0	4.5102	11.5232						4.5107	0	4.5107	1.8636
0.1411	-0.0691	0.0282	-0.0594	0.1411	0.0247	4.5141	0						4.5136	5	4.5136	11.6096						4.514	0	4.514	1.8552
0.1412	0.0555	0.0282	0.0019836	0.1412	-0.049	4.5174	0						4.5169	10	4.5169	11.6966						4.5174	0	4.5174	1.845
0.1414	0.0432	0.0283	-0.0298	0.1413	-0.0496	4.5207	0						4.5202	25	4.5202	11.784						4.5207	5	4.5207	1.8334
0.1414	-0.0648	0.0283	0.0194	0.1414	0.2925	4.5241	0						4.5236	10	4.5236	11.8718						4.524	0	4.524	1.8202
0.1415	-0.0662	0.0283	-0.0481	0.1415	-0.0656	4.5274	0						4.5269	15	4.5269	11.96						4.5274	0	4.5274	1.8056
0.1416	0.0607	0.0283	0.0447	0.1417	0.0294	4.5307	0						4.5302	0	4.5302	12.0484						4.5307	0	4.5307	1.7894
0.1417	0.0398	0.0283	0.2643	0.1417	0.0584	4.5341	0						4.5336	0	4.5336	12.1372						4.534	0	4.534	1.7718
0.1418	-0.0552	0.0284	0.0104	0.1419	-0.05	4.5374	10						4.5369	0	4.5369	12.2262						4.5374	0	4.5374	1.753
0.142	0.0526	0.0284	0.0598	0.1419	-0.0595	4.5407	5						4.5402	10	4.5402	12.3156						4.5407	10	4.5407	1.7328
0.142	-0.0418	0.0284	-0.0475	0.142	0.0674	4.5441	0						4.5436	0	4.5436	12.4052						4.544	0	4.544	1.7112
0.1421	-0.0461	0.0284	-0.0549	0.1421	0.0403	4.5474	0						4.5469	15	4.5469	12.495						4.5474	0	4.5474	1.6884
0.1423	0.0542	0.0284	0.0227	0.1422	-0.0616	4.5507	0						4.5502	0	4.5502	12.5848						4.5507	0	4.5507	1.6644
0.1424	0.0984	0.0285	-0.0293	0.1423	-0.0397	4.5541	0						4.5535	10	4.5535	12.6748						4.554	0	4.554	1.6394
0.1424	-0.0604	0.0285	0.0323	0.1424	0.0529	4.5574	0						4.5569	10	4.5569	12.7648						4.5574	0	4.5574	1.6132
0.1426	0.0861	0.0285	0.0226	0.1426	-0.0604	4.5607	0						4.5602	0	4.5602	12.855						4.5607	0	4.5607	1.586
0.1426	-0.0232	0.0285	-0.0607	0.1427	0.0507	4.5641	0						4.5635	0	4.5635	12.945						4.564	0	4.564	1.5578
0.1428	-0.0461	0.0285	0.0453	0.1428	0.0862	4.5674	0						4.5669	0	4.5669	13.035						4.5674	0	4.5674	1.5286
0.1428	0.0398	0.0286	-0.0229	0.1429	-0.0667	4.5707	5						4.5702	0	4.5702	13.1248						4.5707	0	4.5707	1.4986
0.143	0.0536	0.0286	0.0232	0.143	-0.0313	4.5741	15						4.5735	20	4.5735	13.2144						4.574	0	4.574	1.4678
0.1431	-0.0487	0.0286	-0.0581	0.143	0.0453	4.5774	5						4.5769	0	4.5769	13.3036						4.5774	0	4.5774	1.4362
0.1432	-0.0485	0.0286	-0.0548	0.1432	0.1056	4.5807	5						4.5802	10	4.5802	13.3926						4.5807	0	4.5807	1.4038
0.1433	0.0494	0.0287	0.1093	0.1432	-0.0734	4.5841	10						4.5835	10	4.5835	13.4812						4.584	0	4.584	1.371
0.1435	-0.0702	0.0287	3.0643	0.1434	0.036	4.5874	5						4.5869	10	4.5869	13.5692						4.5874	0	4.5874	1.3374
0.1435	0.0896	0.0287	-0.119	0.1435	-0.0533	4.5907	0						4.5902	20	4.5902	13.6568						4.5907	0	4.5907	1.3034
0.1437	0.061	0.0287	-0.3203	0.1436	-0.0713	4.5941	30						4.5935	0	4.5935	13.7436						4.594	0	4.594	1.2688
0.1437	-0.0653	0.0287	0.0291	0.1437	0.0728	4.5974	15						4.5969	0	4.5969	13.8298						4.5974	0	4.5974	1.2338
0.1438	0.1381	0.0288	2.4504	0.1438	0.0285	4.6007	0						4.6002	0	4.6002	13.9152						4.6007	0	4.6007	1.1986
0.1439	-0.0775	0.0288	-0.1888	0.1439	-0.0636	4.6041	5						4.6035	5	4.6035	13.9996						4.604	0	4.604	1.163
0.144	0.0696	0.0288	-0.2876	0.144	-0.042	4.6074	0						4.6069	10	4.6069	14.083						4.6074	0	4.6074	1.1272
0.1441	-0.097	0.0288	-0.1826	0.1441	0.0517	4.6107	0						4.6102	5	4.6102	14.1656						4.6107	0	4.6107	1.0912
0.1443	0.0636	0.0288	-0.2237	0.1442	-0.041	4.6141	10						4.6135	5	4.6135	14.2468						4.614	0	4.614	1.055
0.1444	-0.0681	0.0289	-0.1303	0.1444	0.0421	4.6174	10						4.6169	10	4.6169	14.3268						4.6174	0	4.6174	1.019
0.1444	-0.0887	0.0289	-0.0351	0.1444	0.0491	4.6207	0						4.6202	0	4.6202	14.4056						4.6207	0	4.6207	0.9828
0.1445	0.0687	0.0289	-0.1285	0.1445	-0.0488	4.6241	5						4.6235	0	4.6235	14.4828						4.624	0	4.624	0.9468
0.1447	-0.0563	0.0289	0.0195	0.1446	-0.0523	4.6274	15						4.6269	0	4.6269	14.5586						4.6274	0	4.6274	0.9108
0.1448	0.0679	0.029	-0.1007	0.1447	0.0487	4.6307	10						4.6302	0	4.6302	14.6326						4.6307	5	4.6307	0.875
0.1449	-0.0795	0.029	-0.094	0.1449	0.0446	4.6341	5						4.6335	15	4.6335	14.705						4.634	0	4.634	0.8394
0.145	0.0441	0.029	0.00015259	0.1449	-0.0639	4.6374	10						4.6369	35	4.6369	14.7756						4.6374	0	4.6374	0.8042
0.145	0.0267	0.029	-0.0548	0.145	0.0859	4.6407	5						4.6402	15	4.6402	14.8442						4.6407	0	4.6407	0.7694
0.1451	-0.0931	0.029	0.0452	0.1451	-0.0377	4.6441	20						4.6435	15	4.6435	14.9108						4.644	0	4.644	0.7348
0.1452	0.0499	0.0291	0.1161	0.1452	-0.0421	4.6474	0						4.6468	0	4.6468	14.9754						4.6474	0	4.6474	0.7008
0.1454	-0.09	0.0291	0.0101	0.1454	0.1254	4.6507	0						4.6502	0	4.6502	15.0376						4.6507	0	4.6507	0.6672
0.1455	-0.0992	0.0291	0.0237	0.1455	0.051	4.6541	5						4.6535	0	4.6535	15.0976						4.654	0	4.654	0.6342
0.1456	0.0191	0.0291	-0.0801	0.1455	-0.0519	4.6574	10						4.6568	0	4.6568	15.155						4.6574	0	4.6574	0.6018
0.1456	0.1433	0.0291	0.0054932	0.1456	-0.0212	4.6607	20						4.6602	10	4.6602	15.21						4.6607	0	4.6607	0.5702
0.1457	-0.0839	0.0292	-0.0473	0.1458	0.0537	4.6641	0						4.6635	5	4.6635	15.2624						4.664	0	4.664	0.5392
0.1458	-0.0766	0.0292	-0.0864	0.1458	-0.0391	4.6674	0						4.6668	5	4.6668	15.3118						4.6674	0	4.6674	0.5088
0.1459	0.0313	0.0292	-0.0136	0.146	0.0526	4.6707	0						4.6702	5	4.6702	15.3586						4.6707	0	4.6707	0.4792
0.1461	-0.083	0.0292	-0.0237	0.1461	0.0761	4.6741	25						4.6735	0	4.6735	15.4026						4.674	0	4.674	0.4506
0.1462	0.0085449	0.0292	-0.0743	0.1462	-0.0465	4.6774	0						4.6768	0	4.6768	15.4434						4.6774	0	4.6774	0.4228
0.1463	0.0279	0.0293	-0.0769	0.1463	-0.0349	4.6807	0						4.6802	10	4.6802	15.481						4.6807	0	4.6807	0.3958
0.1464	-0.0865	0.0293	0.0171	0.1464	0.0708	4.6841	0						4.6835	10	4.6835	15.5154						4.684	0	4.684	0.3698
0.1465	-0.0743	0.0293	-0.0714	0.1465	0.079	4.6874	0						4.6868	0	4.6868	15.5466						4.6874	0	4.6874	0.3448
0.1466	0.034	0.0293	0.0024414	0.1466	-0.0533	4.6907	0						4.6902	15	4.6902	15.5744						4.6907	0	4.6907	0.3208
0.1468	-0.0824	0.0293	0.0131	0.1468	-0.0288	4.6941	0						4.6935	10	4.6935	15.5988						4.694	0	4.694	0.298
0.1469	0.0403	0.0293	-0.0266	0.1469	0.1241	4.6974	0						4.6968	0	4.6968	15.6194						4.6974	0	4.6974	0.276
0.147	0.0317	0.0294	-0.0374	0.1469	-0.0462	4.7007	0						4.7002	10	4.7002	15.6366						4.7007	0	4.7007	0.2554
0.1471	-0.0624	0.0294	0.0125	0.147	0.0563	4.7041	0						4.7035	5	4.7035	15.65						4.704	0	4.704	0.2358
0.1471	-0.0787	0.0294	0.0183	0.1472	0.0586	4.7074	0						4.7068	0	4.7068	15.6594						4.7074	0	4.7074	0.2172
0.1473	0.0305	0.0294	-0.0218	0.1472	-0.0714	4.7107	0						4.7102	5	4.7102	15.6652						4.7107	0	4.7107	0.2
0.1473	0.0259	0.0295	-0.0316	0.1473	-0.0258	4.7141	5						4.7135	10	4.7135	15.6668						4.714	0	4.714	0.184
0.1475	-0.0735	0.0295	0.0113	0.1474	0.0653	4.7174	0						4.7168	10	4.7168	15.6646						4.7174	0	4.7174	0.1692
0.1475	-0.0711	0.0295	-0.0057983	0.1476	-0.0505	4.7207	20						4.7202	5	4.7202	15.6582						4.7207	0	4.7207	0.1556
0.1477	0.05	0.0295	-0.0504	0.1477	0.043	4.724	15						4.7235	15	4.7235	15.6476						4.724	0	4.724	0.1432
0.1477	0.0533	0.0295	-0.0039673	0.1477	0.0735	4.7274	15						4.7268	10	4.7268	15.633						4.7274	0	4.7274	0.1322
0.1478	-0.0792	0.0296	-0.0668	0.1479	-0.0815	4.7307	0						4.7302	10	4.7302	15.614						4.7307	0	4.7307	0.1226
0.148	0.0378	0.0296	-0.0558	0.148	-0.0424	4.734	0						4.7335	5	4.7335	15.5908						4.734	0	4.734	0.114
0.1481	-0.1045	0.0296	-0.00076294	0.148	0.1102	4.7374	0						4.7368	30	4.7368	15.5632						4.7374	0	4.7374	0.107
0.1481	-0.1086	0.0296	-0.04	0.1481	0.0485	4.7407	0						4.7402	15	4.7402	15.5312						4.7407	0	4.7407	0.1012
0.1483	0.0728	0.0297	0.0558	0.1483	-0.0432	4.744	0						4.7435	5	4.7435	15.4948						4.744	0	4.744	0.0968
0.1483	0.0615	0.0297	0.0496	0.1484	0.0658	4.7474	0						4.7468	0	4.7468	15.4538						4.7474	0	4.7474	0.0936
0.1485	-0.1056	0.0297	-0.0455	0.1485	-0.0594	4.7507	15						4.7501	0	4.7501	15.4086						4.7507	0	4.7507	0.092
0.1486	0.074	0.0297	-0.0356	0.1486	-0.0471	4.754	5						4.7535	10	4.7535	15.3588						4.754	0	4.754	0.0916
0.1486	-0.0757	0.0297	0.0221	0.1487	0.0565	4.7574	0						4.7568	15	4.7568	15.3044						4.7574	0	4.7574	0.0926
0.1488	-0.079	0.0298	0.0389	0.1488	0.0423	4.7607	5						4.7601	10	4.7601	15.2454						4.7607	0	4.7607	0.0948
0.1489	0.1126	0.0298	-0.0104	0.1489	-0.0529	4.764	0						4.7635	20	4.7635	15.182						4.764	0	4.764	0.0984
0.149	0.0403	0.0298	-0.0267	0.149	-0.0322	4.7674	0						4.7668	5	4.7668	15.1142						4.7674	0	4.7674	0.1034
0.1491	-0.0912	0.0298	0.0259	0.1491	0.0833	4.7707	0						4.7701	0	4.7701	15.0416						4.7707	0	4.7707	0.1098
0.1492	-0.0383	0.0298	-0.0375	0.1492	-0.0528	4.774	0						4.7735	15	4.7735	14.9646						4.774	0	4.774	0.1176
0.1493	0.045	0.0299	0.0119	0.1493	0.0496	4.7774	0						4.7768	30	4.7768	14.8832						4.7774	0	4.7774	0.1264
0.1494	-0.0647	0.0299	-0.0572	0.1494	0.0644	4.7807	0						4.7801	15	4.7801	14.7972						4.7807	0	4.7807	0.1368
0.1496	0.0548	0.0299	0.00091553	0.1495	-0.0439	4.784	0						4.7835	0	4.7835	14.7066						4.784	0	4.784	0.1484
0.1496	0.0848	0.0299	0.0121	0.1497	-0.0258	4.7874	0						4.7868	0	4.7868	14.6118						4.7874	0	4.7874	0.1614
0.1498	-0.061	0.03	-0.0523	0.1497	0.0545	4.7907	0						4.7901	20	4.7901	14.5124						4.7907	0	4.7907	0.1756
0.1498	0.0398	0.03	0.0185	0.1498	0.0514	4.794	5						4.7935	5	4.7935	14.4086						4.794	0	4.794	0.191
0.1499	-0.0551	0.03	-0.0394	0.1499	-0.0697	4.7974	0						4.7968	5	4.7968	14.3006						4.7974	0	4.7974	0.2078
0.15	0.0407	0.03	-0.0214	0.15	0.0461	4.8007	0						4.8001	5	4.8001	14.1884						4.8007	0	4.8007	0.2256
0.1502	-0.0505	0.03	0.0314	0.1502	-0.056	4.804	0						4.8035	0	4.8035	14.0718						4.804	0	4.804	0.2448
0.1503	0.0565	0.0301	-0.0208	0.1502	-0.0471	4.8074	0						4.8068	15	4.8068	13.951						4.8074	0	4.8074	0.2652
0.1504	-0.047	0.0301	0.0359	0.1504	0.0403	4.8107	0						4.8101	40	4.8101	13.8262						4.8107	0	4.8107	0.2868
0.1504	-0.0636	0.0301	0.033	0.1505	0.0504	4.814	0						4.8135	10	4.8135	13.6974						4.814	0	4.814	0.3094
0.1506	0.0511	0.0301	-0.0139	0.1506	-0.062	4.8174	0						4.8168	15	4.8168	13.5646						4.8174	0	4.8174	0.3332
0.1507	0.0533	0.0301	-0.0407	0.1506	-0.051	4.8207	0						4.8201	5	4.8201	13.4278						4.8207	0	4.8207	0.3582
0.1508	-0.0446	0.0302	0.0114	0.1507	0.0542	4.824	0						4.8235	0	4.8235	13.2872						4.824	0	4.824	0.3842
0.1509	-0.0488	0.0302	0.0053406	0.1508	-0.0403	4.8274	0						4.8268	0	4.8268	13.143						4.8274	0	4.8274	0.4114
0.1509	0.0816	0.0302	-0.0395	0.151	0.0317	4.8307	0						4.8301	5	4.8301	12.9952						4.8307	0	4.8307	0.4396
0.1511	-0.0685	0.0302	-0.0546	0.1511	0.0426	4.834	0						4.8335	0	4.8335	12.8436						4.834	0	4.834	0.4686
0.1512	0.0388	0.0302	0.0221	0.1512	-0.069	4.8374	0						4.8368	5	4.8368	12.6888						4.8374	0	4.8374	0.4988
0.1513	0.0529	0.0303	-0.0499	0.1513	-0.0436	4.8407	5						4.8401	0	4.8401	12.5306						4.8407	0	4.8407	0.53
0.1514	-0.0519	0.0303	0.0145	0.1513	0.0339	4.844	0						4.8434	5	4.8434	12.3692						4.844	0	4.844	0.562
0.1515	-0.0502	0.0303	0.0121	0.1515	0.0276	4.8474	0						4.8468	5	4.8468	12.2046						4.8474	0	4.8474	0.595
0.1516	0.0528	0.0303	-0.0569	0.1516	-0.0513	4.8507	0						4.8501	5	4.8501	12.037						4.8507	0	4.8507	0.629
0.1518	-0.0572	0.0303	-0.0438	0.1518	0.0439	4.854	0						4.8534	20	4.8534	11.8666						4.854	5	4.854	0.6636
0.1519	0.0436	0.0303	0.004425	0.1518	-0.0504	4.8574	0						4.8568	10	4.8568	11.6934						4.8574	0	4.8574	0.6992
0.152	-0.0288	0.0304	-0.018	0.1519	-0.0523	4.8607	5						4.8601	0	4.8601	11.5176						4.8607	0	4.8607	0.7356
0.152	0.0459	0.0304	0.0308	0.1521	0.0647	4.864	0						4.8634	0	4.8634	11.3392						4.864	0	4.864	0.7726
0.1521	-0.0623	0.0304	-0.0215	0.1521	0.034	4.8674	0						4.8668	0	4.8668	11.1584						4.8674	0	4.8674	0.8104
0.1523	0.0682	0.0304	0.0418	0.1522	-0.0638	4.8707	0						4.8701	0	4.8701	10.9754						4.8707	0	4.8707	0.849
0.1523	0.0485	0.0305	-0.0229	0.1523	-0.0584	4.874	0						4.8734	0	4.8734	10.7902						4.874	0	4.874	0.8884
0.1524	-0.0679	0.0305	0.0269	0.1524	0.0348	4.8774	0						4.8768	5	4.8768	10.603						4.8774	0	4.8774	0.9282
0.1525	-0.0569	0.0305	0.0124	0.1526	-0.0671	4.8807	0						4.8801	5	4.8801	10.414						4.8807	0	4.8807	0.9688
0.1526	0.0571	0.0305	-0.0243	0.1527	0.0473	4.884	0						4.8834	0	4.8834	10.2232						4.884	0	4.884	1.0098
0.1528	-0.0668	0.0306	-0.0681	0.1527	0.0275	4.8874	5						4.8868	15	4.8868	10.0308						4.8874	0	4.8874	1.0514
0.1529	0.0404	0.0306	-0.0059509	0.1529	-0.0516	4.8907	5						4.8901	0	4.8901	9.837						4.8907	0	4.8907	1.0936
0.153	0.0606	0.0306	-0.0346	0.153	0.0339	4.894	0						4.8934	0	4.8934	9.642						4.894	5	4.894	1.1364
0.1531	-0.0621	0.0306	0.0453	0.153	-0.0511	4.8974	0						4.8968	0	4.8968	9.4458						4.8974	5	4.8974	1.1796
0.1531	-0.041	0.0306	0.0212	0.1532	0.029	4.9007	0						4.9001	0	4.9001	9.2486						4.9007	5	4.9007	1.2232
0.1533	0.062	0.0307	-0.0255	0.1532	-0.0465	4.904	0						4.9034	0	4.9034	9.0506						4.904	0	4.904	1.2672
0.1533	0.0369	0.0307	-0.0113	0.1534	0.0705	4.9074	0						4.9068	15	4.9068	8.8518						4.9074	0	4.9074	1.3116
0.1535	-0.0475	0.0307	0.0336	0.1535	-0.0615	4.9107	0						4.9101	5	4.9101	8.6524						4.9107	0	4.9107	1.3562
0.1537	0.0487	0.0307	-0.0128	0.1536	-0.0764	4.914	0						4.9134	0	4.9134	8.4526						4.914	0	4.914	1.4014
0.1537	-0.0331	0.0307	0.0464	0.1537	0.047	4.9174	0						4.9168	5	4.9168	8.2526						4.9174	0	4.9174	1.4468
0.1539	-0.05	0.0308	0.0565	0.1538	0.0385	4.9207	0						4.9201	10	4.9201	8.0524						4.9207	0	4.9207	1.4924
0.1539	0.0679	0.0308	0.0116	0.1539	-0.0615	4.924	0						4.9234	0	4.9234	7.8524						4.924	5	4.924	1.5382
0.154	0.0661	0.0308	-0.0298	0.154	0.0571	4.9274	0						4.9268	5	4.9268	7.6524						4.9274	15	4.9274	1.5842
0.1541	-0.062	0.0308	0.031	0.1541	-0.0493	4.9307	5						4.9301	10	4.9301	7.4528						4.9307	0	4.9307	1.6304
0.1542	-0.0333	0.0308	0.0314	0.1542	-0.0603	4.934	0						4.9334	0	4.9334	7.2536						4.934	0	4.934	1.6768
0.1543	0.0752	0.0308	-0.0589	0.1543	0.1846	4.9374	5						4.9367	5	4.9367	7.055						4.9374	0	4.9374	1.7234
0.1544	0.041	0.0309	-0.0526	0.1544	0.0455	4.9407	0						4.9401	0	4.9401	6.8572						4.9407	5	4.9407	1.77
0.1544	-0.0616	0.0309	-0.0080872	0.1546	-0.0681	4.944	5						4.9434	0	4.9434	6.6602						4.944	0	4.944	1.8166
0.1547	0.0659	0.0309	-0.0568	0.1546	-0.0493	4.9474	0						4.9467	0	4.9467	6.4642						4.9474	0	4.9474	1.8634
0.1548	-0.0468	0.0309	-0.007019	0.1547	0.0404	4.9507	0						4.9501	5	4.9501	6.2694						4.9507	0	4.9507	1.9102
0.1549	-0.0484	0.031	-0.054	0.1548	0.0459	4.954	0						4.9534	5	4.9534	6.0758						4.954	0	4.954	1.9568
0.155	0.0641	0.031	0.0188	0.1549	-0.0621	4.9574	0						4.9567	0	4.9567	5.8838						4.9574	0	4.9574	2.0036
0.1551	0.3951	0.031	-0.0188	0.1551	0.0363	4.9607	0						4.9601	10	4.9601	5.6932						4.9607	0	4.9607	2.0502
0.1552	-0.1045	0.031	0.0449	0.1552	-0.0415	4.964	0						4.9634	0	4.9634	5.5044						4.964	0	4.964	2.0968
0.1553	0.0552	0.0311	0.0359	0.1552	-0.0471	4.9674	0						4.9667	0	4.9667	5.3172						4.9674	0	4.9674	2.1432
0.1553	-0.0351	0.0311	-0.0064087	0.1554	0.0233	4.9707	0						4.9701	0	4.9701	5.132						4.9707	0	4.9707	2.1894
0.1555	-0.0635	0.0311	-0.0146	0.1554	0.042	4.974	15						4.9734	0	4.9734	4.949						4.974	0	4.974	2.2356
0.1556	0.0476	0.0311	0.0403	0.1555	-0.0522	4.9774	0						4.9767	5	4.9767	4.768						4.9774	0	4.9774	2.2816
0.1557	0.0293	0.0311	-0.0019836	0.1557	0.0528	4.9807	5						4.9801	0	4.9801	4.5892						4.9807	0	4.9807	2.3274
0.1557	-0.0577	0.0312	0.0496	0.1558	-0.0464	4.984	0						4.9834	0	4.9834	4.4128						4.984	0	4.984	2.373
0.1558	-0.0502	0.0312	0.0304	0.1559	-0.0417	4.9874	0						4.9867	0	4.9867	4.239						4.9874	5	4.9874	2.4182
0.156	0.0539	0.0312	-0.0458	0.156	0.0555	4.9907	0						4.9901	0	4.9901	4.0678						4.9907	5	4.9907	2.4632
0.1562	-0.0468	0.0312	-0.0703	0.1561	0.0636	4.994	0						4.9934	0	4.9934	3.8992						4.994	5	4.994	2.508
0.1562	0.0673	0.0312	-0.0024414	0.1562	-0.0333	4.9974	0						4.9967	0	4.9967	3.7334						4.9974	0	4.9974	2.5524
0.1564	0.0421	0.0313	0.002594	0.1563	-0.0317	5.0007	5						5.0001	20	5.0001	3.5704						5.0007	0	5.0007	2.5966
0.1564	-0.0546	0.0313	-0.0398	0.1564	0.0601	5.004	10						5.0034	0	5.0034	3.4104						5.004	0	5.004	2.6404
0.1565	-0.0581	0.0313	0.0182	0.1565	-0.0403	5.0074	0						5.0067	0	5.0067	3.2534						5.0074	0	5.0074	2.6838
0.1566	0.0465	0.0313	-0.0441	0.1566	0.0443	5.0107	0						5.0101	0	5.0101	3.0996						5.0107	0	5.0107	2.7268
0.1567	0.0348	0.0313	-0.0298	0.1567	0.0699	5.014	0						5.0134	0	5.0134	2.949						5.014	5	5.014	2.7694
0.1568	-0.067	0.0314	0.0653	0.1569	-0.0504	5.0174	0						5.0167	0	5.0167	2.8016						5.0174	0	5.0174	2.8116
0.1569	0.0478	0.0314	0.0522	0.1569	-0.0537	5.0207	0						5.0201	0	5.0201	2.6576						5.0207	0	5.0207	2.8534
0.157	-0.0204	0.0314	-0.0047302	0.1571	0.0481	5.024	5						5.0234	0	5.0234	2.5168						5.024	0	5.024	2.8946
0.1572	-0.0557	0.0314	0.0287	0.1571	0.0188	5.0274	10						5.0267	0	5.0267	2.3798						5.0274	0	5.0274	2.9356
0.1573	0.0574	0.0315	-0.022	0.1572	-0.0687	5.0307	0						5.0301	0	5.0301	2.246						5.0307	0	5.0307	2.9758
0.1573	0.0662	0.0315	0.0127	0.1573	-0.0443	5.034	0						5.0334	0	5.0334	2.116						5.034	0	5.034	3.0158
0.1574	-0.0359	0.0315	-0.033	0.1573	0.0392	5.0374	0						5.0367	0	5.0367	1.9894						5.0374	0	5.0374	3.055
0.1575	-0.0369	0.0315	0.0041199	0.1576	-0.078	5.0407	0						5.04	0	5.04	1.8666						5.0407	0	5.0407	3.094
0.1576	0.0493	0.0315	-0.0549	0.1577	0.0229	5.044	0						5.0434	0	5.0434	1.7474						5.044	0	5.044	3.1322
0.1577	0.0456	0.0316	-0.0377	0.1578	0.0583	5.0474	0						5.0467	0	5.0467	1.632						5.0474	0	5.0474	3.17
0.1578	-0.0636	0.0316	0.0368	0.1578	-0.0531	5.0507	0						5.05	0	5.05	1.5202						5.0507	0	5.0507	3.207
0.1579	0.0594	0.0316	0.0293	0.1579	-0.0766	5.054	0						5.0534	0	5.0534	1.4122						5.054	0	5.054	3.2436
0.1581	-0.0325	0.0316	-0.0401	0.158	0.0471	5.0574	0						5.0567	0	5.0567	1.3082						5.0574	0	5.0574	3.2796
0.1581	0.2368	0.0316	-0.0348	0.1582	-0.0616	5.0607	0						5.06	0	5.06	1.2078						5.0607	0	5.0607	3.315
0.1583	-0.062	0.0316	0.0232	0.1583	0.0514	5.064	0						5.0634	0	5.0634	1.1114						5.064	0	5.064	3.3498
0.1584	3.3765	0.0317	0.0455	0.1584	0.0409	5.0674	0						5.0667	0	5.0667	1.0186						5.0674	5	5.0674	3.384
0.1584	-0.4655	0.0317	-0.0229	0.1585	-0.0507	5.0707	0						5.07	0	5.07	0.9298						5.0707	0	5.0707	3.4176
0.1585	-0.0531	0.0317	-0.0214	0.1586	-0.0665	5.074	10						5.0734	0	5.0734	0.8448						5.074	0	5.074	3.4504
0.1586	0.089	0.0317	0.0446	0.1586	0.0616	5.0774	10						5.0767	0	5.0767	0.7636						5.0774	0	5.0774	3.4828
0.1588	-0.0568	0.0318	0.0362	0.1588	0.0531	5.0807	5						5.08	0	5.08	0.6862						5.0807	0	5.0807	3.5144
0.1589	0.0725	0.0318	-0.0319	0.1589	-0.0679	5.084	25						5.0834	0	5.0834	0.6128						5.084	0	5.084	3.5454
0.1591	-0.0475	0.0318	-0.0194	0.159	0.0578	5.0874	0						5.0867	0	5.0867	0.543						5.0874	0	5.0874	3.5758
0.1591	0.054	0.0318	0.0301	0.1591	-0.0597	5.0907	10						5.09	0	5.09	0.477						5.0907	0	5.0907	3.6056
0.1593	0.0856	0.0318	0.0354	0.1592	-0.0581	5.094	0						5.0934	0	5.0934	0.4148						5.094	0	5.094	3.6346
0.1593	-0.0757	0.0319	-0.0163	0.1593	0.058	5.0974	0						5.0967	0	5.0967	0.3562						5.0974	10	5.0974	3.663
0.1595	0.0763	0.0319	0.0145	0.1594	0.042	5.1007	15						5.1	0	5.1	0.3014						5.1007	0	5.1007	3.6908
0.1595	-0.0558	0.0319	-0.0446	0.1595	-0.0511	5.104	10						5.1034	0	5.1034	0.2502						5.104	0	5.104	3.7178
0.1596	0.0945	0.0319	-0.0548	0.1596	-0.034	5.1074	0						5.1067	0	5.1067	0.2026						5.1074	0	5.1074	3.7442
0.1598	-0.0574	0.032	0.0336	0.1597	0.0505	5.1107	30						5.11	10	5.11	0.1586						5.1107	0	5.1107	3.77
0.1599	0.2138	0.032	0.0348	0.1599	-0.0513	5.114	0						5.1134	0	5.1134	0.1182						5.114	0	5.114	3.7952
0.1599	-0.071	0.032	-0.0482	0.16	0.0404	5.1174	0						5.1167	0	5.1167	0.0812						5.1174	0	5.1174	3.8198
0.1601	-0.0775	0.032	-0.0284	0.1601	0.0621	5.1207	0						5.12	0	5.12	0.0478						5.1207	0	5.1207	3.8438
0.1602	0.0822	0.032	0.0395	0.1602	-0.0233	5.124	5						5.1234	0	5.1234	0.0176						5.124	5	5.124	3.867
0.1602	-0.0377	0.032	-0.0085449	0.1603	-0.032	5.1274	0						5.1267	0	5.1267	0.0092948						5.1274	10	5.1274	3.8896
0.1603	0.0795	0.0321	0.0758	0.1604	0.0688	5.1307	5						5.13	0	5.13	0.0328						5.1307	10	5.1307	3.9118
0.1604	-0.054	0.0321	0.0647	0.1604	0.0549	5.134	25						5.1333	0	5.1333	0.0532						5.134	0	5.134	3.9332
0.1606	0.1764	0.0321	-0.0116	0.1606	-0.0481	5.1374	0						5.1367	0	5.1367	0.0706						5.1374	0	5.1374	3.9542
0.1608	3.3025	0.0321	0.0467	0.1606	-0.0368	5.1407	0						5.14	0	5.14	0.0848						5.1407	0	5.1407	3.9746
0.1608	-0.4443	0.0322	-0.0386	0.1607	0.0554	5.144	0						5.1433	0	5.1433	0.096						5.144	0	5.144	3.9944
0.1608	-0.3935	0.0322	-0.0565	0.1609	-0.0391	5.1474	0						5.1467	0	5.1467	0.1042						5.1474	0	5.1474	4.0136
0.1609	0.0449	0.0322	-0.0015259	0.161	0.0586	5.1507	0						5.15	0	5.15	0.1096						5.1507	0	5.1507	4.0324
0.161	0.0517	0.0322	-0.0693	0.1611	0.0546	5.154	0						5.1533	0	5.1533	0.1122						5.154	5	5.154	4.0508
0.1612	-0.0899	0.0322	-0.00091553	0.1612	-0.0398	5.1574	0						5.1567	0	5.1567	0.1122						5.1574	5	5.1574	4.0686
0.1613	0.0713	0.0323	0.00015259	0.1613	-0.0635	5.1607	0						5.16	0	5.16	0.1094						5.1607	5	5.1607	4.086
0.1614	-0.0507	0.0323	-0.0369	0.1614	0.0786	5.164	0						5.1633	0	5.1633	0.1042						5.164	0	5.164	4.1028
0.1615	0.0742	0.0323	-0.0244	0.1615	0.0371	5.1674	0						5.1667	0	5.1667	0.0964						5.1674	0	5.1674	4.1194
0.1615	-0.0636	0.0323	0.0163	0.1615	-0.0479	5.1707	0						5.17	0	5.17	0.0864						5.1707	0	5.1707	4.1356
0.1618	-0.0615	0.0323	-0.0211	0.1617	0.0468	5.174	0						5.1733	0	5.1733	0.074						5.174	15	5.174	4.1514
0.1619	0.0584	0.0324	0.0438	0.1618	-0.0598	5.1774	10						5.1767	0	5.1767	0.0594						5.1774	10	5.1774	4.167
0.1619	0.1042	0.0324	0.0244	0.1619	-0.0395	5.1807	0						5.18	0	5.18	0.0426						5.1807	0	5.1807	4.1822
0.1621	-0.0397	0.0324	-0.0099182	0.162	0.1067	5.184	0						5.1833	0	5.1833	0.024						5.184	0	5.184	4.1972
0.1621	-0.0833	0.0324	0.0575	0.1621	0.0761	5.1874	0						5.1867	0	5.1867	0.0031918						5.1874	0	5.1874	4.212
0.1622	0.1208	0.0324	-0.0099182	0.1622	-0.0589	5.1907	5						5.19	0	5.19	0.0194						5.1907	0	5.1907	4.2266
0.1623	-0.0507	0.0325	-0.0107	0.1623	-0.0357	5.194	0						5.1933	0	5.1933	0.0438						5.194	0	5.194	4.2412
0.1625	0.1239	0.0325	0.0406	0.1625	0.0684	5.1974	5						5.1967	0	5.1967	0.0698						5.1974	0	5.1974	4.2556
0.1625	-0.0722	0.0325	0.0311	0.1626	-0.0424	5.2007	0						5.2	0	5.2	0.0974						5.2007	0	5.2007	4.2698
0.1627	0.1498	0.0325	-0.0549	0.1627	0.0528	5.204	0						5.2033	0	5.2033	0.1266						5.204	0	5.204	4.2842
0.1628	-0.0575	0.0326	-0.036	0.1628	0.0697	5.2074	10						5.2067	0	5.2067	0.1572						5.2074	0	5.2074	4.2984
0.1628	0.0534	0.0326	0.0288	0.1629	-0.0508	5.2107	0						5.21	0	5.21	0.1892						5.2107	0	5.2107	4.3128
0.1629	0.0375	0.0326	-0.0473	0.1629	-0.0414	5.214	5						5.2133	5	5.2133	0.2222						5.214	0	5.214	4.3272
0.1631	-0.0294	0.0326	0.0016785	0.163	0.067	5.2174	20						5.2167	0	5.2167	0.2566						5.2173	15	5.2173	4.3418
0.1631	-0.0566	0.0326	0.0276	0.1631	0.0613	5.2207	5						5.22	0	5.22	0.292						5.2207	10	5.2207	4.3566
0.1633	0.0572	0.0327	-0.0313	0.1632	-0.0421	5.224	0						5.2233	0	5.2233	0.3284						5.224	15	5.224	4.3716
0.1634	-0.0528	0.0327	-0.0117	0.1634	0.0607	5.2274	5						5.2266	0	5.2266	0.3658						5.2273	5	5.2273	4.387
0.1635	0.0522	0.0327	0.0534	0.1635	-0.0673	5.2307	10						5.23	0	5.23	0.4038						5.2307	0	5.2307	4.4026
0.1635	-0.0366	0.0327	0.0336	0.1636	-0.0386	5.234	0						5.2333	0	5.2333	0.4426						5.234	0	5.234	4.4188
0.1636	0.0546	0.0327	-0.0163	0.1637	0.0623	5.2374	0						5.2366	0	5.2366	0.4822						5.2373	0	5.2373	4.4352
0.1638	-0.0555	0.0328	0.0208	0.1638	0.0293	5.2407	0						5.24	0	5.24	0.5222						5.2407	0	5.2407	4.4522
0.164	0.0389	0.0328	-0.0331	0.1639	-0.0438	5.244	10						5.2433	0	5.2433	0.5628						5.244	0	5.244	4.4698
0.164	0.0607	0.0328	-0.0331	0.164	-0.0275	5.2474	15						5.2466	0	5.2466	0.6036						5.2473	0	5.2473	4.488
0.1641	-0.0444	0.0328	0.0386	0.1641	0.0771	5.2507	0						5.25	0	5.25	0.645						5.2507	0	5.2507	4.5068
0.1642	-0.0471	0.0328	0.018	0.1642	-0.0514	5.254	0						5.2533	0	5.2533	0.6864						5.254	0	5.254	4.5264
0.1644	0.0764	0.0329	-0.0391	0.1643	0.0607	5.2574	0						5.2566	0	5.2566	0.7282						5.2573	0	5.2573	4.5466
0.1644	0.0638	0.0329	-0.0569	0.1644	0.0471	5.2607	0						5.26	0	5.26	0.77						5.2607	0	5.2607	4.5678
0.1645	-0.0372	0.0329	0.0513	0.1646	-0.0677	5.264	0						5.2633	0	5.2633	0.8118						5.264	0	5.264	4.5898
0.1646	0.0514	0.0329	-0.0517	0.1647	-0.0542	5.2674	0						5.2666	5	5.2666	0.8536						5.2673	0	5.2673	4.6126
0.1648	-0.0464	0.0329	0.0088501	0.1647	0.0568	5.2707	0						5.27	5	5.27	0.8954						5.2707	15	5.2707	4.6366
0.1648	-0.0333	0.033	-0.0385	0.1648	0.2304	5.274	5						5.2733	0	5.2733	0.9368						5.274	0	5.274	4.6616
0.165	0.0499	0.033	0.0914	0.1649	-0.0662	5.2774	5						5.2766	0	5.2766	0.9782						5.2773	5	5.2773	4.6878
0.1651	0.038	0.033	0.0429	0.165	0.0806	5.2807	0						5.28	0	5.28	1.0192						5.2807	5	5.2807	4.715
0.1652	-0.0569	0.033	-0.0080872	0.165	-0.0418	5.284	0						5.2833	0	5.2833	1.0598						5.284	10	5.284	4.7434
0.1653	0.0774	0.0331	0.027	0.1652	-0.0517	5.2874	0						5.2866	0	5.2866	1.1						5.2873	0	5.2873	4.7732
0.1654	-0.0444	0.0331	-0.007782	0.1654	0.0516	5.2907	0						5.29	0	5.29	1.1396						5.2907	0	5.2907	4.8044
0.1655	-0.0729	0.0331	-0.0175	0.1654	0.0452	5.294	0						5.2933	0	5.2933	1.1788						5.294	10	5.294	4.8368
0.1656	0.0549	0.0331	0.0201	0.1655	-0.0597	5.2974	5						5.2966	0	5.2966	1.2174						5.2973	0	5.2973	4.8708
0.1656	0.0584	0.0332	0.0874	0.1657	0.0606	5.3007	5						5.3	0	5.3	1.2554						5.3007	0	5.3007	4.9062
0.1658	-0.0769	0.0332	-0.0374	0.1658	-0.0258	5.304	0						5.3033	0	5.3033	1.2928						5.304	5	5.304	4.9434
0.1659	-0.063	0.0332	-0.0386	0.1659	-0.0635	5.3074	0						5.3066	0	5.3066	1.3292						5.3073	0	5.3073	4.982
0.1659	0.0673	0.0332	-0.0021362	0.166	0.0487	5.3107	20						5.31	0	5.31	1.365						5.3107	0	5.3107	5.0222
0.1661	-0.0793	0.0332	-0.0035095	0.1661	0.0612	5.314	20						5.3133	0	5.3133	1.4						5.314	0	5.314	5.0644
0.1662	0.0636	0.0332	-0.05	0.1662	-0.0523	5.3174	0						5.3166	0	5.3166	1.4342						5.3173	0	5.3173	5.1082
0.1663	0.0816	0.0333	-0.0533	0.1663	-0.0374	5.3207	0						5.3199	10	5.3199	1.4674						5.3207	0	5.3207	5.1538
0.1664	-0.0548	0.0333	0.0102	0.1665	0.0629	5.324	30						5.3233	0	5.3233	1.4996						5.324	0	5.324	5.2014
0.1665	-0.0418	0.0333	0.0143	0.1666	-0.0485	5.3274	5						5.3266	0	5.3266	1.531						5.3273	0	5.3273	5.2508
0.1666	0.0517	0.0333	-0.0357	0.1667	0.0536	5.3307	10						5.3299	0	5.3299	1.5614						5.3307	10	5.3307	5.3022
0.1667	0.0662	0.0333	-0.0088501	0.1667	0.0565	5.334	5						5.3333	0	5.3333	1.5908						5.334	25	5.334	5.3556
0.1667	-0.0523	0.0334	0.0438	0.1668	-0.0406	5.3374	0						5.3366	0	5.3366	1.619						5.3373	5	5.3373	5.4112
0.167	0.0661	0.0334	-0.0080872	0.1669	-0.0266	5.3407	0						5.3399	10	5.3399	1.6462						5.3407	0	5.3407	5.4688
0.1671	-0.0258	0.0334	0.0363	0.1671	0.0497	5.344	0						5.3433	10	5.3433	1.6724						5.344	0	5.344	5.5284
0.1672	-0.0459	0.0334	0.0493	0.1671	0.0406	5.3474	0						5.3466	0	5.3466	1.6976						5.3473	0	5.3473	5.5904
0.1673	0.047	0.0334	-0.0305	0.1673	-0.0441	5.3507	0						5.3499	0	5.3499	1.7214						5.3507	0	5.3507	5.6546
0.1673	0.054	0.0335	-0.0313	0.1674	0.052	5.354	0						5.3533	0	5.3533	1.7442						5.354	0	5.354	5.721
0.1674	-0.0534	0.0335	0.0197	0.1675	-0.0418	5.3574	10						5.3566	0	5.3566	1.7658						5.3573	0	5.3573	5.7898
0.1676	0.0801	0.0335	0.002594	0.1676	-0.0656	5.3607	10						5.3599	0	5.3599	1.7864						5.3607	0	5.3607	5.8608
0.1677	-0.038	0.0335	-0.0522	0.1677	0.052	5.364	10						5.3633	0	5.3633	1.8056						5.364	0	5.364	5.9342
0.1677	0.0496	0.0336	-0.0606	0.1677	0.0421	5.3674	0						5.3666	0	5.3666	1.8238						5.3673	0	5.3673	6.01
0.1678	-0.0671	0.0336	-0.0021362	0.1679	-0.0627	5.3707	0						5.3699	0	5.3699	1.8408						5.3707	0	5.3707	6.0882
0.168	0.0471	0.0336	-0.032	0.1679	-0.0443	5.374	5						5.3733	0	5.3733	1.8566						5.374	0	5.374	6.1688
0.168	-0.0609	0.0336	0.0134	0.168	0.0446	5.3774	0						5.3766	0	5.3766	1.8712						5.3773	0	5.3773	6.2518
0.1681	-0.0742	0.0337	-0.0462	0.1682	-0.0691	5.3807	0						5.3799	0	5.3799	1.8846						5.3807	5	5.3807	6.3374
0.1683	0.0563	0.0337	0.00045776	0.1683	0.0259	5.384	0						5.3833	0	5.3833	1.897						5.384	0	5.384	6.4254
0.1684	0.0697	0.0337	-0.0045776	0.1684	0.0533	5.3874	0						5.3866	0	5.3866	1.908						5.3873	0	5.3873	6.5158
0.1685	-0.1003	0.0337	0.0348	0.1685	-0.0618	5.3907	0						5.3899	0	5.3899	1.918						5.3907	0	5.3907	6.6088
0.1686	-0.0684	0.0337	0.0417	0.1686	-0.0592	5.394	0						5.3933	0	5.3933	1.9266						5.394	5	5.394	6.7044
0.1687	0.0415	0.0337	-0.0256	0.1687	0.0336	5.3974	0						5.3966	0	5.3966	1.9342						5.3973	15	5.3973	6.8024
0.1688	-0.0691	0.0338	0.049	0.1689	-0.0584	5.4007	0						5.3999	0	5.3999	1.9408						5.4007	15	5.4007	6.903
0.1689	0.0476	0.0338	-0.0223	0.169	0.0266	5.404	0						5.4033	0	5.4033	1.9462						5.404	0	5.404	7.006
0.169	0.0465	0.0338	-0.0282	0.169	-0.0543	5.4074	15						5.4066	0	5.4066	1.9504						5.4073	10	5.4073	7.1116
0.1691	-0.1077	0.0338	0.032	0.1691	0.0554	5.4107	10						5.4099	0	5.4099	1.9534						5.4107	0	5.4107	7.2198
0.1692	-0.0732	0.0339	-0.0048828	0.1692	-0.0699	5.414	20						5.4133	5	5.4133	1.9556						5.414	0	5.414	7.3304
0.1693	0.0571	0.0339	-0.0671	0.1694	0.0371	5.4174	0						5.4166	0	5.4166	1.9566						5.4173	5	5.4173	7.4434
0.1695	-0.1086	0.0339	-0.05	0.1694	0.0676	5.4207	0						5.4199	0	5.4199	1.9564						5.4207	5	5.4207	7.559
0.1696	0.0246	0.0339	0.0154	0.1695	-0.0575	5.424	0						5.4232	0	5.4232	1.9554						5.424	10	5.424	7.677
0.1696	0.031	0.0339	-0.0352	0.1697	-0.0287	5.4274	0						5.4266	10	5.4266	1.9534						5.4273	15	5.4273	7.7974
0.1697	-0.0749	0.0339	0.0015259	0.1697	0.0505	5.4307	0						5.4299	0	5.4299	1.9502						5.4307	10	5.4307	7.9204
0.1698	-0.0932	0.034	-0.0398	0.1698	-0.0401	5.434	0						5.4332	0	5.4332	1.9462						5.434	0	5.434	8.0456
0.17	0.0365	0.034	0.0215	0.17	0.0334	5.4374	5						5.4366	0	5.4366	1.9414						5.4373	0	5.4373	8.1732
0.1701	0.0162	0.034	-0.0169	0.17	0.0577	5.4407	0						5.4399	0	5.4399	1.9354						5.4407	0	5.4407	8.3032
0.1701	-0.0664	0.034	0.0299	0.1702	-0.0299	5.444	0						5.4432	0	5.4432	1.9288						5.444	0	5.444	8.4354
0.1702	-0.0439	0.0341	0.0388	0.1703	-0.0542	5.4474	0						5.4466	0	5.4466	1.9212						5.4473	0	5.4473	8.5698
0.1704	0.0349	0.0341	-0.0189	0.1704	0.0742	5.4507	0						5.4499	0	5.4499	1.9126						5.4507	15	5.4507	8.7066
0.1705	-0.0824	0.0341	0.0255	0.1704	0.0685	5.454	5						5.4532	0	5.4532	1.9034						5.454	0	5.454	8.8454
0.1706	0.0432	0.0341	-0.0334	0.1706	-0.0735	5.4574	0						5.4566	0	5.4566	1.8934						5.4573	5	5.4573	8.9864
0.1707	0.0443	0.0341	0.0313	0.1707	0.0578	5.4607	0						5.4599	0	5.4599	1.8826						5.4607	0	5.4607	9.1294
0.1708	-0.0725	0.0341	-0.0266	0.1708	-0.0426	5.464	0						5.4632	0	5.4632	1.8712						5.464	0	5.464	9.2746
0.1708	-0.0444	0.0342	0.0168	0.1709	-0.0555	5.4674	0						5.4666	5	5.4666	1.859						5.4673	0	5.4673	9.4216
0.1709	0.0476	0.0342	-0.034	0.171	0.0644	5.4707	0						5.4699	5	5.4699	1.846						5.4707	5	5.4707	9.5706
0.1711	0.0462	0.0342	-0.0064087	0.1711	0.0574	5.474	0						5.4732	0	5.4732	1.8326						5.474	0	5.474	9.7214
0.1711	-0.0586	0.0342	-0.08	0.1712	-0.0546	5.4774	5						5.4766	0	5.4766	1.8184						5.4773	5	5.4773	9.874
0.1713	0.074	0.0343	0.0073242	0.1713	-0.0378	5.4807	0						5.4799	0	5.4799	1.8038						5.4807	15	5.4807	10.0284
0.1714	-0.0572	0.0343	-0.041	0.1714	0.0529	5.484	0						5.4832	0	5.4832	1.7886						5.484	10	5.484	10.1844
0.1715	-0.0523	0.0343	-0.0389	0.1715	0.0465	5.4874	0						5.4866	0	5.4866	1.7728						5.4873	5	5.4873	10.342
0.1716	0.0464	0.0343	0.02	0.1716	-0.0856	5.4907	0						5.4899	0	5.4899	1.7564						5.4907	0	5.4907	10.5012
0.1717	0.0653	0.0343	-0.014	0.1717	0.0598	5.494	0						5.4932	0	5.4932	1.7398						5.494	0	5.494	10.6618
0.1718	-0.058	0.0344	0.0427	0.1718	-0.0481	5.4974	0						5.4966	0	5.4966	1.7226						5.4973	0	5.4973	10.8238
0.1719	-0.0238	0.0344	0.0487	0.172	-0.049	5.5007	0						5.4999	0	5.4999	1.705						5.5007	0	5.5007	10.987
0.1719	0.0475	0.0344	-0.0101	0.172	0.0452	5.504	10						5.5032	0	5.5032	1.687						5.504	0	5.504	11.1516
0.1721	-0.0481	0.0344	0.0421	0.1721	0.0835	5.5074	0						5.5066	0	5.5066	1.6688						5.5073	0	5.5073	11.3174
0.1723	0.0636	0.0345	-0.0133	0.1722	-0.0697	5.5107	0						5.5099	0	5.5099	1.65						5.5107	5	5.5107	11.4842
0.1724	0.0488	0.0345	0.0525	0.1724	0.0488	5.514	5						5.5132	0	5.5132	1.631						5.514	0	5.514	11.652
0.1725	-0.0356	0.0345	-0.0421	0.1725	-0.0316	5.5173	0						5.5165	0	5.5165	1.6118						5.5173	5	5.5173	11.8206
0.1725	-0.0339	0.0345	-0.0122	0.1725	-0.0505	5.5207	0						5.5199	0	5.5199	1.5924						5.5207	0	5.5207	11.9902
0.1726	0.0691	0.0345	-0.0665	0.1727	0.0424	5.524	5						5.5232	0	5.5232	1.5726						5.524	0	5.524	12.1606
0.1727	0.0507	0.0346	-0.0589	0.1727	0.0398	5.5273	20						5.5265	0	5.5265	1.5528						5.5273	0	5.5273	12.3316
0.1729	-0.0597	0.0346	-0.0131	0.1729	-0.0674	5.5307	0						5.5299	0	5.5299	1.5326						5.5307	0	5.5307	12.5032
0.1729	0.0681	0.0346	-0.0453	0.1729	-0.0499	5.534	0						5.5332	5	5.5332	1.5124						5.534	0	5.534	12.6752
0.1731	-0.0343	0.0346	0.0121	0.1731	0.0734	5.5373	5						5.5365	0	5.5365	1.492						5.5373	0	5.5373	12.8478
0.1732	-0.0314	0.0346	-0.0146	0.1732	-0.0502	5.5407	0						5.5399	0	5.5399	1.4716						5.5407	0	5.5407	13.0206
0.1733	0.0597	0.0347	0.06	0.1733	0.0253	5.544	0						5.5432	0	5.5432	1.451						5.544	30	5.544	13.1938
0.1734	-0.0491	0.0347	0.0426	0.1734	0.1115	5.5473	0						5.5465	0	5.5465	1.4304						5.5473	0	5.5473	13.367
0.1735	0.0804	0.0347	-0.0327	0.1735	-0.0517	5.5507	0						5.5499	0	5.5499	1.4096						5.5507	10	5.5507	13.5404
0.1736	0.067	0.0347	-0.0333	0.1736	-0.0534	5.554	10						5.5532	0	5.5532	1.389						5.554	0	5.554	13.7138
0.1737	-0.0218	0.0347	0.0385	0.1737	0.0526	5.5573	0						5.5565	5	5.5565	1.3682						5.5573	0	5.5573	13.887
0.1738	-0.0653	0.0348	0.0342	0.1738	0.0409	5.5607	0						5.5599	0	5.5599	1.3474						5.5607	0	5.5607	14.0602
0.174	0.074	0.0348	-0.0281	0.1739	-0.0662	5.564	0						5.5632	0	5.5632	1.3268						5.564	0	5.564	14.233
0.174	0.0627	0.0348	-0.0352	0.1741	0.0691	5.5673	0						5.5665	0	5.5665	1.3062						5.5673	10	5.5673	14.4056
0.1742	-0.1146	0.0348	0.0053406	0.1741	-0.0557	5.5707	0						5.5699	0	5.5699	1.2856						5.5707	5	5.5707	14.5778
0.1742	-0.0804	0.0349	-0.0436	0.1742	-0.0792	5.574	5						5.5732	0	5.5732	1.265						5.574	30	5.574	14.7494
0.1743	0.1624	0.0349	0.0122	0.1743	0.0694	5.5773	0						5.5765	0	5.5765	1.2446						5.5773	20	5.5773	14.9204
0.1745	-0.0812	0.0349	0.0022888	0.1744	0.0385	5.5807	10						5.5799	0	5.5799	1.2242						5.5807	10	5.5807	15.0908
0.1746	0.0482	0.0349	-0.0677	0.1745	-0.081	5.584	5						5.5832	0	5.5832	1.204						5.584	0	5.584	15.2604
0.1747	0.1093	0.0349	-0.0696	0.1747	0.0517	5.5873	0						5.5865	5	5.5865	1.184						5.5873	10	5.5873	15.4294
0.1748	-0.0963	0.0349	-0.0102	0.1748	-0.0516	5.5907	0						5.5899	0	5.5899	1.164						5.5907	20	5.5907	15.5974
0.1748	-0.1163	0.035	0.005188	0.1749	3.5027	5.594	0						5.5932	0	5.5932	1.1442						5.594	10	5.594	15.7644
0.1748	0.0835	0.035	-0.0644	0.1749	-0.5632	5.5973	0						5.5965	0	5.5965	1.1244						5.5973	35	5.5973	15.9306
0.1751	0.0394	0.035	-0.0175	0.175	-0.0897	5.6007	0						5.5999	0	5.5999	1.105						5.6007	25	5.6007	16.0956
0.1751	-0.108	0.035	0.0294	0.1751	0.0291	5.604	0						5.6032	0	5.6032	1.0856						5.604	10	5.604	16.2594
0.1753	0.0766	0.0351	0.0427	0.1752	-0.0473	5.6073	0						5.6065	0	5.6065	1.0666						5.6073	0	5.6073	16.422
0.1754	-0.0502	0.0351	-0.0192	0.1754	0.0754	5.6107	0						5.6098	0	5.6098	1.0476						5.6107	0	5.6107	16.5834
0.1755	0.0623	0.0351	0.0201	0.1755	0.0487	5.614	5						5.6132	0	5.6132	1.0288						5.614	5	5.614	16.7436
0.1755	-0.0977	0.0351	-0.0279	0.1755	-0.0978	5.6173	0						5.6165	5	5.6165	1.0102						5.6173	10	5.6173	16.9022
0.1757	0.079	0.0351	0.0032043	0.1757	0.0406	5.6207	0						5.6198	5	5.6198	0.992						5.6207	10	5.6207	17.0596
0.1758	-0.092	0.0352	-0.027	0.1758	-0.0589	5.624	0						5.6232	0	5.6232	0.9738						5.624	0	5.624	17.2154
0.1759	-0.0774	0.0352	0.0027466	0.1758	-0.0606	5.6273	0						5.6265	0	5.6265	0.9558						5.6273	25	5.6273	17.3696
0.1759	0.2228	0.0352	-0.0606	0.176	0.0288	5.6307	0						5.6298	0	5.6298	0.9382						5.6307	20	5.6307	17.5222
0.1761	-0.1012	0.0352	-0.0685	0.1761	0.0525	5.634	0						5.6332	0	5.6332	0.9206						5.634	5	5.634	17.6734
0.1762	0.015	0.0352	-0.0143	0.1762	-0.0803	5.6373	10						5.6365	0	5.6365	0.9034						5.6373	0	5.6373	17.8228
0.1763	0.0473	0.0353	-0.0403	0.1763	-0.0459	5.6407	0						5.6398	0	5.6398	0.8862						5.6407	5	5.6407	17.9704
0.1763	-0.0684	0.0353	0.0211	0.1764	0.1208	5.644	0						5.6432	0	5.6432	0.8694						5.644	10	5.644	18.1164
0.1766	-0.0816	0.0353	0.0249	0.1765	0.0258	5.6473	5						5.6465	0	5.6465	0.8528						5.6473	25	5.6473	18.2606
0.1766	0.027	0.0353	-0.0505	0.1765	-0.0621	5.6507	20						5.6498	0	5.6498	0.8364						5.6507	5	5.6507	18.403
0.1767	0.0826	0.0353	-0.0549	0.1767	0.0363	5.654	5						5.6532	0	5.6532	0.8202						5.654	5	5.654	18.5436
0.1768	-0.0883	0.0354	0.1482	0.1768	-0.0481	5.6573	0						5.6565	0	5.6565	0.8042						5.6573	5	5.6573	18.6824
0.1769	-0.0758	0.0354	0.1346	0.1769	-0.0511	5.6607	0						5.6598	0	5.6598	0.7886						5.6607	10	5.6607	18.8192
0.177	0.0513	0.0354	-0.0551	0.177	0.1001	5.664	0						5.6632	0	5.6632	0.773						5.664	5	5.664	18.9542
0.1771	0.0386	0.0354	-0.0493	0.1772	-0.0697	5.6673	20						5.6665	0	5.6665	0.7578						5.6673	30	5.6673	19.0872
0.1771	-0.0777	0.0355	0.0032043	0.1773	0.018	5.6707	20						5.6698	0	5.6698	0.7426						5.6707	10	5.6707	19.2184
0.1773	0.0377	0.0355	-0.0148	0.1774	0.0421	5.674	15						5.6732	0	5.6732	0.7278						5.674	5	5.674	19.3476
0.1774	-0.085	0.0355	0.0313	0.1775	-0.0656	5.6773	0						5.6765	0	5.6765	0.7132						5.6773	10	5.6773	19.4748
0.1775	-0.1001	0.0355	0.0319	0.1776	-0.0761	5.6807	0						5.6798	0	5.6798	0.6986						5.6807	30	5.6807	19.6
0.1775	0.0681	0.0355	-0.0447	0.1777	0.0626	5.684	0						5.6832	5	5.6832	0.6844						5.684	20	5.684	19.7234
0.1777	0.1027	0.0356	-0.0131	0.1778	0.0536	5.6873	5						5.6865	0	5.6865	0.6704						5.6873	35	5.6873	19.8446
0.1778	-0.0896	0.0356	-0.0734	0.1779	-0.0621	5.6907	15						5.6898	5	5.6898	0.6564						5.6907	10	5.6907	19.964
0.178	0.0615	0.0356	-0.0418	0.178	-0.0607	5.694	0						5.6932	0	5.6932	0.6428						5.694	20	5.694	20.0812
0.1781	-0.1059	0.0356	0.0211	0.1781	0.1065	5.6973	0						5.6965	0	5.6965	0.6294						5.6973	10	5.6973	20.1966
0.1781	-0.0951	0.0356	0.0093079	0.1783	-0.0764	5.7007	5						5.6998	0	5.6998	0.616						5.7007	20	5.7007	20.31
0.1783	0.0444	0.0357	-0.0517	0.1783	0.013	5.704	0						5.7032	0	5.7032	0.603						5.704	15	5.704	20.4214
0.1784	0.1195	0.0357	-0.015	0.1785	0.033	5.7073	0						5.7065	0	5.7065	0.59						5.7073	0	5.7073	20.5308
0.1784	-0.0687	0.0357	0.0356	0.1785	-0.0746	5.7107	0						5.7098	0	5.7098	0.5772						5.7107	5	5.7107	20.6382
0.1786	-0.0661	0.0357	0.0441	0.1786	-0.0658	5.714	0						5.7131	0	5.7131	0.5646						5.714	5	5.714	20.7438
0.1786	0.094	0.0357	-0.0148	0.1787	0.0201	5.7173	5						5.7165	0	5.7165	0.5522						5.7173	5	5.7173	20.8474
0.1789	-0.058	0.0358	0.0331	0.1788	-0.0587	5.7207	15						5.7198	0	5.7198	0.54						5.7207	15	5.7207	20.949
0.1789	0.0356	0.0358	-0.0407	0.1788	0.023	5.724	0						5.7231	0	5.7231	0.528						5.724	10	5.724	21.0486
0.1791	0.0475	0.0358	0.0281	0.1791	0.0478	5.7273	0						5.7265	0	5.7265	0.516						5.7273	0	5.7273	21.1464
0.1791	-0.0563	0.0358	-0.0351	0.1792	-0.0444	5.7307	0						5.7298	0	5.7298	0.5044						5.7307	5	5.7307	21.2424
0.1792	-0.0479	0.0359	-0.0505	0.1793	-0.0638	5.734	5						5.7331	0	5.7331	0.4928						5.734	10	5.734	21.3364
0.1793	0.1025	0.0359	0.00030518	0.1793	0.0479	5.7373	0						5.7365	0	5.7365	0.4812						5.7373	0	5.7373	21.4286
0.1795	0.0986	0.0359	-0.015	0.1795	0.0243	5.7407	0						5.7398	0	5.7398	0.47						5.7407	0	5.7407	21.5188
0.1795	-0.062	0.0359	-0.054	0.1795	-0.0682	5.744	0						5.7431	5	5.7431	0.4588						5.744	0	5.744	21.6072
0.1797	0.0891	0.0359	-0.0041199	0.1796	-0.0484	5.7473	10						5.7465	0	5.7465	0.4478						5.7473	0	5.7473	21.694
0.1798	-0.0688	0.036	-0.0432	0.1797	0.0558	5.7507	15						5.7498	0	5.7498	0.437						5.7507	0	5.7507	21.7788
0.1799	-0.0679	0.036	0.0249	0.1799	-0.0679	5.754	0						5.7531	0	5.7531	0.4262						5.754	10	5.754	21.8618
0.1799	0.0949	0.036	-0.0542	0.18	0.033	5.7573	0						5.7565	0	5.7565	0.4158						5.7573	20	5.7573	21.9432
0.1802	0.0642	0.036	-0.0146	0.18	0.0694	5.7607	0						5.7598	0	5.7598	0.4054						5.7607	10	5.7607	22.0228
0.1802	-0.0729	0.036	0.0526	0.1802	-0.0545	5.764	5						5.7631	0	5.7631	0.395						5.764	5	5.764	22.1006
0.1802	-0.0664	0.036	0.034	0.1802	-0.0478	5.7673	0						5.7665	0	5.7665	0.385						5.7673	5	5.7673	22.1768
0.1803	0.1041	0.0361	-0.0232	0.1803	0.076	5.7707	0						5.7698	0	5.7698	0.375						5.7707	0	5.7707	22.2514
0.1804	-0.0905	0.0361	-0.0218	0.1805	0.0371	5.774	10						5.7731	0	5.7731	0.3652						5.774	10	5.774	22.3242
0.1806	0.0728	0.0361	0.0505	0.1806	-0.0485	5.7773	0						5.7765	0	5.7765	0.3556						5.7773	5	5.7773	22.3954
0.1807	0.0888	0.0361	0.0481	0.1808	0.0545	5.7807	5						5.7798	0	5.7798	0.346						5.7807	0	5.7807	22.4648
0.1807	-0.0957	0.0362	-0.0094604	0.1808	-0.0328	5.784	0						5.7831	0	5.7831	0.3368						5.784	0	5.784	22.5328
0.1809	-0.0728	0.0362	0.0048828	0.1809	-0.0511	5.7873	0						5.7865	0	5.7865	0.3276						5.7873	0	5.7873	22.5992
0.181	0.0685	0.0362	-0.0552	0.181	0.069	5.7907	5						5.7898	0	5.7898	0.3186						5.7907	0	5.7907	22.664
0.1811	0.0693	0.0362	0.0027466	0.1811	0.0639	5.794	5						5.7931	0	5.7931	0.3098						5.794	0	5.794	22.7272
0.1812	-0.0845	0.0362	-0.0531	0.1812	-0.0433	5.7973	0						5.7965	0	5.7965	0.3012						5.7973	0	5.7973	22.789
0.1814	-0.0694	0.0363	-0.0485	0.1813	-0.0354	5.8007	0						5.7998	0	5.7998	0.2926						5.8007	0	5.8007	22.8492
0.1814	0.0571	0.0363	0.015	0.1814	0.2083	5.804	0						5.8031	0	5.8031	0.2844						5.804	0	5.804	22.9078
0.1815	-0.0703	0.0363	0.033	0.1815	-0.0697	5.8073	0						5.8064	0	5.8064	0.2762						5.8073	5	5.8073	22.965
0.1815	0.1164	0.0363	-0.0252	0.1816	0.0282	5.8107	0						5.8098	0	5.8098	0.2684						5.8107	10	5.8107	23.0208
0.1818	0.3072	0.0364	0.0224	0.1817	0.0526	5.814	0						5.8131	0	5.8131	0.2608						5.814	20	5.814	23.075
0.1819	-0.1289	0.0364	-0.0217	0.1819	-0.0764	5.8173	0						5.8164	0	5.8164	0.2534						5.8173	10	5.8173	23.128
0.1819	-0.135	0.0364	-0.0252	0.1819	-0.0766	5.8207	0						5.8198	0	5.8198	0.2462						5.8207	40	5.8207	23.1794
0.182	0.0751	0.0364	0.0316	0.182	0.0484	5.824	0						5.8231	0	5.8231	0.2392						5.824	20	5.824	23.2294
0.1821	-0.101	0.0364	0.0456	0.1821	0.0433	5.8273	0						5.8264	0	5.8264	0.2326						5.8273	20	5.8273	23.278
0.1822	0.0555	0.0364	-0.0281	0.1822	-0.0542	5.8307	5						5.8298	0	5.8298	0.226						5.8307	20	5.8307	23.3252
0.1824	0.1534	0.0365	0.0322	0.1823	-0.0458	5.834	10						5.8331	0	5.8331	0.22						5.834	0	5.834	23.3712
0.1825	-0.088	0.0365	-0.0237	0.1824	0.0443	5.8373	0						5.8364	0	5.8364	0.214						5.8373	35	5.8373	23.4156
0.1825	3.4262	0.0365	-0.0424	0.1826	-0.0642	5.8407	0						5.8398	0	5.8398	0.2084						5.8407	25	5.8407	23.4588
0.1826	-0.5363	0.0365	0.0028992	0.1827	0.0484	5.844	0						5.8431	0	5.8431	0.2032						5.844	5	5.844	23.5006
0.1827	0.041	0.0365	-0.0586	0.1827	0.0465	5.8473	0						5.8464	0	5.8464	0.1982						5.8473	50	5.8473	23.541
0.1828	-0.1199	0.0366	-0.0064087	0.1829	-0.0374	5.8507	0						5.8498	0	5.8498	0.1938						5.8507	35	5.8507	23.5802
0.183	0.054	0.0366	-0.0595	0.1831	-0.0378	5.854	0						5.8531	0	5.8531	0.1894						5.854	20	5.854	23.618
0.1831	-0.0742	0.0366	0.0035095	0.1831	0.0484	5.8573	0						5.8564	0	5.8564	0.1856						5.8573	0	5.8573	23.6546
0.1832	-0.0714	0.0366	0.0298	0.1831	0.0476	5.8607	0						5.8598	0	5.8598	0.1822						5.8607	25	5.8607	23.6898
0.1833	0.071	0.0367	-0.0519	0.1832	-0.0473	5.864	5						5.8631	0	5.8631	0.1792						5.864	10	5.864	23.7238
0.1834	-0.098	0.0367	-0.0215	0.1834	0.067	5.8673	0						5.8664	0	5.8664	0.1766						5.8673	30	5.8673	23.7564
0.1835	0.0288	0.0367	0.024	0.1835	-0.0261	5.8707	0						5.8698	0	5.8698	0.1744						5.8707	10	5.8707	23.7878
0.1837	-0.0687	0.0367	-0.014	0.1836	-0.0432	5.874	0						5.8731	5	5.8731	0.1726						5.874	0	5.874	23.8178
0.1837	0.1929	0.0367	0.054	0.1837	0.0612	5.8773	0						5.8764	0	5.8764	0.1714						5.8773	10	5.8773	23.8466
0.1838	0.1108	0.0368	0.0317	0.1838	-0.0381	5.8807	0						5.8798	0	5.8798	0.1708						5.8807	10	5.8807	23.8742
0.1839	-0.0873	0.0368	-0.0249	0.1838	0.0386	5.884	0						5.8831	0	5.8831	0.1706						5.884	10	5.884	23.9004
0.184	0.0429	0.0368	-0.0291	0.184	0.0456	5.8873	5						5.8864	0	5.8864	0.1708						5.8873	5	5.8873	23.9254
0.1841	-0.0702	0.0368	0.0255	0.1841	-0.041	5.8907	0						5.8898	0	5.8898	0.1718						5.8907	15	5.8907	23.949
0.1843	0.0616	0.0369	-0.0494	0.1842	-0.0616	5.894	15						5.8931	0	5.8931	0.1734						5.894	10	5.894	23.9714
0.1844	-0.0697	0.0369	0.0133	0.1843	0.0507	5.8973	15						5.8964	0	5.8964	0.1754						5.8973	5	5.8973	23.9926
0.1845	-0.0633	0.0369	0.0094604	0.1844	0.0587	5.9007	0						5.8997	0	5.8997	0.1782						5.9007	45	5.9007	24.0124
0.1846	0.0545	0.0369	-0.0523	0.1845	-0.0688	5.904	10						5.9031	0	5.9031	0.1816						5.904	0	5.904	24.031
0.1847	0.0995	0.0369	-0.0388	0.1846	-0.0337	5.9073	20						5.9064	0	5.9064	0.1856						5.9073	10	5.9073	24.0484
0.1848	-0.0735	0.0369	0.1367	0.1847	0.0587	5.9107	5						5.9097	0	5.9097	0.1904						5.9107	15	5.9107	24.0644
0.1848	-0.0993	0.037	0.069	0.1849	-0.0461	5.914	0						5.9131	0	5.9131	0.196						5.914	0	5.914	24.079
0.1849	0.0775	0.037	-0.0229	0.185	0.0592	5.9173	10						5.9164	0	5.9164	0.2022						5.9173	5	5.9173	24.0926
0.1851	0.0848	0.037	-0.0159	0.185	0.0601	5.9207	10						5.9197	0	5.9197	0.2094						5.9207	0	5.9207	24.1046
0.1852	-0.106	0.037	0.0282	0.1852	-0.047	5.924	0						5.9231	0	5.9231	0.2172						5.924	5	5.924	24.1154
0.1852	-0.1018	0.0371	-0.0232	0.1853	-0.0468	5.9273	0						5.9264	0	5.9264	0.2258						5.9273	10	5.9273	24.125
0.1853	0.0949	0.0371	0.0423	0.1853	0.0543	5.9307	0						5.9297	0	5.9297	0.2354						5.9307	20	5.9307	24.1332
0.1854	-0.0891	0.0371	-0.0282	0.1854	0.0446	5.934	0						5.9331	0	5.9331	0.2458						5.934	5	5.934	24.14
0.1856	0.1015	0.0371	0.0291	0.1856	-0.0548	5.9373	0						5.9364	0	5.9364	0.2572						5.9373	20	5.9373	24.1456
0.1857	0.0963	0.0371	-0.0369	0.1856	-0.0377	5.9407	5						5.9397	0	5.9397	0.2694						5.9407	15	5.9407	24.1496
0.1858	-0.0771	0.0372	0.0323	0.1857	0.0661	5.944	0						5.9431	0	5.9431	0.2828						5.944	55	5.944	24.1524
0.1858	-0.0636	0.0372	0.004425	0.1859	-0.0534	5.9473	5						5.9464	0	5.9464	0.297						5.9473	10	5.9473	24.1538
0.186	0.1248	0.0372	-0.0346	0.186	0.0665	5.9507	0						5.9497	0	5.9497	0.3122						5.9507	10	5.9507	24.1538
0.1862	3.4322	0.0372	-0.0508	0.1861	0.0676	5.954	0						5.9531	0	5.9531	0.3284						5.954	10	5.954	24.1524
0.1862	-0.3917	0.0372	0.0832	0.1862	-0.0598	5.9573	5						5.9564	0	5.9564	0.3458						5.9573	5	5.9573	24.1496
0.1863	-0.2908	0.0373	-0.0464	0.1863	-0.0395	5.9607	0						5.9597	0	5.9597	0.3642						5.9607	10	5.9607	24.1454
0.1864	0.0652	0.0373	0.0099182	0.1865	0.0565	5.964	5						5.9631	0	5.9631	0.3838						5.964	5	5.964	24.1398
0.1865	-0.0804	0.0373	0.0342	0.1865	-0.0464	5.9673	0						5.9664	0	5.9664	0.4046						5.9673	20	5.9673	24.1326
0.1866	0.08	0.0373	-0.0238	0.1867	0.0554	5.9707	0						5.9697	0	5.9697	0.4266						5.9707	20	5.9707	24.124
0.1867	0.1358	0.0373	-0.0128	0.1867	0.0638	5.974	0						5.9731	0	5.9731	0.4498						5.974	10	5.974	24.1138
0.1868	-0.0836	0.0374	0.0319	0.1867	-0.0421	5.9773	5						5.9764	0	5.9764	0.474						5.9773	5	5.9773	24.1022
0.187	-0.043	0.0374	0.0851	0.1869	-0.032	5.9807	5						5.9797	0	5.9797	0.4998						5.9807	5	5.9807	24.089
0.1871	0.0674	0.0374	-0.0171	0.187	0.0778	5.984	5						5.9831	0	5.9831	0.5266						5.984	5	5.984	24.0744
0.1871	0.0827	0.0374	-0.0013733	0.1871	0.0499	5.9873	5						5.9864	5	5.9864	0.555						5.9873	0	5.9873	24.058
0.1872	-0.0543	0.0374	0.0536	0.1873	-0.0389	5.9907	25						5.9897	0	5.9897	0.5846						5.9907	0	5.9907	24.0402
0.1873	0.0552	0.0375	-0.0117	0.1873	0.0746	5.994	0						5.993	0	5.993	0.6156						5.994	0	5.994	24.0208
0.1875	-0.0543	0.0375	0.0378	0.1875	-0.0101	5.9973	0						5.9964	0	5.9964	0.648						5.9973	10	5.9973	23.9996
0.1876	-0.0282	0.0375	0.0478	0.1875	-0.0351	6.0007	5						5.9997	0	5.9997	0.6818						6.0007	10	6.0007	23.9768
0.1877	0.0542	0.0375	-0.0328	0.1877	0.0766	6.004	0						6.003	0	6.003	0.717						6.004	20	6.004	23.9524
0.1878	0.0868	0.0376	0.0032043	0.1877	0.076	6.0073	0						6.0064	0	6.0064	0.7538						6.0073	0	6.0073	23.9264
0.1878	-0.0511	0.0376	-0.0427	0.1878	-0.0378	6.0107	0						6.0097	0	6.0097	0.792						6.0106	0	6.0106	23.8986
0.188	0.0793	0.0376	-0.0313	0.188	0.0621	6.014	0						6.013	0	6.013	0.8318						6.014	10	6.014	23.869
0.1881	-0.0438	0.0376	0.0175	0.1881	-0.0325	6.0173	20						6.0164	0	6.0164	0.8732						6.0173	30	6.0173	23.8378
0.1882	-0.0461	0.0376	-0.0212	0.1883	-0.0273	6.0207	10						6.0197	0	6.0197	0.916						6.0206	25	6.0206	23.8046
0.1883	0.0632	0.0376	0.011	0.1883	0.0642	6.024	5						6.023	0	6.023	0.9606						6.024	25	6.024	23.7698
0.1884	0.0545	0.0377	-0.0159	0.1884	0.0807	6.0273	0						6.0264	0	6.0264	1.0068						6.0273	5	6.0273	23.7332
0.1884	-0.0464	0.0377	0.0633	0.1885	-0.047	6.0307	0						6.0297	0	6.0297	1.0546						6.0306	0	6.0306	23.6948
0.1886	-0.0323	0.0377	0.0030518	0.1886	-0.0438	6.034	0						6.033	5	6.033	1.104						6.034	0	6.034	23.6544
0.1887	0.0774	0.0377	0.0603	0.1887	0.0609	6.0373	5						6.0364	0	6.0364	1.1552						6.0373	15	6.0373	23.6124
0.1888	0.0642	0.0378	0.0465	0.1888	-0.041	6.0407	0						6.0397	0	6.0397	1.2082						6.0406	5	6.0406	23.5684
0.1889	-0.0623	0.0378	-0.0083923	0.1889	0.034	6.044	0						6.043	0	6.043	1.2628						6.044	0	6.044	23.5224
0.1891	0.0818	0.0378	-0.007782	0.189	0.0476	6.0473	0						6.0464	0	6.0464	1.3192						6.0473	20	6.0473	23.4746
0.1892	-0.0479	0.0378	0.0298	0.1891	-0.0374	6.0507	10						6.0497	0	6.0497	1.3774						6.0506	5	6.0506	23.4248
0.1893	0.0883	0.0378	0.0243	0.1892	-0.0606	6.054	5						6.053	0	6.053	1.4372						6.054	20	6.054	23.3732
0.1893	-0.1053	0.0379	-0.0316	0.1894	0.0508	6.0573	0						6.0564	0	6.0564	1.499						6.0573	0	6.0573	23.3196
0.1895	-0.0427	0.0379	0.0583	0.1894	0.0537	6.0607	0						6.0597	0	6.0597	1.5626						6.0606	5	6.0606	23.264
0.1896	0.0833	0.0379	-0.0887	0.1896	-0.0407	6.064	0						6.063	0	6.063	1.6282						6.064	15	6.064	23.2064
0.1897	-0.0423	0.0379	-0.0414	0.1896	-0.0238	6.0673	0						6.0664	0	6.0664	1.6954						6.0673	25	6.0673	23.147
0.1898	3.1137	0.0379	0.0494	0.1897	0.0523	6.0707	0						6.0697	0	6.0697	1.7646						6.0706	20	6.0706	23.0854
0.1898	2.9228	0.038	-0.0285	0.1899	-0.0598	6.074	0						6.073	0	6.073	1.8356						6.074	20	6.074	23.022
0.1898	-0.4353	0.038	0.0375	0.1899	0.0432	6.0773	0						6.0764	0	6.0764	1.9086						6.0773	0	6.0773	22.9564
0.1901	-0.0385	0.038	0.0114	0.1901	0.0487	6.0807	5						6.0797	0	6.0797	1.9836						6.0806	5	6.0806	22.889
0.1902	0.1053	0.038	0.0386	0.1902	-0.0409	6.084	0						6.083	0	6.083	2.0604						6.084	0	6.084	22.8196
0.1903	-0.0378	0.038	0.0074768	0.1902	-0.0482	6.0873	10						6.0864	5	6.0864	2.1392						6.0873	0	6.0873	22.748
0.1904	0.0964	0.0381	0.0504	0.1903	0.054	6.0907	0						6.0897	0	6.0897	2.2198						6.0906	30	6.0906	22.6746
0.1905	-0.0719	0.0381	0.0417	0.1905	-0.0468	6.094	5						6.093	0	6.093	2.3024						6.094	15	6.094	22.5992
0.1906	0.0734	0.0381	-0.0107	0.1906	0.0313	6.0973	0						6.0963	0	6.0963	2.387						6.0973	20	6.0973	22.5218
0.1907	0.107	0.0381	0.0481	0.1906	-0.0323	6.1007	0						6.0997	0	6.0997	2.4736						6.1006	15	6.1006	22.4424
0.1908	-0.0883	0.0382	0.00061035	0.1907	0.0648	6.104	0						6.103	0	6.103	2.5622						6.104	0	6.104	22.361
0.1909	-0.0653	0.0382	0.0206	0.1909	-0.041	6.1073	0						6.1063	0	6.1063	2.6528						6.1073	0	6.1073	22.2776
0.191	0.0555	0.0382	-0.0314	0.191	0.0674	6.1107	5						6.1097	5	6.1097	2.7452						6.1106	10	6.1106	22.1924
0.1911	0.0635	0.0382	-0.0316	0.1911	0.0589	6.114	5						6.113	0	6.113	2.8396						6.114	20	6.114	22.1052
0.1912	-0.0922	0.0382	0.0053406	0.1912	-0.0432	6.1173	5						6.1163	0	6.1163	2.936						6.1173	20	6.1173	22.0162
0.1913	0.0922	0.0383	-0.0352	0.1913	-0.0212	6.1207	0						6.1197	0	6.1197	3.0346						6.1206	5	6.1206	21.9252
0.1915	-0.0934	0.0383	0.018	0.1914	0.0751	6.124	0						6.123	5	6.123	3.1348						6.124	10	6.124	21.8324
0.1916	-0.4065	0.0383	-0.0269	0.1916	-0.0218	6.1273	0						6.1263	0	6.1263	3.2372						6.1273	15	6.1273	21.7378
0.1917	2.997	0.0383	0.0192	0.1916	0.0507	6.1307	0						6.1297	0	6.1297	3.3416						6.1306	5	6.1306	21.6416
0.1917	0.515	0.0383	0.0339	0.1918	0.2916	6.134	0						6.133	0	6.133	3.4478						6.134	10	6.134	21.5434
0.1917	-0.3801	0.0384	-0.013	0.1919	-0.0903	6.1373	0						6.1363	5	6.1363	3.556						6.1373	25	6.1373	21.4436
0.1919	-0.0743	0.0384	0.007019	0.1919	-0.0713	6.1407	10						6.1397	5	6.1397	3.666						6.1406	5	6.1406	21.342
0.192	0.0684	0.0384	0.0562	0.192	0.0528	6.144	10						6.143	5	6.143	3.7782						6.144	10	6.144	21.2388
0.1922	-0.105	0.0384	-0.007782	0.1921	0.0606	6.1473	0						6.1463	10	6.1463	3.892						6.1473	20	6.1473	21.134
0.1923	0.1076	0.0385	0.0356	0.1923	-0.0549	6.1507	0						6.1497	5	6.1497	4.008						6.1506	15	6.1506	21.0276
0.1923	0.0507	0.0385	0.0403	0.1923	-0.0443	6.154	0						6.153	0	6.153	4.1256						6.154	5	6.154	20.9198
0.1925	-0.1181	0.0385	-0.0189	0.1924	0.0378	6.1573	0						6.1563	0	6.1563	4.2452						6.1573	20	6.1573	20.8104
0.1925	0.0652	0.0385	0.0217	0.1926	-0.0577	6.1607	0						6.1597	10	6.1597	4.3666						6.1606	15	6.1606	20.6996
0.1926	-0.1198	0.0385	-0.0346	0.1927	0.051	6.164	5						6.163	5	6.163	4.49						6.164	5	6.164	20.5876
0.1928	-0.1111	0.0386	-0.0357	0.1928	0.0343	6.1673	0						6.1663	5	6.1663	4.615						6.1673	15	6.1673	20.4742
0.1928	0.0537	0.0386	0.0107	0.1929	-0.0735	6.1707	0						6.1697	5	6.1697	4.7418						6.1706	20	6.1706	20.3596
0.193	0.051	0.0386	0.0908	0.1929	-0.0603	6.174	5						6.173	5	6.173	4.8704						6.174	5	6.174	20.2438
0.1931	-0.1138	0.0386	-0.0264	0.1931	0.0528	6.1773	5						6.1763	25	6.1763	5.0006						6.1773	5	6.1773	20.1268
0.1931	-0.127	0.0386	0.0319	0.1932	-0.0534	6.1807	0						6.1797	0	6.1797	5.1326						6.1806	15	6.1806	20.0088
0.1933	0.0807	0.0387	-0.0394	0.1933	0.0354	6.184	0						6.183	10	6.183	5.2662						6.184	5	6.184	19.89
0.1934	0.07	0.0387	-0.0085449	0.1933	0.0555	6.1873	0						6.1863	0	6.1863	5.4016						6.1873	0	6.1873	19.7702
0.1935	-0.135	0.0387	0.0479	0.1935	-0.0533	6.1907	0						6.1896	0	6.1896	5.5384						6.1906	20	6.1906	19.6494
0.1936	-0.0783	0.0387	-0.0028992	0.1935	-0.0475	6.194	5						6.193	5	6.193	5.6768						6.194	15	6.194	19.528
0.1936	0.0853	0.0387	0.0569	0.1936	0.1057	6.1973	0						6.1963	0	6.1963	5.8168						6.1973	5	6.1973	19.4058
0.1938	-0.1028	0.0388	0.056	0.1938	0.0563	6.2007	0						6.1996	0	6.1996	5.9584						6.2006	15	6.2006	19.283
0.1939	0.0517	0.0388	-0.0047302	0.1939	-0.0414	6.204	0						6.203	0	6.203	6.1012						6.204	10	6.204	19.1598
0.194	0.0668	0.0388	0.0333	0.194	0.0877	6.2073	0						6.2063	0	6.2063	6.2454						6.2073	10	6.2073	19.036
0.1941	-0.0902	0.0388	-0.0105	0.1942	-0.036	6.2107	0						6.2096	0	6.2096	6.3912						6.2106	0	6.2106	18.9118
0.1942	-0.1112	0.0388	0.0311	0.1942	-0.0562	6.214	5						6.213	0	6.213	6.538						6.214	10	6.214	18.7874
0.1943	0.06	0.0389	-0.0272	0.1943	0.0615	6.2173	0						6.2163	0	6.2163	6.6864						6.2173	35	6.2173	18.6628
0.1944	-0.0955	0.0389	-0.04	0.1944	0.062	6.2207	0						6.2196	5	6.2196	6.8358						6.2206	10	6.2206	18.538
0.1944	0.065	0.0389	0.0101	0.1945	-0.0455	6.224	0						6.223	0	6.223	6.9864						6.224	15	6.224	18.4132
0.1947	0.0461	0.0389	0.0252	0.1946	-0.0433	6.2273	0						6.2263	0	6.2263	7.138						6.2273	10	6.2273	18.2884
0.1948	-0.0897	0.039	-0.0314	0.1947	0.0745	6.2307	0						6.2296	0	6.2296	7.2908						6.2306	25	6.2306	18.1636
0.1948	-0.0806	0.039	-0.0328	0.1948	-0.0377	6.234	0						6.233	0	6.233	7.4446						6.234	10	6.234	18.0392
0.1949	0.0421	0.039	0.0227	0.195	0.0566	6.2373	0						6.2363	0	6.2363	7.5992						6.2373	5	6.2373	17.915
0.1951	0.0417	0.039	-0.0293	0.195	0.0597	6.2407	0						6.2396	0	6.2396	7.7548						6.2406	20	6.2406	17.7912
0.1951	-0.0964	0.039	0.0687	0.1952	-0.0624	6.244	5						6.243	5	6.243	7.9114						6.244	10	6.244	17.6678
0.1953	-0.0748	0.039	0.0042725	0.1952	-0.0491	6.2473	0						6.2463	5	6.2463	8.0684						6.2473	15	6.2473	17.5448
0.1953	0.0636	0.0391	0.0484	0.1953	0.0482	6.2507	0						6.2496	0	6.2496	8.2264						6.2506	30	6.2506	17.4226
0.1954	0.0403	0.0391	0.0189	0.1955	0.0642	6.254	0						6.253	5	6.253	8.3848						6.254	15	6.254	17.301
0.1955	-0.0938	0.0391	0.0844	0.1955	-0.0551	6.2573	0						6.2563	0	6.2563	8.544						6.2573	5	6.2573	17.1804
0.1956	0.0412	0.0391	0.0557	0.1957	0.0577	6.2607	5						6.2596	0	6.2596	8.7036						6.2606	0	6.2606	17.0604
0.1958	-0.0807	0.0392	-0.015	0.1958	-0.0577	6.264	0						6.263	5	6.263	8.8636						6.264	10	6.264	16.9414
0.1959	-0.0761	0.0392	0.00076294	0.1959	-0.0536	6.2673	0						6.2663	5	6.2663	9.024						6.2673	5	6.2673	16.8234
0.196	0.0479	0.0392	-0.0511	0.196	0.0528	6.2707	0						6.2696	15	6.2696	9.1846						6.2706	0	6.2706	16.7066
0.1961	0.0438	0.0392	-0.049	0.1961	0.0577	6.274	0						6.273	0	6.273	9.3456						6.274	5	6.274	16.5908
0.1961	-0.0735	0.0392	0.0024414	0.1962	-0.0601	6.2773	5						6.2763	0	6.2763	9.5066						6.2773	5	6.2773	16.4762
0.1963	-0.0638	0.0393	-0.0334	0.1963	-0.0266	6.2807	15						6.2796	0	6.2796	9.6676						6.2806	0	6.2806	16.363
0.1963	0.0574	0.0393	0.018	0.1964	0.112	6.284	5						6.2829	0	6.2829	9.8288						6.284	0	6.284	16.2512
0.1965	-0.0652	0.0393	0.0514	0.1965	0.0769	6.2873	0						6.2863	5	6.2863	9.9898						6.2873	0	6.2873	16.1406
0.1966	0.0522	0.0393	-0.0175	0.1965	-0.0525	6.2907	0						6.2896	0	6.2896	10.1508						6.2906	15	6.2906	16.0316
0.1968	0.0427	0.0394	-0.0073242	0.1967	0.0487	6.294	0						6.2929	0	6.2929	10.3114						6.294	40	6.294	15.9242
0.1969	-0.0658	0.0394	0.0436	0.1969	-0.0507	6.2973	0						6.2963	10	6.2963	10.4718						6.2973	0	6.2973	15.8184
0.1969	-0.0647	0.0394	-0.0094604	0.197	-0.0414	6.3007	0						6.2996	10	6.2996	10.6318						6.3006	0	6.3006	15.714
0.197	0.0673	0.0394	0.0528	0.197	0.0932	6.304	0						6.3029	10	6.3029	10.7914						6.304	0	6.304	15.6114
0.1972	-0.0539	0.0394	0.0284	0.1971	0.0427	6.3073	0						6.3063	0	6.3063	10.9504						6.3073	0	6.3073	15.5106
0.1973	0.132	0.0394	-0.0175	0.1972	-0.0412	6.3106	0						6.3096	5	6.3096	11.1088						6.3106	0	6.3106	15.4116
0.1973	0.1022	0.0395	0.0371	0.1974	0.1122	6.314	5						6.3129	5	6.3129	11.2666						6.314	0	6.314	15.3142
0.1975	-0.0519	0.0395	-0.0215	0.1975	-0.0368	6.3173	0						6.3163	10	6.3163	11.4236						6.3173	0	6.3173	15.2188
0.1976	0.0958	0.0395	-0.0351	0.1975	-0.0601	6.3206	30						6.3196	0	6.3196	11.5798						6.3206	0	6.3206	15.1252
0.1976	-0.0468	0.0395	0.0229	0.1975	0.0546	6.324	5						6.3229	0	6.3229	11.735						6.324	0	6.324	15.0334
0.1979	-0.0868	0.0395	0.0086975	0.1978	0.0533	6.3273	15						6.3263	0	6.3263	11.8892						6.3273	10	6.3273	14.9436
0.1979	0.0687	0.0396	-0.0488	0.1979	-0.0693	6.3306	0						6.3296	10	6.3296	12.0424						6.3306	0	6.3306	14.8558
0.198	0.0818	0.0396	-0.0351	0.198	-0.0452	6.334	0						6.3329	0	6.3329	12.1944						6.334	0	6.334	14.7698
0.1981	-0.0519	0.0396	0.0491	0.1981	0.0533	6.3373	0						6.3363	0	6.3363	12.3452						6.3373	0	6.3373	14.6858
0.1982	-0.0919	0.0396	-0.0165	0.1981	0.0374	6.3406	0						6.3396	10	6.3396	12.4948						6.3406	10	6.3406	14.6038
0.1983	0.0734	0.0396	0.0273	0.1982	-0.0607	6.344	25						6.3429	0	6.3429	12.643						6.344	5	6.344	14.5238
0.1984	-0.1042	0.0397	0	0.1985	0.0429	6.3473	20						6.3463	5	6.3463	12.7898						6.3473	5	6.3473	14.4456
0.1985	0.0618	0.0397	0.0525	0.1985	-0.0385	6.3506	10						6.3496	0	6.3496	12.9352						6.3506	5	6.3506	14.3694
0.1986	-0.1048	0.0397	0.0446	0.1986	-0.0499	6.354	0						6.3529	5	6.3529	13.0788						6.354	0	6.354	14.295
0.1987	0.0691	0.0397	-0.0119	0.1987	0.0664	6.3573	5						6.3563	50	6.3563	13.221						6.3573	15	6.3573	14.2226
0.1988	-0.1317	0.0398	0.041	0.1988	0.0412	6.3606	0						6.3596	10	6.3596	13.3614						6.3606	0	6.3606	14.1522
0.1989	0.0816	0.0398	0.002594	0.1989	-0.0603	6.364	0						6.3629	5	6.3629	13.5						6.364	10	6.364	14.0836
0.199	0.0832	0.0398	-0.0192	0.199	0.0909	6.3673	10						6.3663	0	6.3663	13.6368						6.3673	10	6.3673	14.0168
0.1991	-0.0943	0.0398	0.0465	0.1992	-0.0479	6.3706	0						6.3696	5	6.3696	13.7718						6.3706	10	6.3706	13.9518
0.1993	0.0836	0.0398	0.0517	0.1992	0.0763	6.374	10						6.3729	0	6.3729	13.9048						6.374	10	6.374	13.8886
0.1993	-0.0822	0.0399	-0.032	0.1992	-0.0804	6.3773	20						6.3763	15	6.3763	14.0358						6.3773	5	6.3773	13.827
0.1995	-0.0957	0.0399	0.067	0.1995	0.0758	6.3806	10						6.3796	0	6.3796	14.1648						6.3806	10	6.3806	13.7672
0.1995	0.0667	0.0399	-0.0212	0.1995	-0.0623	6.384	0						6.3829	0	6.3829	14.2916						6.384	15	6.384	13.7092
0.1996	-0.1198	0.0399	0.0333	0.1996	-0.0537	6.3873	0						6.3862	45	6.3862	14.4162						6.3873	0	6.3873	13.6526
0.1997	0.0677	0.0399	-0.0323	0.1997	0.0401	6.3906	5						6.3896	0	6.3896	14.5388						6.3906	0	6.3906	13.5974
0.1998	-0.1338	0.04	-0.0198	0.1998	-0.0648	6.394	0						6.3929	5	6.3929	14.659						6.394	0	6.394	13.5438
0.2	0.0418	0.04	0.0218	0.1999	0.0237	6.3973	0						6.3962	10	6.3962	14.777						6.3973	5	6.3973	13.4916
0.2	0.0389	0.04	0.0447	0.2	0.0587	6.4006	0						6.3996	10	6.3996	14.8926						6.4006	10	6.4006	13.4408
0.2002	-0.0969	0.04	-0.0088501	0.2002	-0.0681	6.404	0						6.4029	10	6.4029	15.006						6.404	5	6.404	13.3912
0.2003	0.067	0.0401	0.0041199	0.2002	-0.0797	6.4073	0						6.4062	0	6.4062	15.1168						6.4073	0	6.4073	13.3428
0.2004	-0.0641	0.0401	0.0629	0.2004	0.0566	6.4106	0						6.4096	0	6.4096	15.2252						6.4106	0	6.4106	13.2954
0.2005	-0.0797	0.0401	0.0313	0.2005	0.0523	6.414	0						6.4129	0	6.4129	15.3312						6.414	0	6.414	13.2492
0.2006	0.0455	0.0401	-0.0285	0.2005	-0.0766	6.4173	0						6.4162	10	6.4162	15.4348						6.4173	10	6.4173	13.204
0.2006	0.0557	0.0401	-0.0111	0.2007	0.0362	6.4206	0						6.4196	20	6.4196	15.5356						6.4206	0	6.4206	13.1596
0.2008	-0.0616	0.0401	0.0417	0.2008	-0.0562	6.424	0						6.4229	15	6.4229	15.634						6.424	0	6.424	13.116
0.2009	-0.0645	0.0402	-0.0363	0.2009	-0.0511	6.4273	0						6.4262	20	6.4262	15.73						6.4273	0	6.4273	13.0732
0.201	0.0427	0.0402	0.0088501	0.201	0.0691	6.4306	5						6.4296	5	6.4296	15.8232						6.4306	5	6.4306	13.031
0.2011	0.0293	0.0402	0.0156	0.2012	0.0505	6.434	0						6.4329	0	6.4329	15.9138						6.434	5	6.434	12.9894
0.2012	-0.0636	0.0402	-0.0583	0.2012	-0.0656	6.4373	0						6.4362	0	6.4362	16.002						6.4373	10	6.4373	12.9482
0.2013	0.0543	0.0403	-0.0383	0.2014	0.0485	6.4406	10						6.4396	10	6.4396	16.0874						6.4406	5	6.4406	12.9072
0.2015	-0.0475	0.0403	0.0197	0.2014	-0.0446	6.444	5						6.4429	35	6.4429	16.1702						6.444	0	6.444	12.8666
0.2015	-0.0594	0.0403	0.0256	0.2015	0.0606	6.4473	10						6.4462	0	6.4462	16.2504						6.4473	0	6.4473	12.8262
0.2015	0.0485	0.0403	-0.0137	0.2015	-0.071	6.4506	10						6.4496	0	6.4496	16.328						6.4506	15	6.4506	12.786
0.2017	0.2081	0.0403	0.0386	0.2017	0.0392	6.454	0						6.4529	0	6.4529	16.4028						6.454	10	6.454	12.7456
0.2018	-0.083	0.0403	-0.005188	0.2019	-0.0603	6.4573	5						6.4562	10	6.4562	16.4752						6.4573	15	6.4573	12.7052
0.2019	-0.0615	0.0404	-0.004425	0.202	-0.0439	6.4606	0						6.4596	0	6.4596	16.5448						6.4606	5	6.4606	12.6646
0.202	0.0378	0.0404	0.0337	0.2021	0.0615	6.464	0						6.4629	0	6.4629	16.612						6.464	25	6.464	12.6238
0.2022	-0.0557	0.0404	0.0278	0.2021	0.0464	6.4673	0						6.4662	0	6.4662	16.6764						6.4673	15	6.4673	12.5824
0.2023	0.0439	0.0404	-0.0334	0.2022	-0.0589	6.4706	0						6.4696	10	6.4696	16.7384						6.4706	25	6.4706	12.5406
0.2023	-0.0439	0.0405	0.0557	0.2024	0.1295	6.474	0						6.4729	5	6.4729	16.7976						6.474	0	6.474	12.4984
0.2024	0.0613	0.0405	-0.0053406	0.2025	-0.054	6.4773	0						6.4762	5	6.4762	16.8544						6.4773	0	6.4773	12.4554
0.2025	-0.0688	0.0405	0.005188	0.2025	0.0912	6.4806	5						6.4795	30	6.4795	16.9088						6.4806	0	6.4806	12.4116
0.2027	0.128	0.0405	-0.0487	0.2025	-0.0406	6.484	0						6.4829	25	6.4829	16.9606						6.484	10	6.484	12.3672
0.2027	0.0305	0.0405	-0.0534	0.2028	0.0551	6.4873	0						6.4862	5	6.4862	17.0098						6.4873	15	6.4873	12.3216
0.2028	-0.0766	0.0406	0.00076294	0.2029	-0.041	6.4906	0						6.4895	10	6.4895	17.0566						6.4906	10	6.4906	12.2752
0.2029	-0.065	0.0406	-0.0244	0.2029	-0.0208	6.494	10						6.4929	20	6.4929	17.101						6.494	0	6.494	12.2276
0.203	0.0746	0.0406	0.0449	0.203	0.0722	6.4973	20						6.4962	10	6.4962	17.1432						6.4973	20	6.4973	12.179
0.2032	0.0526	0.0406	0.0296	0.2032	-0.0391	6.5006	0						6.4995	0	6.4995	17.1828						6.5006	10	6.5006	12.129
0.2032	-0.088	0.0407	-0.0363	0.2033	0.0533	6.504	5						6.5029	5	6.5029	17.2202						6.504	5	6.504	12.0778
0.2034	0.0511	0.0407	-0.0166	0.2034	0.0555	6.5073	0						6.5062	10	6.5062	17.2552						6.5073	0	6.5073	12.0252
0.2035	-0.1161	0.0407	0.0485	0.2035	-0.0375	6.5106	0						6.5095	0	6.5095	17.288						6.5106	5	6.5106	11.9712
0.2035	-0.0629	0.0407	0.0467	0.2036	0.0644	6.514	5						6.5129	10	6.5129	17.3186						6.514	0	6.514	11.9154
0.2037	0.0589	0.0407	-0.0119	0.2037	-0.0221	6.5173	0						6.5162	0	6.5162	17.3472						6.5173	15	6.5173	11.8584
0.2038	0.183	0.0408	0.0467	0.2038	0.0453	6.5206	0						6.5195	10	6.5195	17.3734						6.5206	5	6.5206	11.7994
0.2039	-0.085	0.0408	-0.0208	0.2039	-0.0516	6.524	0						6.5229	25	6.5229	17.3976						6.524	5	6.524	11.739
0.204	-0.0916	0.0408	0.0697	0.204	0.058	6.5273	0						6.5262	35	6.5262	17.4198						6.5273	0	6.5273	11.6766
0.2041	0.0262	0.0408	-0.0094604	0.2042	-0.0414	6.5306	0						6.5295	5	6.5295	17.44						6.5306	15	6.5306	11.6124
0.2043	0.0961	0.0408	0.0194	0.2043	-0.052	6.534	0						6.5329	0	6.5329	17.4582						6.534	10	6.534	11.5466
0.2044	-0.058	0.0409	-0.0494	0.2044	0.049	6.5373	0						6.5362	0	6.5362	17.4746						6.5373	0	6.5373	11.4786
0.2045	-0.0626	0.0409	-0.0482	0.2045	-0.063	6.5406	5						6.5395	15	6.5395	17.4892						6.5406	0	6.5406	11.4088
0.2046	0.0401	0.0409	0.0151	0.2046	0.0328	6.544	0						6.5429	10	6.5429	17.5018						6.544	5	6.544	11.337
0.2047	0.0764	0.0409	0.0331	0.2046	-0.1016	6.5473	0						6.5462	0	6.5462	17.5126						6.5473	0	6.5473	11.2634
0.2048	-0.0587	0.041	-0.0279	0.2047	0.0516	6.5506	0						6.5495	10	6.5495	17.5218						6.5506	20	6.5506	11.1874
0.2048	-0.089	0.041	-0.0316	0.2049	-0.0565	6.554	0						6.5529	20	6.5529	17.5294						6.554	10	6.554	11.1096
0.2049	0.0662	0.041	0.0097656	0.205	0.0386	6.5573	0						6.5562	40	6.5562	17.5352						6.5573	40	6.5573	11.0296
0.2051	-0.0966	0.041	-0.0296	0.205	0.032	6.5606	0						6.5595	10	6.5595	17.5394						6.5606	0	6.5606	10.9476
0.2052	0.0655	0.041	0.0186	0.2052	-0.0737	6.564	0						6.5629	15	6.5629	17.5422						6.564	0	6.564	10.8634
0.2052	-0.0917	0.041	0.0533	0.2053	-0.0465	6.5673	0						6.5662	0	6.5662	17.5434						6.5673	0	6.5673	10.7772
0.2054	0.0877	0.0411	0.0082397	0.2054	0.0421	6.5706	0						6.5695	0	6.5695	17.5434						6.5706	10	6.5706	10.6888
0.2055	-0.1128	0.0411	-0.0273	0.2054	0.0352	6.574	0						6.5728	0	6.5728	17.5418						6.574	0	6.574	10.5984
0.2056	0.0986	0.0411	0.0584	0.2055	-0.056	6.5773	0						6.5762	10	6.5762	17.5388						6.5773	5	6.5773	10.5058
0.2057	0.1318	0.0412	0.0391	0.2057	0.0404	6.5806	5						6.5795	0	6.5795	17.5344						6.5806	0	6.5806	10.411
0.2058	-0.0891	0.0412	0.0032043	0.2058	-0.0598	6.584	5						6.5828	10	6.5828	17.5288						6.584	0	6.584	10.3144
0.2059	-0.0591	0.0412	-0.0563	0.2059	-0.0734	6.5873	0						6.5862	15	6.5862	17.522						6.5873	20	6.5873	10.2154
0.206	0.098	0.0412	0.0146	0.206	0.0587	6.5906	0						6.5895	5	6.5895	17.514						6.5906	0	6.5906	10.1146
0.2061	0.0908	0.0412	-0.0569	0.2061	0.0487	6.594	5						6.5928	0	6.5928	17.505						6.594	15	6.594	10.0116
0.2062	-0.0693	0.0412	0.0045776	0.2062	-0.0558	6.5973	10						6.5962	0	6.5962	17.4946						6.5973	10	6.5973	9.9066
0.2064	0.1219	0.0413	-0.0392	0.2063	-0.0493	6.6006	0						6.5995	0	6.5995	17.4832						6.6006	0	6.6006	9.7998
0.2065	-0.0357	0.0413	0.022	0.2064	0.0365	6.604	0						6.6028	0	6.6028	17.4708						6.604	5	6.604	9.691
0.2065	0.114	0.0413	-0.0348	0.2065	-0.0725	6.6073	0						6.6062	0	6.6062	17.4572						6.6073	0	6.6073	9.5802
0.2065	-0.058	0.0413	0.0102	0.2067	0.023	6.6106	0						6.6095	0	6.6095	17.4428						6.6106	0	6.6106	9.4676
0.2068	0.0819	0.0413	-0.0102	0.2068	0.0237	6.614	0						6.6128	15	6.6128	17.4272						6.614	5	6.614	9.3534
0.2068	-0.0563	0.0413	0.0401	0.2069	-0.0592	6.6173	0						6.6162	20	6.6162	17.4108						6.6173	0	6.6173	9.2372
0.2069	-0.0172	0.0414	-0.0238	0.207	-0.0439	6.6206	0						6.6195	5	6.6195	17.3934						6.6206	10	6.6206	9.1194
0.207	0.154	0.0414	0.0313	0.207	0.0439	6.624	0						6.6228	10	6.6228	17.3752						6.624	10	6.624	9
0.2071	-0.0555	0.0414	0.0493	0.2072	-0.0586	6.6273	0						6.6262	15	6.6262	17.356						6.6273	20	6.6273	8.8788
0.2073	0.0574	0.0414	-0.015	0.2073	0.0938	6.6306	0						6.6295	5	6.6295	17.3358						6.6306	0	6.6306	8.7564
0.2073	0.0627	0.0415	-0.0172	0.2073	0.0383	6.634	35						6.6328	15	6.6328	17.315						6.634	0	6.634	8.6324
0.2075	-0.0516	0.0415	0.029	0.2075	-0.0688	6.6373	5						6.6362	10	6.6362	17.2932						6.6373	10	6.6373	8.5068
0.2076	0.0656	0.0415	0.0061035	0.2076	0.0429	6.6406	0						6.6395	5	6.6395	17.2706						6.6406	0	6.6406	8.3802
0.2077	-0.0398	0.0415	-0.0548	0.2076	-0.0722	6.644	0						6.6428	10	6.6428	17.247						6.644	0	6.644	8.2522
0.2078	0.0517	0.0416	-0.00061035	0.2077	0.0346	6.6473	0						6.6462	0	6.6462	17.2228						6.6473	0	6.6473	8.123
0.2079	-0.0542	0.0416	-0.0418	0.2079	-0.0717	6.6506	0						6.6495	5	6.6495	17.1976						6.6506	5	6.6506	7.9928
0.2079	0.0928	0.0416	-0.0412	0.2079	-0.0555	6.654	5						6.6528	0	6.6528	17.1718						6.654	0	6.654	7.8616
[truncated: 166,014 more rows]

## Sheet: Fig1E
Fig1E
raw recording traces						before					constant stimulus		during		fiting line					LD stimulus(30/30)		after					constant stimulus
before		during		after		time	psth	time	fft	mean+4*sd	time	fft	time	psth	time		time	fft	mean+4*sd	time	fft	time	psth	time	fft	mean+4*sd	time	fft
8.5e-05	0.1826	7.3333e-05	0.0841	6.875e-05	0.0346	0.0029061	5	0	4.0392	4.4014	0	0	0.0018104	5	0.0018104	11.2076	0	2.5968	2.8919	0	0.7498	0.0029061	5	0	4.9694	5.5359	0	0
0.000175	-0.1025	0.000135	-0.0783	0.000185	-0.0772	0.0062392	10	0.0012207	2.8013	3.1508	0.0012207	0	0.0051437	0	0.0051437	11.1608	0.0012207	1.8005	2.107	0.0012207	0.5238	0.0062392	5	0.0012207	3.3724	3.9609	0.0012207	0
0.000315	-0.0739	0.00033167	-0.0389	0.00024667	0.0658	0.0095723	15	0.0024414	0.7301	1.0437	0.0024414	0	0.008477	0	0.008477	11.1216	0.0024414	0.4741	0.7806	0.0024414	0.1415	0.0095723	0	0.0024414	0.7887	1.3051	0.0024414	0
0.00041333	0.1213	0.00040833	0.1234	0.00029167	-0.063	0.0129	25	0.0036621	0.0996	0.3273	0.0036621	0	0.0118	0	0.0118	11.0898	0.0036621	0.0275	0.3047	0.0036621	0.0164	0.0129	0	0.0036621	0.0962	0.4023	0.0036621	0
0.0005	-0.0746	0.00043833	-0.0153	0.00051333	-0.0713	0.0162	20	0.0048828	0.0581	0.2396	0.0048828	0	0.0151	0	0.0151	11.0658	0.0048828	0.0849	0.2675	0.0048828	0.002391	0.0162	0	0.0048828	0.1961	0.297	0.0048828	0
0.00062167	0.1535	0.00062333	3.8326	0.00058333	0.0714	0.0196	35	0.0061035	0.1154	0.2457	0.0061035	0	0.0185	0	0.0185	11.0498	0.0061035	0.0576	0.2738	0.0061035	0.0046368	0.0196	0	0.0061035	0.1365	0.3103	0.0061035	0
0.00063333	0.1521	0.000625	3.6446	0.00074833	-0.0516	0.0229	25	0.0073242	0.0872	0.2454	0.0073242	0	0.0218	10	0.0218	11.0416	0.0073242	0.1068	0.2695	0.0073242	0.0029431	0.0229	0	0.0073242	0.1199	0.3068	0.0073242	0
0.00069	-0.0903	0.00064	-0.7553	0.00077667	0.0896	0.0262	10	0.0085449	0.0273	0.2496	0.0085449	0	0.0251	0	0.0251	11.0416	0.0085449	0.0897	0.2723	0.0085449	0.0009002	0.0262	5	0.0085449	0.0656	0.3061	0.0085449	0
0.00096833	-0.08	0.00090667	-0.1187	0.00084833	-0.0548	0.0296	10	0.0097656	0.0701	0.2526	0.0097656	0	0.0285	0	0.0285	11.0498	0.0097656	0.0375	0.2721	0.0097656	0.0011167	0.0296	0	0.0097656	0.0937	0.3057	0.0097656	0
0.001035	0.0627	0.0010117	0.1018	0.000915	0.1173	0.0329	25	0.011	0.0947	0.2538	0.011	0	0.0318	0	0.0318	11.066	0.011	0.1178	0.2703	0.011	0.0041455	0.0329	0	0.011	0.0933	0.3074	0.011	0
0.0010417	0.1031	0.0010833	0.0832	0.0011817	-0.0662	0.0362	30	0.0122	0.095	0.2468	0.0122	0	0.0351	0	0.0351	11.0908	0.0122	0.0344	0.267	0.0122	0.0079174	0.0362	0	0.0122	0.0513	0.3003	0.0122	0
0.0011833	-0.071	0.0012417	-0.0551	0.0012467	0.0755	0.0396	15	0.0134	0.1464	0.241	0.0134	0	0.0385	0	0.0385	11.1238	0.0134	0.0743	0.2623	0.0134	0.0050524	0.0396	0	0.0134	0.0729	0.2995	0.0134	0
0.00125	0.0829	0.0012683	0.0752	0.001255	0.0558	0.0429	30	0.0146	0.1182	0.2436	0.0146	0	0.0418	0	0.0418	11.1652	0.0146	0.5357	0.2597	0.0146	0.1657	0.0429	0	0.0146	0.0911	0.3	0.0146	0
0.00136	-0.052	0.0014567	-0.155	0.0012733	-0.0418	0.0462	10	0.0159	0.0696	0.2506	0.0159	0	0.0451	0	0.0451	11.215	0.0159	1.2962	0.2653	0.0159	0.4109	0.0462	0	0.0159	0.1042	0.2902	0.0159	0
0.0014717	-0.085	0.0014583	-0.1501	0.00153	-0.1358	0.0496	5	0.0171	0.1061	0.2525	0.0171	0	0.0485	5	0.0485	11.2734	0.0171	1.4326	0.2663	0.0171	0.4578	0.0496	0	0.0171	0.0758	0.2858	0.0171	0
0.0015183	0.0308	0.0016433	0.145	0.001665	0.0404	0.0529	10	0.0183	0.1882	0.2457	0.0183	0	0.0518	0	0.0518	11.3402	0.0183	0.7889	0.2746	0.0183	0.2437	0.0529	10	0.0183	0.0286	0.295	0.0183	0
0.0016817	-0.1128	0.0017417	0.1581	0.00168	4.2003	0.0562	0	0.0195	0.1649	0.2421	0.0195	0	0.0551	5	0.0551	11.4156	0.0195	0.1768	0.2779	0.0195	0.035	0.0562	10	0.0195	0.0641	0.2988	0.0195	0
0.0018183	0.0139	0.0018017	-0.0679	0.0016917	-0.8427	0.0596	10	0.0208	0.0698	0.2516	0.0208	0	0.0585	0	0.0585	11.4994	0.0208	0.1133	0.2791	0.0208	0.0122	0.0596	0	0.0208	0.1511	0.2979	0.0208	0
0.0019667	-0.0221	0.0019383	0.076	0.0018833	-0.1685	0.0629	10						0.0618	0	0.0618	11.5916						0.0629	0
0.0020233	0.1697	0.0020283	-0.0725	0.0020183	-0.0471	0.0662	10						0.0651	5	0.0651	11.6922						0.0662	0
0.002105	0.0647	0.0021317	-0.076	0.0020833	-0.0658	0.0696	0						0.0685	0	0.0685	11.8012						0.0696	0
0.002175	-0.0923	0.00229	0.07	0.00229	0.1457	0.0729	15						0.0718	5	0.0718	11.9186						0.0729	0
0.0023333	0.1215	0.0024083	0.1701	0.0022933	0.1337	0.0762	10						0.0751	0	0.0751	12.044						0.0762	0
0.0024983	-0.0319	0.002475	0.0065613	0.002485	-0.0235	0.0796	10						0.0785	0	0.0785	12.1778						0.0796	0
0.0025017	4.1492	0.0025683	3.654	0.0025067	-0.0711	0.0829	15						0.0818	0	0.0818	12.3196						0.0829	0
0.0026967	-0.6094	0.002585	-0.8141	0.0027017	0.1003	0.0862	5						0.0851	5	0.0851	12.4694						0.0862	0
0.0028933	0.1222	0.0027767	-0.1576	0.00274	0.1541	0.0896	5						0.0885	0	0.0885	12.627						0.0896	0
0.0029083	0.3273	0.0028583	0.0555	0.0029017	-0.0467	0.0929	0						0.0918	0	0.0918	12.7922						0.0929	0
0.0029167	3.8983	0.0029167	-0.0813	0.00294	-0.0711	0.0962	20						0.0951	5	0.0951	12.965						0.0962	5
0.0030633	-0.6926	0.00303	0.0812	0.0030383	0.0534	0.0996	20						0.0985	0	0.0985	13.1454						0.0996	0
0.00318	3.425	0.003265	0.072	0.0031733	-0.0542	0.1029	0						0.1018	0	0.1018	13.333						0.1029	0
0.0033233	-1.1914	0.0033317	-0.0964	0.0032483	0.1085	0.1062	5						0.1051	0	0.1051	13.5276						0.1062	0
0.0034517	2.8737	0.0034717	-0.1593	0.0033467	0.1056	0.1096	0						0.1085	0	0.1085	13.729						0.1096	0
0.0034683	-1.2144	0.0035383	-0.0539	0.0035017	-0.0635	0.1129	5						0.1118	10	0.1118	13.9374						0.1129	5
0.0035567	-0.4938	0.003575	-0.1193	0.0036067	-0.0507	0.1162	20						0.1151	0	0.1151	14.1522						0.1162	0
0.0035733	-0.0679	0.0037417	0.173	0.003655	0.1788	0.1196	10						0.1185	0	0.1185	14.3732						0.1196	0
0.0038433	3.304	0.00375	0.1512	0.0039383	4.0466	0.1229	15						0.1218	0	0.1218	14.6002						0.1229	0
0.00386	-1.012	0.0039083	-0.0974	0.0039517	-0.9119	0.1262	5						0.1251	0	0.1251	14.8332						0.1262	0
0.004065	-0.1335	0.0040567	3.631	0.0039583	-0.7822	0.1296	5						0.1285	5	0.1285	15.0718						0.1296	5
0.0040817	3.2777	0.0040717	-0.8511	0.0041483	-0.0163	0.1329	0						0.1318	0	0.1318	15.3156						0.1329	0
0.0041667	-0.9335	0.004175	-0.172	0.0042267	-0.0699	0.1362	15						0.1351	0	0.1351	15.5646						0.1362	0
0.0042667	0.2495	0.00428	0.0307	0.00426	0.0307	0.1396	10						0.1385	5	0.1385	15.8184						0.1396	0
0.0044067	3.3176	0.0044567	-0.0914	0.0044133	-0.0923	0.1429	15						0.1418	0	0.1418	16.0768						0.1429	5
0.0044233	-0.9027	0.004565	0.1872	0.004475	0.1416	0.1462	10						0.1451	5	0.1451	16.3394						0.1462	0
0.004765	-0.05	0.0046883	0.0565	0.0046067	-0.1208	0.1496	0						0.1485	20	0.1485	16.606						0.1496	5
0.0047817	0.1436	0.0047467	0.1524	0.004715	0.0934	0.1529	10						0.1518	10	0.1518	16.8762						0.1529	0
0.0047917	3.4525	0.0048383	3.7036	0.0049133	0.0772	0.1562	15						0.1551	30	0.1551	17.1498						0.1562	0
0.0049933	-0.8476	0.004855	-0.9233	0.004965	-0.0595	0.1596	0						0.1585	0	0.1585	17.4264						0.1596	0
0.0050133	-0.2341	0.0050417	-0.0632	0.005005	0.0586	0.1629	35						0.1618	10	0.1618	17.7058						0.1629	0
0.0051733	0.041	0.0050783	0.0681	0.0050817	-0.1358	0.1662	5						0.1651	20	0.1651	17.9878						0.1662	5
0.0052317	3.3896	0.005305	3.7379	0.005245	0.0343	0.1696	5						0.1685	15	0.1685	18.2718						0.1696	0
0.0052483	-0.8791	0.0053217	-0.8092	0.0053083	-0.0948	0.1729	30						0.1718	15	0.1718	18.5576						0.1729	10
0.0055317	-0.5447	0.00545	-0.2344	0.0054467	0.0491	0.1762	5						0.1751	10	0.1751	18.8448						0.1762	0
0.0056233	0.1277	0.005605	0.0458	0.0056083	-0.0505	0.1796	0						0.1785	10	0.1785	19.133						0.1796	5
0.00563	3.1761	0.0057233	-0.0717	0.00564	-0.0575	0.1829	0						0.1818	10	0.1818	19.4222						0.1829	15
0.0056467	-0.8095	0.0057417	0.0432	0.0057733	0.0993	0.1862	5						0.1851	10	0.1851	19.7118						0.1862	0
0.00585	-1.0603	0.0059133	-0.02	0.0059567	-0.027	0.1896	0						0.1885	5	0.1885	20.0016						0.1896	0
0.0059983	0.009613	0.005965	0.1077	0.0060317	0.1228	0.1929	10						0.1918	20	0.1918	20.291						0.1929	0
0.00608	-0.0645	0.006075	0.0562	0.0060417	0.1006	0.1962	20						0.1951	20	0.1951	20.58						0.1962	0
0.0060967	0.1752	0.0061267	-0.0478	0.0061633	-0.0632	0.1996	4						0.1985	10	0.1985	20.868						0.1996	5
0.0063233	3.5143	0.0062733	0.0606	0.0063083	-0.0766	0.2029	10						0.2018	5	0.2018	21.1548						0.2029	5
0.0063933	-0.945	0.006455	-0.0984	0.006455	0.047	0.2062	0						0.2051	25	0.2051	21.44						0.2062	0
0.00661	-0.1448	0.006465	-0.0928	0.006515	-0.0458	0.2096	0						0.2085	5	0.2085	21.7234						0.2096	5
0.0066267	0.1349	0.0066267	0.2554	0.0065383	0.128	0.2129	35						0.2118	15	0.2118	22.0044						0.2129	5
0.0066667	0.1051	0.0067883	3.6847	0.0067483	-0.0635	0.2162	15						0.2151	0	0.2151	22.283						0.2162	0
0.0067983	-0.1337	0.006805	-1.0934	0.006825	0.0819	0.2196	20						0.2185	30	0.2185	22.5584						0.2196	0
0.0068833	-0.0598	0.006875	-0.148	0.0069417	-0.1309	0.2229	10						0.2218	15	0.2218	22.8308						0.2229	5
0.006975	0.1784	0.006965	0.1755	0.0070717	0.1006	0.2262	10						0.2251	35	0.2251	23.0996						0.2262	30
0.007235	3.6458	0.0070833	0.0476	0.0071717	0.0128	0.2296	20						0.2285	20	0.2285	23.3644						0.2296	10
0.0072517	-0.862	0.0071583	-0.1198	0.0072183	0.1631	0.2329	5						0.2318	10	0.2318	23.625						0.2329	15
0.0072917	0.1479	0.00741	0.0301	0.00745	4.2514	0.2362	10						0.2351	10	0.2351	23.8812						0.2362	5
0.007465	-0.0717	0.0074583	-0.1173	0.0074633	-0.7553	0.2396	5						0.2385	25	0.2385	24.1324						0.2396	5
0.007525	3.5336	0.0075167	-0.0493	0.0075	-0.2789	0.2429	0						0.2418	25	0.2418	24.3786						0.2429	5
0.007705	-0.9225	0.0076417	0.0995	0.0076967	-0.0313	0.2462	10						0.2451	15	0.2451	24.6194						0.2462	0
0.0077083	0.0865	0.0077767	-0.0574	0.0077133	-0.0652	0.2496	0						0.2485	10	0.2485	24.8544						0.2496	5
0.0077217	-0.0888	0.007885	0.1614	0.0078633	0.1849	0.2529	0						0.2518	20	0.2518	25.0836						0.2529	10
0.008025	0.0978	0.00809	3.6209	0.0079167	0.0723	0.2562	5						0.2551	20	0.2551	25.3064						0.2562	10
0.0081183	-0.1137	0.0081067	-0.9792	0.0079483	-0.0858	0.2596	0						0.2585	20	0.2585	25.5226						0.2596	5
0.008175	-0.1442	0.008125	-0.5743	0.008125	-0.004425	0.2629	10						0.2618	5	0.2618	25.7322						0.2629	10
0.0081917	0.1114	0.0082383	0.0922	0.008225	-0.1804	0.2662	0						0.2651	5	0.2651	25.9346						0.2662	5
0.0083667	3.5605	0.0083333	0.032	0.0083433	-0.0623	0.2696	0						0.2685	10	0.2685	26.1296						0.2696	5
0.008525	-0.876	0.0084383	-0.0902	0.0084267	0.1132	0.2729	5						0.2718	10	0.2718	26.3174						0.2729	0
0.0085433	-0.1447	0.0086067	0.0024414	0.008635	-0.0636	0.2762	5						0.2751	15	0.2751	26.4972						0.2762	0
0.008655	0.1367	0.0086933	-0.1163	0.0087417	0.0587	0.2796	10						0.2785	15	0.2785	26.669						0.2796	5
0.008815	3.2301	0.00878	-0.1355	0.0087733	0.0957	0.2829	0						0.2818	20	0.2818	26.8328						0.2829	5
0.0088317	-1.162	0.0089567	0.1512	0.0089567	-0.0536	0.2862	5						0.2851	10	0.2851	26.9882						0.2862	15
0.0089633	0.042	0.0090633	3.5866	0.009105	4.2505	0.2896	10						0.2885	15	0.2885	27.135						0.2896	10
0.0090517	-0.0742	0.0090767	-0.8655	0.0091183	-0.7359	0.2929	0						0.2918	5	0.2918	27.273						0.2929	10
0.0091883	-0.0392	0.0091683	-0.3247	0.0092333	-0.1675	0.2962	0						0.2951	0	0.2951	27.4022						0.2962	15
0.0093583	0.1039	0.009285	0.0117	0.0093667	-0.023	0.2996	5						0.2985	0	0.2985	27.5222						0.2996	5
0.00938	-0.0285	0.0094433	-0.1543	0.009415	-0.1057	0.3029	25						0.3018	0	0.3018	27.633						0.3029	0
0.0094567	0.1096	0.0095633	0.1079	0.0094933	0.0818	0.3062	25						0.3051	5	0.3051	27.7346						0.3062	10
0.00963	3.669	0.0097467	0.1405	0.00961	-0.0786	0.3096	0						0.3085	35	0.3085	27.8266						0.3096	0
0.0096883	-0.9102	0.00979	0.0157	0.0096717	0.0902	0.3129	5						0.3118	40	0.3118	27.909						0.3129	5
0.00985	-0.2039	0.0097917	0.0030518	0.0098967	-0.0507	0.3162	20						0.3151	35	0.3151	27.9816						0.3162	15
0.0098667	0.1945	0.00986	0.238	0.01	0.0847	0.3196	0						0.3185	15	0.3185	28.0446						0.3196	5
0.01	0.2176	0.0101	3.8428	0.0101	-0.0775	0.3229	5						0.3218	25	0.3218	28.0976						0.3229	5
0.0102	0.0223	0.0101	-0.7285	0.0101	0.1053	0.3262	0						0.3251	5	0.3251	28.1408						0.3262	0
0.0102	0.1578	0.0102	-0.2199	0.0103	-0.0986	0.3296	0						0.3285	5	0.3285	28.1738						0.3296	15
0.0104	0.0168	0.0103	0.0555	0.0104	0.0552	0.3329	0						0.3318	20	0.3318	28.197						0.3329	10
0.0106	3.5452	0.0105	-0.1108	0.0104	0.0621	0.3362	20						0.3351	5	0.3351	28.2098						0.3362	20
0.0106	-0.9535	0.0106	0.0653	0.0106	-0.1106	0.3395	5						0.3385	10	0.3385	28.2128						0.3395	10
0.0106	-0.0485	0.0107	0.1465	0.0106	-0.0746	0.3429	20						0.3418	10	0.3418	28.2054						0.3429	35
0.0108	-0.1857	0.0108	-0.0883	0.0108	0.0583	0.3462	10						0.3451	0	0.3451	28.188						0.3462	10
0.0109	-0.0516	0.0109	-0.0032043	0.0109	0.051	0.3495	5						0.3485	5	0.3485	28.1606						0.3495	15
0.011	0.117	0.011	-0.1254	0.011	-0.0764	0.3529	15						0.3518	0	0.3518	28.1228						0.3529	30
0.0112	-0.0696	0.0111	-0.1498	0.0111	-0.1085	0.3562	15						0.3551	15	0.3551	28.0752						0.3562	25
0.0112	0.0677	0.0112	-0.0068665	0.0111	0.1317	0.3595	20						0.3585	0	0.3585	28.0174						0.3595	25
0.0113	0.179	0.0113	-0.0533	0.0113	0.0906	0.3629	30						0.3618	0	0.3618	27.9496						0.3629	0
0.0113	-0.0032043	0.0113	0.0864	0.0114	-0.0591	0.3662	0						0.3651	0	0.3651	27.872						0.3662	0
0.0115	-0.0743	0.0115	3.586	0.0115	0.0334	0.3695	5						0.3685	45	0.3685	27.7846						0.3695	15
0.0117	3.667	0.0115	-0.9726	0.0116	-0.0948	0.3729	5						0.3718	5	0.3718	27.6874						0.3729	15
0.0117	3.0376	0.0117	-0.1376	0.0117	0.0010681	0.3762	15						0.3751	20	0.3751	27.5804						0.3762	20
0.0118	-0.8633	0.0118	0.014	0.0118	0.1982	0.3795	5						0.3785	5	0.3785	27.464						0.3795	15
0.012	-0.1877	0.0119	-0.112	0.0119	0.0687	0.3829	0						0.3818	5	0.3818	27.3382						0.3829	0
0.012	0.0363	0.012	0.0229	0.0119	-0.0705	0.3862	5						0.3851	5	0.3851	27.203						0.3862	15
0.0121	0.0711	0.0121	-0.139	0.0121	0.1094	0.3895	0						0.3885	10	0.3885	27.0586						0.3895	10
0.0122	-0.0743	0.0123	0.1115	0.0123	-0.0516	0.3929	5						0.3918	5	0.3918	26.9052						0.3929	5
0.0123	-0.1045	0.0123	0.1315	0.0124	-0.074	0.3962	0						0.3951	15	0.3951	26.7428						0.3962	30
0.0124	0.0505	0.0124	-0.0394	0.0125	0.0456	0.3995	15						0.3985	20	0.3985	26.5718						0.3995	15
0.0125	0.0453	0.0126	-0.0436	0.0126	-0.0986	0.4029	10						0.4018	40	0.4018	26.3924						0.4029	5
0.0127	0.1715	0.0126	0.1903	0.0127	0.0349	0.4062	0						0.4051	60	0.4051	26.2044						0.4062	5
0.0128	3.5909	0.0127	0.123	0.0127	-0.074	0.4095	35						0.4085	5	0.4085	26.0084						0.4095	5
0.0128	-0.9785	0.0128	-0.0826	0.0129	0.0987	0.4129	25						0.4118	0	0.4118	25.8044						0.4129	0
0.013	-0.1869	0.0129	-0.061	0.0129	0.0645	0.4162	10						0.4151	35	0.4151	25.5924						0.4162	30
0.0131	0.0784	0.0131	0.1254	0.0131	-0.0932	0.4195	0						0.4185	0	0.4185	25.3732						0.4195	15
0.0133	-0.1694	0.0131	3.815	0.0133	4.3529	0.4229	10						0.4218	5	0.4218	25.1464						0.4229	30
0.0133	0.1608	0.0132	-0.7521	0.0133	-0.7359	0.4262	15						0.4251	25	0.4251	24.9126						0.4262	30
0.0133	-0.0507	0.0133	-0.0042725	0.0133	-0.4344	0.4295	0						0.4285	0	0.4285	24.6718						0.4295	45
0.0135	0.2119	0.0134	0.1965	0.0135	-0.1305	0.4329	5						0.4318	5	0.4318	24.4246						0.4329	20
0.0135	3.5782	0.0136	0.0957	0.0136	-0.1772	0.4362	10						0.4351	20	0.4351	24.1708						0.4362	10
0.0137	-0.7741	0.0137	-0.1088	0.0137	0.1175	0.4395	20						0.4385	0	0.4385	23.9108						0.4395	20
0.0138	-0.2013	0.0138	-0.1598	0.0138	0.1909	0.4429	0						0.4418	0	0.4418	23.645						0.4429	10
0.014	0.0391	0.0139	-0.0062561	0.014	-0.101	0.4462	15						0.4451	5	0.4451	23.3736						0.4462	15
0.014	0.1022	0.0141	0.042	0.014	-0.0914	0.4495	10						0.4485	15	0.4485	23.0968						0.4495	10
0.0142	-0.1506	0.0141	-0.0937	0.0141	0.1266	0.4529	20						0.4518	10	0.4518	22.815						0.4529	0
0.0143	-0.1541	0.0142	-0.036	0.0143	-0.0908	0.4562	5						0.4551	45	0.4551	22.5282						0.4562	5
0.0143	0.0673	0.0143	0.1524	0.0144	0.1175	0.4595	5						0.4585	35	0.4585	22.2368						0.4595	5
0.0144	0.067	0.0144	0.0259	0.0144	0.1317	0.4629	30						0.4618	10	0.4618	21.9414						0.4629	5
0.0146	-0.1038	0.0146	-0.139	0.0146	-0.0229	0.4662	5						0.4651	40	0.4651	21.6418						0.4662	15
0.0147	0.1202	0.0146	-0.1302	0.0146	-0.0797	0.4695	0						0.4685	30	0.4685	21.3384						0.4695	5
0.0148	-0.0307	0.0148	0.0304	0.0148	0.0917	0.4729	5						0.4718	5	0.4718	21.0316						0.4729	5
0.0148	-0.0639	0.0148	-0.1167	0.0149	4.2746	0.4762	10						0.4751	20	0.4751	20.7218						0.4762	10
0.015	0.099	0.0149	0.0977	0.0149	-0.6427	0.4795	10						0.4785	25	0.4785	20.409						0.4795	15
0.015	3.5883	0.0151	-0.0146	0.0151	4.351	0.4829	5						0.4818	25	0.4818	20.0936						0.4829	10
0.0152	-1.0767	0.0152	0.2377	0.0151	-0.6694	0.4862	5						0.4851	5	0.4851	19.776						0.4862	10
0.0153	-0.2457	0.0152	0.2502	0.0152	0.0522	0.4895	40						0.4885	10	0.4885	19.4564						0.4895	0
0.0153	0.0926	0.0153	0.0774	0.0154	0.3972	0.4929	10						0.4918	5	0.4918	19.135						0.4929	5
0.0155	-0.1157	0.0156	3.8698	0.0154	0.3503	0.4962	5						0.4951	5	0.4951	18.812						0.4962	5
0.0156	0.1237	0.0156	-0.724	0.0155	0.0497	0.4995	5						0.4985	25	0.4985	18.488						0.4995	30
0.0157	0.154	0.0156	-0.6142	0.0156	4.1411	0.5029	5						0.5018	10	0.5018	18.1632						0.5029	15
0.0158	-0.0566	0.0157	-0.1303	0.0158	-0.9639	0.5062	0						0.5051	0	0.5051	17.8376						0.5062	20
0.0159	-0.0735	0.0159	-0.1692	0.0158	1.7705	0.5095	5						0.5085	5	0.5085	17.5116						0.5095	15
0.016	0.0853	0.016	-0.0053406	0.0158	-0.7034	0.5129	25						0.5118	0	0.5118	17.1856						0.5129	20
0.0161	0.0961	0.0161	-0.1823	0.0162	3.4615	0.5162	10						0.5151	0	0.5151	16.8598						0.5162	15
0.0162	-0.0623	0.0162	0.0235	0.0162	-0.9938	0.5195	15						0.5185	0	0.5185	16.5346						0.5195	5
0.0163	0.0969	0.0163	-0.0090027	0.0163	-0.5086	0.5229	0						0.5218	0	0.5218	16.2098						0.5229	15
0.0165	-0.0186	0.0164	-0.1447	0.0165	-0.0632	0.5262	10						0.5251	5	0.5251	15.8862						0.5262	10
0.0165	3.7033	0.0165	-0.0777	0.0166	3.4641	0.5295	10						0.5285	0	0.5285	15.5636						0.5295	5
0.0167	-0.9546	0.0166	0.1097	0.0166	-0.9937	0.5329	5						0.5318	0	0.5318	15.2426						0.5329	0
0.0169	-0.0323	0.0167	0.0244	0.0167	-0.2769	0.5362	25						0.5351	0	0.5351	14.9232						0.5362	0
0.0169	-0.1558	0.0168	-0.145	0.0168	0.0832	0.5395	10						0.5385	0	0.5385	14.6058						0.5395	5
0.0169	-0.0726	0.0169	-0.0644	0.017	3.8521	0.5429	5						0.5418	0	0.5418	14.2904						0.5429	20
0.017	0.1021	0.0171	0.099	0.017	-0.6697	0.5462	10						0.5451	5	0.5451	13.9774						0.5462	0
0.0172	-0.0748	0.0171	-0.0032043	0.0171	-0.2353	0.5495	5						0.5485	0	0.5485	13.667						0.5495	10
0.0173	0.1505	0.0173	0.1378	0.0172	0.025	0.5529	10						0.5518	0	0.5518	13.3592						0.5529	5
0.0173	0.1715	0.0174	0.1398	0.0173	3.575	0.5562	5						0.5551	0	0.5551	13.0546						0.5562	5
0.0173	-0.0397	0.0175	-0.0368	0.0174	-0.8806	0.5595	20						0.5585	5	0.5585	12.753						0.5595	0
0.0175	-0.0319	0.0175	-0.0119	0.0176	-0.2206	0.5629	10						0.5618	0	0.5618	12.4548						0.5629	5
0.0177	0.1498	0.0176	0.1215	0.0177	0.1384	0.5662	5						0.5651	0	0.5651	12.16						0.5662	0
0.0177	3.7497	0.0177	0.0459	0.0177	0.1151	0.5695	0						0.5685	0	0.5685	11.8688						0.5695	5
0.0178	-0.8737	0.0178	-0.1039	0.0177	0.0094604	0.5729	0						0.5718	5	0.5718	11.5816						0.5729	15
0.0179	-0.1469	0.0179	0.0668	0.018	3.922	0.5762	0						0.5751	0	0.5751	11.2982						0.5762	0
0.0181	0.0258	0.018	-0.0761	0.018	-0.7387	0.5795	5						0.5785	0	0.5785	11.019						0.5795	0
0.0182	-0.1315	0.0181	-0.0334	0.0182	-0.1683	0.5829	10						0.5818	0	0.5818	10.744						0.5829	10
0.0183	0.1155	0.0183	0.1251	0.0183	0.0809	0.5862	15						0.5851	0	0.5851	10.4734						0.5862	15
0.0184	3.5098	0.0184	0.1378	0.0184	3.7961	0.5895	5						0.5885	5	0.5885	10.2072						0.5895	15
0.0185	-1.1261	0.0185	-0.1469	0.0184	-0.9602	0.5929	0						0.5918	10	0.5918	9.9456						0.5929	10
0.0185	-0.3078	0.0186	-0.1282	0.0186	-0.1064	0.5962	15						0.5951	5	0.5951	9.6886						0.5962	25
0.0187	0.0452	0.0187	-0.0057983	0.0187	0.1889	0.5995	5						0.5985	10	0.5985	9.4364						0.5995	40
0.0188	0.0882	0.0189	-0.0899	0.0189	0.0558	0.6029	5						0.6018	10	0.6018	9.189						0.6029	45
0.019	-0.0545	0.019	0.0493	0.019	3.6456	0.6062	10						0.6051	0	0.6051	8.9466						0.6062	20
0.0192	-0.0272	0.019	0.0468	0.019	2.5752	0.6095	10						0.6085	0	0.6085	8.709						0.6095	25
0.0192	0.1256	0.0191	-0.0882	0.019	-1.089	0.6129	15						0.6118	0	0.6118	8.4764						0.6129	25
0.0192	0.2278	0.0192	-0.0603	0.0192	-0.0996	0.6162	30						0.6151	0	0.6151	8.249						0.6162	20
0.0193	0.0191	0.0193	0.1004	0.0192	0.0757	0.6195	25						0.6185	0	0.6185	8.0266						0.6195	40
0.0194	0.0439	0.0195	-0.0797	0.0194	-0.051	0.6229	0						0.6218	0	0.6218	7.8092						0.6229	25
0.0195	-0.0728	0.0195	0.0957	0.0195	0.2438	0.6262	0						0.6251	0	0.6251	7.597						0.6262	5
0.0197	-0.0839	0.0196	0.2321	0.0196	3.7753	0.6295	5						0.6285	5	0.6285	7.39						0.6295	20
0.0198	0.0519	0.0198	-0.0951	0.0197	-0.9023	0.6329	0						0.6318	0	0.6318	7.188						0.6329	20
0.0199	-0.1323	0.0198	-0.1128	0.0198	-0.1163	0.6362	0						0.6351	10	0.6351	6.9912						0.6362	20
0.02	0.0455	0.02	0.0539	0.0199	0.0374	0.6395	0						0.6385	0	0.6385	6.7994						0.6395	40
0.0202	0.0722	0.0202	3.9394	0.0201	0.0105	0.6429	10						0.6418	5	0.6418	6.6128						0.6429	25
0.0202	-0.1933	0.0202	-0.8667	0.0202	4.0347	0.6462	15						0.6451	5	0.6451	6.4312						0.6462	15
0.0202	-0.1468	0.0202	-0.3369	0.0202	0.0667	0.6495	0						0.6485	0	0.6485	6.2546						0.6495	55
0.0203	0.1144	0.0204	0.0462	0.0202	-0.8661	0.6529	5						0.6518	0	0.6518	6.0828						0.6529	45
0.0204	-0.0989	0.0206	-0.0877	0.0205	-0.0745	0.6562	0						0.6551	10	0.6551	5.9162						0.6562	30
0.0205	0.088	0.0206	0.0536	0.0206	0.1636	0.6595	10						0.6585	0	0.6585	5.7542						0.6595	35
0.0206	0.1897	0.0208	0.1764	0.0207	4.071	0.6629	5						0.6618	5	0.6618	5.5972						0.6629	35
0.0208	0.0597	0.0208	-0.0198	0.0207	-0.7603	0.6662	10						0.6651	0	0.6651	5.4448						0.6662	25
0.0209	3.6954	0.0209	0.0864	0.0209	-0.018	0.6695	5						0.6685	15	0.6685	5.297						0.6695	15
0.0209	-1.0385	0.021	-0.0436	0.0209	-0.1265	0.6729	5						0.6718	10	0.6718	5.1538						0.6729	15
0.021	-0.0572	0.0211	-0.1758	0.0211	-0.0995	0.6762	5						0.6751	0	0.6751	5.015						0.6762	10
0.0212	0.0626	0.0212	0.0819	0.0212	0.1015	0.6795	5						0.6785	10	0.6785	4.8806						0.6795	30
0.0213	0.1123	0.0213	3.9018	0.0214	0.1718	0.6829	15						0.6818	0	0.6818	4.7504						0.6829	20
0.0214	-0.0362	0.0213	-0.7855	0.0215	0.0256	0.6862	0						0.6851	0	0.6851	4.6244						0.6862	20
0.0215	-0.0912	0.0215	-0.1759	0.0216	4.0201	0.6895	15						0.6885	0	0.6885	4.5026						0.6895	5
0.0217	0.096	0.0216	-0.0042725	0.0216	-0.6978	0.6929	5						0.6918	0	0.6918	4.3846						0.6929	15
0.0217	0.1036	0.0217	-0.0218	0.0217	-0.2362	0.6962	15						0.6951	0	0.6951	4.2706						0.6962	45
0.0218	0.0101	0.0218	-0.1541	0.0219	-0.0362	0.6995	10						0.6985	5	0.6985	4.1602						0.6995	35
0.0219	3.7547	0.0219	-0.0783	0.022	4.1267	0.7029	20						0.7018	5	0.7018	4.0534						0.7029	20
0.022	-0.842	0.0221	0.1283	0.022	-0.6987	0.7062	15						0.7051	5	0.7051	3.95						0.7062	25
0.0221	-0.2377	0.0221	0.127	0.0221	-0.2531	0.7095	20						0.7085	0	0.7085	3.8502						0.7095	25
0.0223	0.0966	0.0223	-0.0647	0.0222	-0.0819	0.7129	5						0.7118	0	0.7118	3.7534						0.7129	30
0.0223	3.8351	0.0223	0.0867	0.0223	-0.1605	0.7162	10						0.7151	5	0.7151	3.6598						0.7162	15
0.0225	-0.8318	0.0225	-0.0737	0.0224	0.0514	0.7195	0						0.7185	5	0.7185	3.5692						0.7195	10
0.0226	-0.3093	0.0226	-0.0415	0.0226	0.0618	0.7229	5						0.7218	0	0.7218	3.4816						0.7229	15
0.0227	-0.132	0.0226	0.0993	0.0227	-0.1381	0.7262	10						0.7251	10	0.7251	3.3966						0.7262	20
0.0227	-0.0623	0.0228	0.0197	0.0227	-0.1434	0.7295	25						0.7285	5	0.7285	3.3142						0.7295	25
0.0228	-0.1822	0.0228	-0.087	0.0228	0.0664	0.7329	5						0.7318	0	0.7318	3.2342						0.7329	35
0.0229	-0.1024	0.0229	-0.0426	0.023	-0.0871	0.7362	10						0.7351	0	0.7351	3.1566						0.7362	35
0.0231	0.0562	0.023	0.1595	0.0231	0.0771	0.7395	0						0.7385	0	0.7385	3.0812						0.7395	10
0.0231	-0.1225	0.0233	-0.036	0.0232	4.0387	0.7429	15						0.7418	0	0.7418	3.008						0.7429	20
0.0233	0.0543	0.0233	0.1347	0.0232	-0.601	0.7462	5						0.7451	0	0.7451	2.9366						0.7462	5
0.0235	0.072	0.0234	0.0748	0.0234	-0.1752	0.7495	5						0.7485	5	0.7485	2.8672						0.7495	40
0.0235	-0.043	0.0235	-0.0835	0.0235	0.0342	0.7529	5						0.7518	0	0.7518	2.7996						0.7529	50
0.0235	0.0438	0.0236	-0.0033569	0.0235	0.0478	0.7562	30						0.7551	0	0.7551	2.7334						0.7562	40
0.0237	0.2493	0.0236	-0.0894	0.0237	-0.1019	0.7595	15						0.7585	0	0.7585	2.6688						0.7595	20
0.0238	-0.0606	0.0238	-0.1491	0.0239	4.1425	0.7629	0						0.7618	0	0.7618	2.6058						0.7629	50
0.0239	0.1201	0.0239	0.0015259	0.0239	-0.6238	0.7662	15						0.7651	0	0.7651	2.5438						0.7662	5
0.024	0.134	0.024	0.0086975	0.0241	-0.1921	0.7695	10						0.7685	0	0.7685	2.4832						0.7695	30
0.0242	-0.1056	0.0241	-0.09	0.0242	-0.0104	0.7729	15						0.7718	0	0.7718	2.4236						0.7729	35
0.0242	-0.0943	0.0242	-0.0642	0.0242	0.0074768	0.7762	30						0.7751	5	0.7751	2.365						0.7762	25
0.0243	0.087	0.0243	0.1379	0.0243	-0.0862	0.7795	5						0.7785	0	0.7785	2.3074						0.7795	20
0.0245	-0.0804	0.0245	-0.0224	0.0244	-0.0212	0.7829	30						0.7818	5	0.7818	2.2506						0.7829	20
0.0245	0.0328	0.0246	0.1547	0.0245	0.2725	0.7862	5						0.7851	5	0.7851	2.1944						0.7862	15
0.0247	0.1418	0.0246	0.1662	0.0246	-0.0612	0.7895	0						0.7885	0	0.7885	2.139						0.7895	25
0.0248	-0.0473	0.0248	-0.0371	0.0248	0.1932	0.7929	0						0.7918	0	0.7918	2.0842						0.7929	20
0.0248	3.7292	0.0249	-0.0624	0.0248	4.0872	0.7962	0						0.7951	10	0.7951	2.03						0.7962	50
0.0249	-0.7889	0.025	0.155	0.0248	-0.5957	0.7995	0						0.7985	0	0.7985	1.9762						0.7995	20
0.025	-0.7889	0.025	0.1215	0.0251	0.0737	0.8029	0						0.8018	10	0.8018	1.923						0.8029	10
0.0251	-0.1949	0.0251	-0.0699	0.0252	-0.0842	0.8062	5						0.8051	0	0.8051	1.87						0.8062	0
0.0253	-0.2077	0.0253	0.081	0.0252	-0.0163	0.8095	0						0.8085	0	0.8085	1.8174						0.8095	15
0.0254	-0.0412	0.0254	-0.1054	0.0254	-0.1459	0.8129	5						0.8118	0	0.8118	1.7652						0.8129	20
0.0255	-0.1439	0.0255	3.8568	0.0254	-0.1355	0.8162	15						0.8151	0	0.8151	1.7132						0.8162	20
0.0256	0.067	0.0256	-0.9651	0.0256	0.0703	0.8195	20						0.8185	0	0.8185	1.6616						0.8195	15
0.0257	0.0537	0.0258	0.0328	0.0257	0.1707	0.8229	5						0.8218	0	0.8218	1.6102						0.8229	35
0.0257	0.1462	0.0258	-0.1288	0.0257	-0.0307	0.8262	15						0.8251	0	0.8251	1.5592						0.8262	35
0.0258	0.0665	0.0258	-0.0894	0.0259	-0.1105	0.8295	20						0.8285	0	0.8285	1.5082						0.8295	15
0.026	0.2434	0.026	0.1712	0.026	0.1549	0.8328	10						0.8318	5	0.8318	1.4578						0.8328	25
0.0261	0.1509	0.0262	3.7866	0.0261	3.9058	0.8362	0						0.8351	0	0.8351	1.4074						0.8362	15
0.0262	-0.0177	0.0262	-0.9372	0.0261	-0.8473	0.8395	5						0.8385	5	0.8385	1.3574						0.8395	30
0.0263	0.1297	0.0263	-0.3322	0.0263	-0.1646	0.8428	5						0.8418	0	0.8418	1.3078						0.8428	25
0.0263	-0.0449	0.0265	-0.0632	0.0265	-0.0189	0.8462	0						0.8451	0	0.8451	1.2586						0.8462	30
0.0265	-0.1869	0.0266	-0.1306	0.0265	0.0645	0.8495	15						0.8485	0	0.8485	1.2098						0.8495	5
0.0266	0.0256	0.0266	-0.0045776	0.0266	-0.1013	0.8528	5						0.8518	0	0.8518	1.1616						0.8528	10
0.0267	0.0882	0.0268	0.0097656	0.0267	-0.0467	0.8562	10						0.8551	0	0.8551	1.1138						0.8562	40
0.0268	-0.0586	0.0268	-0.0681	0.0268	0.1518	0.8595	0						0.8585	0	0.8585	1.0666						0.8595	5
0.0269	3.8991	0.0269	-0.0655	0.027	-0.0862	0.8628	10						0.8618	0	0.8618	1.0202						0.8628	5
0.0271	-0.7658	0.027	0.0713	0.0271	0.0951	0.8662	10						0.8651	0	0.8651	0.9744						0.8662	10
0.0272	-0.1759	0.0271	-0.0192	0.0272	4.1931	0.8695	10						0.8685	0	0.8685	0.9296						0.8695	5
0.0273	-0.029	0.0272	0.1045	0.0272	-0.6871	0.8728	15						0.8718	0	0.8718	0.8856						0.8728	20
0.0273	0.0261	0.0273	0.123	0.0274	-0.0073242	0.8762	20						0.8751	0	0.8751	0.8426						0.8762	15
0.0275	-0.1285	0.0275	-0.0728	0.0274	-0.1392	0.8795	0						0.8785	0	0.8785	0.801						0.8795	30
0.0276	-0.1054	0.0275	-0.0267	0.0276	0.0010681	0.8828	5						0.8818	0	0.8818	0.7604						0.8828	35
0.0276	0.1541	0.0277	0.2045	0.0276	-0.1186	0.8862	5						0.8851	0	0.8851	0.7212						0.8862	30
0.0277	0.17	0.0277	0.0874	0.0277	-0.0735	0.8895	15						0.8885	0	0.8885	0.6836						0.8895	40
0.0279	-0.0485	0.0278	-0.0333	0.0279	0.2777	0.8928	10						0.8918	0	0.8918	0.6476						0.8928	20
0.0279	0.0598	0.028	0.1241	0.028	4.0965	0.8962	5						0.8951	20	0.8951	0.6132						0.8962	40
0.0281	-0.074	0.0281	-0.0146	0.028	-0.6795	0.8995	10						0.8985	0	0.8985	0.5808						0.8995	40
0.0281	0.1025	0.0282	0.0807	0.0282	-0.1942	0.9028	15						0.9018	0	0.9018	0.5504						0.9028	45
0.0283	-0.0465	0.0283	-0.0128	0.0283	0.0151	0.9062	5						0.9051	0	0.9051	0.5224						0.9062	20
0.0284	0.0684	0.0283	-0.0041199	0.0285	0.1291	0.9095	5						0.9085	0	0.9085	0.4964						0.9095	15
0.0285	-0.1942	0.0285	-0.1424	0.0285	-0.0343	0.9128	5						0.9118	0	0.9118	0.473						0.9128	30
0.0287	-0.1102	0.0286	-0.1138	0.0286	0.1155	0.9162	5						0.9151	0	0.9151	0.4524						0.9162	50
0.0287	0.0549	0.0287	0.0244	0.0287	-0.1491	0.9195	20						0.9185	5	0.9185	0.4344						0.9195	60
0.0288	-0.1183	0.0288	-0.0989	0.0288	-0.1288	0.9228	5						0.9218	5	0.9218	0.4196						0.9228	20
0.0289	0.0337	0.029	0.1129	0.0289	0.1016	0.9262	5						0.9251	0	0.9251	0.4078						0.9262	25
0.029	0.0414	0.029	0.1491	0.029	-0.0073242	0.9295	5						0.9285	0	0.9285	0.3992						0.9295	30
0.0292	-0.1675	0.0291	-0.1236	0.0291	0.1306	0.9328	0						0.9318	0	0.9318	0.3942						0.9328	10
0.0292	-0.1521	0.0292	-0.0612	0.0292	4.1454	0.9362	5						0.9351	0	0.9351	0.393						0.9362	15
0.0293	-0.0065613	0.0293	0.065	0.0292	-0.7646	0.9395	5						0.9385	5	0.9385	0.3954						0.9395	20
0.0294	-0.0891	0.0294	0.1431	0.0294	-0.1913	0.9428	10						0.9418	0	0.9418	0.402						0.9428	30
0.0294	0.0124	0.0295	-0.0407	0.0296	-0.0156	0.9462	0						0.9451	5	0.9451	0.4128						0.9462	20
0.0296	0.1474	0.0296	0.0252	0.0297	-0.0897	0.9495	10						0.9485	5	0.9485	0.4278						0.9495	15
0.0297	-0.0546	0.0298	-0.1297	0.0298	0.2133	0.9528	0						0.9518	0	0.9518	0.4476						0.9528	5
0.0298	-0.0922	0.0298	-0.1326	0.0298	0.1788	0.9562	5						0.9551	0	0.9551	0.472						0.9562	10
0.0299	0.1965	0.03	0.04	0.03	-0.0557	0.9595	10						0.9585	0	0.9585	0.5012						0.9595	25
0.03	3.6957	0.03	-0.0124	0.0302	4.1447	0.9628	0						0.9618	0	0.9618	0.5356						0.9628	55
0.0301	-1.0518	0.0301	0.1355	0.0302	-0.8574	0.9662	10						0.9651	0	0.9651	0.5754						0.9662	30
0.0303	-0.3645	0.0302	0.1028	0.0302	-0.8369	0.9695	10						0.9685	0	0.9685	0.6204						0.9695	20
0.0303	0.0702	0.0304	-0.0739	0.0304	-0.0209	0.9728	10						0.9718	5	0.9718	0.6712						0.9728	15
0.0305	0.1521	0.0305	-0.1323	0.0305	0.0296	0.9762	5						0.9751	10	0.9751	0.7278						0.9762	15
0.0306	0.007782	0.0306	0.0356	0.0306	-0.1064	0.9795	0						0.9785	0	0.9785	0.7902						0.9795	5
0.0306	0.0665	0.0308	0.0537	0.0308	0.0739	0.9828	10						0.9818	0	0.9818	0.8588						0.9828	5
0.0307	-0.1317	0.0308	-0.0687	0.0308	-0.0237	0.9862	15						0.9851	0	0.9851	0.9336						0.9862	5
0.0308	-0.1273	0.0309	-0.031	0.0309	0.1169	0.9895	0						0.9885	0	0.9885	1.0148						0.9895	35
0.031	0.0204	0.031	0.0833	0.031	-0.0587	0.9928	5						0.9918	0	0.9918	1.1024						0.9928	25
0.031	0.0101	0.0311	-0.1047	0.0311	-0.0851	0.9962	0						0.9951	0	0.9951	1.197						0.9962	5
0.0312	-0.1266	0.0312	0.034	0.0312	0.1608	0.9995	20						0.9985	0	0.9985	1.2982						0.9995	0
0.0313	-0.0522	0.0313	0.1311	0.0313	-0.0667	1.0028	25						1.0018	5	1.0018	1.4066						1.0028	10
0.0314	0.195	0.0315	-0.0438	0.0315	4.0886	1.0062	30						1.0051	0	1.0051	1.522						1.0062	10
0.0316	3.746	0.0316	0.0923	0.0315	-0.9532	1.0095	30						1.0085	0	1.0085	1.6446						1.0095	20
0.0316	-0.7571	0.0317	-0.0328	0.0317	0.0013733	1.0128	25						1.0118	0	1.0118	1.7746						1.0128	5
0.0318	-0.2406	0.0318	0.0021362	0.0317	-0.0050354	1.0162	10						1.0151	0	1.0151	1.9118						1.0162	15
0.0318	0.1183	0.0318	-0.1346	0.0317	-0.1198	1.0195	10						1.0185	0	1.0185	2.0568						1.0195	5
0.0319	0.0687	0.032	0.1213	0.0319	-0.1227	1.0228	25						1.0218	0	1.0218	2.2094						1.0228	20
0.032	-0.0493	0.0321	-0.0269	0.032	0.0071716	1.0262	10						1.0251	0	1.0251	2.3696						1.0262	20
0.0322	-0.0462	0.0321	-0.0877	0.0321	-0.0558	1.0295	0						1.0285	5	1.0285	2.5376						1.0295	10
0.0323	0.0395	0.0322	0.0526	0.0322	0.2112	1.0328	25						1.0318	5	1.0318	2.7134						1.0328	20
0.0323	-0.0397	0.0323	0.052	0.0324	0.0122	1.0362	5						1.0351	0	1.0351	2.8972						1.0362	15
0.0324	0.1953	0.0325	-0.1183	0.0325	0.1546	1.0395	5						1.0385	0	1.0385	3.0888						1.0395	10
0.0325	3.7265	0.0325	0.0198	0.0325	0.0919	1.0428	10						1.0418	0	1.0418	3.2884						1.0428	20
0.0326	-0.8484	0.0326	0.1338	0.0326	-0.025	1.0462	15						1.0451	0	1.0451	3.496						1.0462	10
0.0328	-0.2473	0.0328	0.0725	0.0328	-0.0507	1.0495	20						1.0485	0	1.0485	3.7118						1.0495	20
0.0329	-0.0742	0.0329	-0.0809	0.0329	0.1355	1.0528	0						1.0518	5	1.0518	3.9354						1.0528	15
0.033	-0.1155	0.033	0.0478	0.0331	4.0627	1.0562	5						1.0551	5	1.0551	4.1672						1.0562	15
0.0331	0.1756	0.0331	-0.0862	0.0331	-0.7306	1.0595	5						1.0585	0	1.0585	4.4068						1.0595	10
0.0332	-0.1373	0.0332	-0.1253	0.0331	-0.7315	1.0628	5						1.0618	5	1.0618	4.6544						1.0628	5
0.0333	0.00045776	0.0333	0.1782	0.0333	-0.0703	1.0662	0						1.0651	5	1.0651	4.91						1.0662	15
0.0335	-0.0897	0.0335	3.7823	0.0334	-0.1186	1.0695	15						1.0685	0	1.0685	5.1734						1.0695	20
0.0335	0.0604	0.0335	-0.8322	0.0335	0.1448	1.0728	10						1.0718	0	1.0718	5.4448						1.0728	15
0.0336	0.0045776	0.0335	-0.379	0.0336	0.1375	1.0762	15						1.0751	0	1.0751	5.7238						1.0762	35
0.0337	0.1578	0.0337	-0.0464	0.0336	-0.0085449	1.0795	10						1.0785	0	1.0785	6.0104						1.0795	20
0.0338	0.1518	0.0338	-0.1413	0.0338	0.0598	1.0828	5						1.0818	0	1.0818	6.3048						1.0828	35
0.0339	-0.0349	0.034	0.1466	0.0339	-0.1125	1.0862	5						1.0851	0	1.0851	6.6064						1.0862	25
0.0341	3.8931	0.034	0.1476	0.0341	-0.0403	1.0895	10						1.0885	0	1.0885	6.9156						1.0895	10
0.0342	-0.8665	0.0341	-0.0256	0.0341	0.1671	1.0928	0						1.0918	0	1.0918	7.2318						1.0928	15
0.0342	-0.1274	0.0342	0.004425	0.0342	0.1529	1.0962	0						1.0951	0	1.0951	7.5552						1.0962	15
0.0343	0.0545	0.0343	0.2071	0.0343	-0.0862	1.0995	5						1.0985	0	1.0985	7.8854						1.0995	15
0.0345	3.7589	0.0345	3.8135	0.0344	-0.088	1.1028	20						1.1018	0	1.1018	8.2224						1.1028	30
0.0345	-0.8806	0.0345	-0.7297	0.0345	0.154	1.1062	0						1.1051	0	1.1051	8.566						1.1062	45
0.0346	-0.1834	0.0346	-0.256	0.0347	0.1312	1.1095	20						1.1085	0	1.1085	8.9158						1.1095	50
0.0347	-0.0743	0.0348	0.0583	0.0347	-0.0978	1.1128	0						1.1118	0	1.1118	9.272						1.1128	35
0.0348	-0.1807	0.0348	-0.024	0.035	4.0775	1.1162	0						1.1151	0	1.1151	9.6342						1.1162	25
0.0349	0.0996	0.0349	0.1291	0.035	-0.9007	1.1195	5						1.1185	0	1.1185	10.002						1.1195	25
0.035	0.0995	0.0351	3.5196	0.035	-0.9441	1.1228	0						1.1218	0	1.1218	10.3754						1.1228	35
0.0352	-0.0397	0.0351	-1.1772	0.0352	-0.0761	1.1262	5						1.1251	0	1.1251	10.7542						1.1262	25
0.0352	-0.011	0.0352	-0.3204	0.0353	-0.1912	1.1295	15						1.1285	0	1.1285	11.1378						1.1295	25
0.0353	0.1196	0.0354	0.0093079	0.0354	0.2216	1.1328	0						1.1318	0	1.1318	11.5264						1.1328	15
0.0355	3.7845	0.0355	3.7178	0.0355	4.2889	1.1362	5						1.1351	0	1.1351	11.9192						1.1362	10
0.0356	-1.0266	0.0355	-0.8118	0.0356	-0.7544	1.1395	15						1.1385	0	1.1385	12.3164						1.1395	30
0.0357	-0.2998	0.0357	3.7404	0.0356	-0.3143	1.1428	10						1.1418	0	1.1418	12.7176						1.1428	30
0.0357	0.0897	0.0357	-0.8533	0.0358	-0.081	1.1462	10						1.1451	0	1.1451	13.1224						1.1462	15
0.0358	-0.1262	0.0358	-0.1047	0.0359	-0.0497	1.1495	5						1.1485	5	1.1485	13.5304						1.1495	30
0.036	0.0575	0.036	0.0975	0.036	-0.1854	1.1528	15						1.1518	5	1.1518	13.9414						1.1528	20
0.0361	3.5802	0.0361	3.528	0.0361	-0.1108	1.1562	15						1.1551	0	1.1551	14.3552						1.1562	40
0.0362	-1.0641	0.0361	-0.9247	0.0362	0.0983	1.1595	10						1.1585	15	1.1585	14.7712						1.1595	15
0.0363	3.477	0.0363	-0.1018	0.0363	-0.054	1.1628	10						1.1618	5	1.1618	15.1894						1.1628	15
0.0363	-1.0207	0.0364	0.0793	0.0364	0.2339	1.1662	5						1.1651	10	1.1651	15.609						1.1662	10
0.0365	3.233	0.0365	-0.1164	0.0367	4.3779	1.1695	5						1.1685	20	1.1685	16.0302						1.1695	10
0.0365	-1.0054	0.0367	0.0806	0.0367	-0.6084	1.1728	40						1.1718	10	1.1718	16.4522						1.1728	5
0.0367	3.2811	0.0367	3.6545	0.0367	-0.5827	1.1762	10						1.1751	5	1.1751	16.8748						1.1762	5
0.0368	-1.1209	0.0368	-0.8984	0.0368	-0.08	1.1795	25						1.1785	5	1.1785	17.2976						1.1795	20
0.0369	-0.6667	0.0369	-0.8633	0.0369	-0.1976	1.1828	10						1.1818	0	1.1818	17.7202						1.1828	30
0.037	-0.00015259	0.0369	3.1299	0.0371	-0.0054932	1.1862	10						1.1851	5	1.1851	18.1424						1.1862	35
0.0371	-0.0578	0.0371	0.0012207	0.0371	-0.0404	1.1895	0						1.1885	5	1.1885	18.5636						1.1895	15
0.0373	0.1526	0.0372	-0.316	0.0372	0.3117	1.1928	0						1.1918	0	1.1918	18.9836						1.1928	40
0.0374	0.2441	0.0374	-0.0877	0.0373	0.1999	1.1962	0						1.1951	25	1.1951	19.4018						1.1962	50
0.0375	0.0436	0.0375	-0.2708	0.0375	-0.0746	1.1995	10						1.1985	10	1.1985	19.818						1.1995	15
0.0375	3.454	0.0375	-0.2457	0.0376	-0.1616	1.2028	15						1.2018	30	1.2018	20.2318						1.2028	35
0.0376	-0.854	0.0377	0.0041199	0.0377	0.0374	1.2062	10						1.2051	5	1.2051	20.6428						1.2062	5
0.0377	-0.1172	0.0377	-0.0391	0.0377	0.0146	1.2095	0						1.2085	0	1.2085	21.0504						1.2095	10
0.0378	1.8581	0.0378	0.1758	0.0379	0.2116	1.2128	0						1.2118	5	1.2118	21.4546						1.2128	10
0.0379	3.4407	0.038	3.6382	0.0381	4.1766	1.2162	20						1.2151	10	1.2151	21.8546						1.2162	5
0.038	-0.9541	0.038	-0.8908	0.0381	-0.8234	1.2195	0						1.2185	25	1.2185	22.2504						1.2195	0
0.0382	-0.159	0.0382	-0.1695	0.0382	-0.2611	1.2228	0						1.2218	20	1.2218	22.6412						1.2228	5
0.0383	0.0435	0.0383	0.0443	0.0382	-0.1683	1.2262	0						1.2251	0	1.2251	23.027						1.2262	15
0.0385	-0.06	0.0385	-0.06	0.0383	-0.1869	1.2295	5						1.2285	5	1.2285	23.4072						1.2295	10
0.0385	0.0653	0.0385	0.0714	0.0385	0.0175	1.2328	10						1.2318	0	1.2318	23.7816						1.2328	35
0.0385	0.0648	0.0386	0.1491	0.0386	-0.1358	1.2362	0						1.2351	10	1.2351	24.1496						1.2362	20
0.0387	0.2417	0.0387	-0.0467	0.0387	0.0865	1.2395	30						1.2385	30	1.2385	24.5112						1.2395	15
0.0388	3.4438	0.0388	-0.1035	0.0388	0.0812	1.2428	40						1.2418	25	1.2418	24.8656						1.2428	5
0.0389	-1.0524	0.039	0.1445	0.0389	-0.0728	1.2462	35						1.2451	5	1.2451	25.2126						1.2462	5
0.039	-0.3314	0.039	0.1476	0.039	-0.0259	1.2495	25						1.2485	10	1.2485	25.5518						1.2495	35
0.0392	-0.0221	0.0391	-0.0618	0.039	0.2087	1.2528	10						1.2518	5	1.2518	25.883						1.2528	35
0.0392	-0.0511	0.0393	0.1414	0.0392	0.0995	1.2562	0						1.2551	5	1.2551	26.206						1.2562	15
0.0393	0.1416	0.0394	-0.0151	0.0393	-0.0697	1.2595	5						1.2585	15	1.2585	26.52						1.2595	20
0.0394	0.105	0.0395	-0.054	0.0394	-0.0061035	1.2628	30						1.2618	5	1.2618	26.825						1.2628	5
0.0395	-0.0375	0.0396	0.0775	0.0395	-0.1408	1.2662	10						1.2651	20	1.2651	27.1208						1.2662	10
0.0398	0.0923	0.0396	0.0102	0.0396	-0.058	1.2695	20						1.2685	10	1.2685	27.4068						1.2695	10
0.0398	-0.0223	0.0397	0.2235	0.0397	0.2449	1.2728	10						1.2718	20	1.2718	27.6828						1.2728	20
0.0398	-0.0911	0.0399	3.6194	0.0398	0.2621	1.2762	10						1.2751	25	1.2751	27.9484						1.2762	15
0.04	0.0464	0.0399	-0.975	0.04	-0.025	1.2795	15						1.2785	30	1.2785	28.2038						1.2795	25
0.04	-0.0789	0.0401	0.0024414	0.04	0.056	1.2828	5						1.2818	30	1.2818	28.4482						1.2828	15
0.0402	0.0563	0.0401	-0.1569	0.0402	-0.1271	1.2862	15						1.2851	35	1.2851	28.6814						1.2862	30
0.0403	-0.0218	0.0402	-0.063	0.0402	-0.0647	1.2895	15						1.2885	10	1.2885	28.9036						1.2895	15
0.0404	0.0661	0.0403	0.079	0.0404	0.0807	1.2928	0						1.2918	35	1.2918	29.114						1.2928	0
0.0405	-0.0809	0.0404	-0.0403	0.0404	0.085	1.2962	5						1.2951	30	1.2951	29.3128						1.2962	10
0.0406	0.0401	0.0406	0.238	0.0406	-0.0868	1.2995	5						1.2985	25	1.2985	29.4996						1.2995	10
0.0406	0.1422	0.0406	0.265	0.0407	4.2699	1.3028	15						1.3018	25	1.3018	29.6742						1.3028	10
0.0408	-0.0751	0.0408	-0.0366	0.0407	-0.8203	1.3062	35						1.3051	30	1.3051	29.8364						1.3062	10
0.0409	3.4464	0.0409	-0.0238	0.0409	-0.2446	1.3095	0						1.3085	50	1.3085	29.9862						1.3095	50
0.0409	-1.2433	0.041	0.1558	0.041	0.0644	1.3128	0						1.3118	0	1.3118	30.1232						1.3128	35
0.0411	-0.0504	0.0411	3.6884	0.0412	4.2778	1.3161	30						1.3151	10	1.3151	30.2476						1.3161	10
0.0412	0.1305	0.0411	-0.9631	0.0412	-0.7964	1.3195	25						1.3185	10	1.3185	30.3588						1.3195	5
0.0413	0.1007	0.0413	-0.1776	0.0413	-0.3088	1.3228	5						1.3218	5	1.3218	30.457						1.3228	5
0.0414	-0.0421	0.0414	0.0296	0.0414	-0.0938	1.3261	5						1.3251	15	1.3251	30.542						1.3261	5
0.0415	-0.0146	0.0416	-0.0937	0.0415	-0.1707	1.3295	5						1.3285	15	1.3285	30.6138						1.3295	5
0.0416	0.162	0.0416	0.0285	0.0417	-0.04	1.3328	10						1.3318	0	1.3318	30.6722						1.3328	30
0.0417	0.1642	0.0417	-0.0101	0.0417	-0.0659	1.3361	15						1.3351	15	1.3351	30.7172						1.3361	5
0.0418	-0.0111	0.0418	-0.1274	0.0418	0.1265	1.3395	20						1.3385	35	1.3385	30.7488						1.3395	40
0.0421	-0.0597	0.0419	-0.1372	0.042	4.2003	1.3428	10						1.3418	5	1.3418	30.767						1.3428	35
0.0421	0.0441	0.042	0.0813	0.042	-0.798	1.3461	5						1.3451	5	1.3451	30.7716						1.3461	0
0.0421	-0.1439	0.0421	0.0359	0.0421	-0.2554	1.3495	5						1.3485	5	1.3485	30.7626						1.3495	5
0.0423	0.2312	0.0421	-0.0873	0.0422	-0.0969	1.3528	0						1.3518	5	1.3518	30.7402						1.3528	10
0.0423	3.6688	0.0423	0.062	0.0423	-0.1508	1.3561	0						1.3551	5	1.3551	30.7044						1.3561	10
0.0425	-0.9814	0.0425	-0.1022	0.0425	0.2016	1.3595	10						1.3585	10	1.3585	30.655						1.3595	10
0.0425	-0.1419	0.0426	-0.0722	0.0426	0.0259	1.3628	10						1.3618	0	1.3618	30.5924						1.3628	15
0.0426	0.2116	0.0427	0.0301	0.0427	0.1576	1.3661	10						1.3651	0	1.3651	30.5164						1.3661	20
0.0427	3.692	0.0428	-0.1025	0.0427	0.1276	1.3695	30						1.3685	5	1.3685	30.427						1.3695	45
0.0428	-0.9329	0.0429	0.045	0.0429	-0.0557	1.3728	5						1.3718	45	1.3718	30.3248						1.3728	15
0.043	-0.9593	0.043	0.1494	0.043	-0.0751	1.3761	25						1.3751	30	1.3751	30.2094						1.3761	0
0.0431	0.0989	0.043	0.00030518	0.0431	0.1216	1.3795	25						1.3785	20	1.3785	30.081						1.3795	10
0.0432	0.09	0.0432	0.0822	0.0431	0.0996	1.3828	25						1.3818	5	1.3818	29.94						1.3828	10
0.0433	-0.0464	0.0433	-0.0739	0.0432	-0.071	1.3861	30						1.3851	0	1.3851	29.7862						1.3861	15
0.0435	0.0949	0.0433	0.0836	0.0434	4.268	1.3895	15						1.3885	5	1.3885	29.62						1.3895	10
0.0435	-0.0864	0.0435	-0.0438	0.0434	-0.8948	1.3928	5						1.3918	15	1.3918	29.4416						1.3928	0
0.0435	0.0174	0.0436	-0.0191	0.0436	-0.1871	1.3961	25						1.3951	45	1.3951	29.2512						1.3961	5
0.0437	-0.1187	0.0437	0.117	0.0437	0.0844	1.3995	10						1.3985	10	1.3985	29.0488						1.3995	15
0.0438	-0.0833	0.0438	-0.1398	0.0438	0.0323	1.4028	10						1.4018	10	1.4018	28.8346						1.4028	10
0.044	0.0809	0.0439	0.0807	0.0439	0.1622	1.4061	20						1.4051	20	1.4051	28.6092						1.4061	10
0.044	0.0375	0.044	0.1125	0.044	0.1543	1.4095	15						1.4085	5	1.4085	28.3724						1.4095	25
0.0442	-0.0832	0.0442	-0.0874	0.0442	-0.00076294	1.4128	5						1.4118	15	1.4118	28.1246						1.4128	5
0.0444	-0.1001	0.0443	3.8698	0.0442	0.0328	1.4161	10						1.4151	20	1.4151	27.8662						1.4161	50
0.0444	0.0943	0.0443	-0.8954	0.0443	-0.1201	1.4195	0						1.4185	25	1.4185	27.5974						1.4195	20
0.0444	0.0403	0.0445	-0.0203	0.0444	-0.1122	1.4228	5						1.4218	15	1.4218	27.3184						1.4228	25
0.0445	-0.1013	0.0446	-0.1642	0.0446	0.0392	1.4261	10						1.4251	5	1.4251	27.0294						1.4261	15
0.0446	-0.0644	0.0446	-0.1726	0.0446	-0.0079346	1.4295	35						1.4285	5	1.4285	26.731						1.4295	10
0.0447	0.0871	0.0448	0.0153	0.0448	0.2505	1.4328	10						1.4318	10	1.4318	26.4232						1.4328	0
0.0448	-0.1123	0.0449	0.1387	0.0448	0.2982	1.4361	10						1.4351	20	1.4351	26.1066						1.4361	15
0.0449	3.6591	0.0449	0.0024414	0.0449	-0.0197	1.4395	30						1.4385	5	1.4385	25.7812						1.4395	15
0.045	0.8638	0.045	0.0732	0.0452	4.4202	1.4428	15						1.4418	5	1.4418	25.4476						1.4428	5
0.0452	-1.0141	0.0452	-0.1302	0.0452	-0.7018	1.4461	0						1.4451	0	1.4451	25.106						1.4461	25
0.0453	-0.1039	0.0453	-0.1302	0.0452	-0.3168	1.4495	5						1.4485	15	1.4485	24.757						1.4495	30
0.0453	0.0972	0.0454	0.0080872	0.0453	-0.1323	1.4528	5						1.4518	15	1.4518	24.4006						1.4528	25
0.0454	0.1506	0.0456	-0.0633	0.0454	-0.211	1.4561	20						1.4551	20	1.4551	24.0372						1.4561	30
0.0456	-0.0375	0.0456	0.0459	0.0455	0.0519	1.4595	10						1.4585	35	1.4585	23.6674						1.4595	25
0.0457	0.1895	0.0457	0.1224	0.0457	-0.0731	1.4628	10						1.4618	20	1.4618	23.2914						1.4628	5
0.0458	-0.1294	0.0458	-0.1102	0.0458	0.0961	1.4661	15						1.4651	5	1.4651	22.9096						1.4661	5
0.0458	-0.1462	0.0459	-0.1053	0.0459	0.1323	1.4695	10						1.4685	30	1.4685	22.5226						1.4695	5
0.046	0.1114	0.046	0.0862	0.046	0.002594	1.4728	10						1.4718	15	1.4718	22.1304						1.4728	20
0.0461	0.0809	0.046	0.0108	0.0461	0.1064	1.4761	5						1.4751	20	1.4751	21.7336						1.4761	5
0.0461	-0.0423	0.0461	0.125	0.0462	-0.0597	1.4795	10						1.4785	20	1.4785	21.3324						1.4795	15
0.0463	0.07	0.0463	0.2251	0.0464	-0.1041	1.4828	10						1.4818	15	1.4818	20.9276						1.4828	15
0.0463	-0.0655	0.0465	-0.0359	0.0464	0.1099	1.4861	10						1.4851	0	1.4851	20.5192						1.4861	10
0.0465	3.9894	0.0465	-0.0949	0.0466	3.972	1.4895	15						1.4885	20	1.4885	20.1076						1.4895	25
0.0467	-0.2318	0.0466	0.0111	0.0466	-0.6815	1.4928	20						1.4918	40	1.4918	19.6936						1.4928	15
0.0468	-0.6606	0.0468	0.0604	0.0467	-0.2771	1.4961	0						1.4951	30	1.4951	19.277						1.4961	25
0.0468	-0.0174	0.0468	-0.0807	0.0468	0.0761	1.4995	15						1.4985	20	1.4985	18.8588						1.4995	0
0.047	-0.0935	0.0469	-0.0955	0.0469	-0.1266	1.5028	0						1.5018	10	1.5018	18.4388						1.5028	5
0.047	0.1073	0.047	0.0412	0.047	0.0691	1.5061	10						1.5051	0	1.5051	18.018						1.5061	20
0.0471	-0.0385	0.0471	-0.0487	0.0471	0.1837	1.5095	15						1.5085	0	1.5085	17.5962						1.5095	30
0.0473	0.2019	0.0473	0.0975	0.0472	-0.0462	1.5128	0						1.5118	0	1.5118	17.1742						1.5128	20
0.0473	0.1376	0.0474	-0.0157	0.0475	4.2592	1.5161	5						1.5151	0	1.5151	16.7522						1.5161	35
0.0473	-0.135	0.0474	0.1256	0.0475	-0.7307	1.5195	0						1.5185	0	1.5185	16.3308						1.5195	25
0.0475	-0.1617	0.0475	-0.0385	0.0476	-0.3299	1.5228	0						1.5218	0	1.5218	15.91						1.5228	35
0.0475	0.1494	0.0476	0.1332	0.0477	-0.1277	1.5261	0						1.5251	0	1.5251	15.4904						1.5261	15
0.0477	0.067	0.0478	-0.0998	0.0477	-0.1411	1.5295	5						1.5285	0	1.5285	15.0722						1.5295	25
0.0478	-0.1111	0.0479	0.1239	0.0479	0.1544	1.5328	25						1.5318	0	1.5318	14.656						1.5328	15
0.048	3.6945	0.0479	0.1201	0.048	4.1707	1.5361	15						1.5351	0	1.5351	14.2422						1.5361	15
0.048	-0.8858	0.0481	-0.0926	0.048	-0.7001	1.5395	20						1.5385	0	1.5385	13.8308						1.5395	5
0.0482	-0.9441	0.0483	-0.1054	0.0481	3.9069	1.5428	0						1.5418	0	1.5418	13.4224						1.5428	5
0.0483	0.0186	0.0483	0.013	0.0482	-0.6877	1.5461	0						1.5451	5	1.5451	13.0172						1.5461	15
0.0484	0.0281	0.0484	0.0146	0.0483	-0.1192	1.5495	10						1.5485	5	1.5485	12.6158						1.5495	15
0.0485	-0.2205	0.0485	-0.1118	0.0485	0.0648	1.5528	10						1.5518	0	1.5518	12.218						1.5528	20
0.0485	-0.1532	0.0487	0.0717	0.0487	4.2325	1.5561	0						1.5551	5	1.5551	11.8246						1.5561	5
0.0486	0.0916	0.0487	-0.0809	0.0487	-0.7008	1.5595	0						1.5585	0	1.5585	11.4358						1.5595	0
0.0488	0.0443	0.0488	-0.1035	0.0488	-0.3642	1.5628	0						1.5618	0	1.5618	11.0518						1.5628	20
0.0488	-0.0713	0.0489	0.0893	0.0489	0.0549	1.5661	0						1.5651	5	1.5651	10.6728						1.5661	20
0.049	-0.0301	0.049	0.1454	0.0491	3.9291	1.5695	5						1.5685	0	1.5685	10.2992						1.5695	30
0.0492	0.098	0.0491	-0.0592	0.0491	-0.8321	1.5728	5						1.5718	5	1.5718	9.9312						1.5728	40
0.0492	-0.0508	0.0492	0.0282	0.0492	-0.2817	1.5761	5						1.5751	0	1.5751	9.5692						1.5761	15
0.0493	0.1393	0.0492	0.1295	0.0494	0.1357	1.5795	5						1.5785	5	1.5785	9.2132						1.5795	5
0.0494	0.1408	0.0495	3.7061	0.0495	3.8898	1.5828	0						1.5818	0	1.5818	8.8636						1.5828	15
0.0494	-0.0609	0.0495	-0.9468	0.0495	-0.8549	1.5861	0						1.5851	0	1.5851	8.5206						1.5861	20
0.0496	3.8351	0.0496	-0.2658	0.0496	-0.1489	1.5895	0						1.5885	5	1.5885	8.1844						1.5895	30
0.0498	-0.8275	0.0497	-0.0684	0.0497	0.1747	1.5928	0						1.5918	5	1.5918	7.8552						1.5928	5
0.0498	-0.1743	0.0498	-0.2646	0.0499	3.7018	1.5961	0						1.5951	0	1.5951	7.5332						1.5961	10
0.0499	0.007019	0.05	0.0369	0.0499	-0.8287	1.5995	5						1.5985	5	1.5985	7.2186						1.5995	10
0.05	-0.1306	0.05	0.0813	0.05	-0.2852	1.6028	5						1.6018	0	1.6018	6.9116						1.6028	20
0.0502	0.0166	0.0501	-0.0356	0.0502	0.067	1.6061	5						1.6051	0	1.6051	6.612						1.6061	15
0.0502	-0.0389	0.0503	0.1393	0.0503	3.8815	1.6095	5						1.6085	0	1.6085	6.3204						1.6095	15
0.0503	0.0655	0.0504	-0.0048828	0.0504	-0.8513	1.6128	0						1.6118	5	1.6118	6.0366						1.6128	15
0.0504	0.1701	0.0505	-0.065	0.0504	-0.6924	1.6161	0						1.6151	5	1.6151	5.761						1.6161	15
0.0506	0.0035095	0.0506	0.1483	0.0506	-0.1358	1.6195	0						1.6185	0	1.6185	5.4936						1.6195	10
0.0507	0.0983	0.0507	0.1505	0.0506	-0.1567	1.6228	0						1.6218	0	1.6218	5.2342						1.6228	10
0.0508	-0.0453	0.0508	-0.1143	0.0507	0.0378	1.6261	0						1.6251	0	1.6251	4.9834						1.6261	10
0.0509	0.1152	0.0508	-0.061	0.0509	-0.0494	1.6295	5						1.6285	5	1.6285	4.7408						1.6295	15
0.0509	-0.0352	0.051	0.0314	0.051	0.1418	1.6328	0						1.6318	0	1.6318	4.5066						1.6328	20
0.0511	0.0511	0.0511	0.027	0.0512	3.8696	1.6361	0						1.6351	5	1.6351	4.281						1.6361	25
0.0512	-0.0964	0.0511	-0.0877	0.0512	-0.9032	1.6395	0						1.6385	5	1.6385	4.0638						1.6395	15
0.0512	-0.0607	0.0513	0.1077	0.0513	-0.2307	1.6428	5						1.6418	5	1.6418	3.8552						1.6428	15
0.0513	0.0757	0.0514	-0.0842	0.0515	0.016	1.6461	15						1.6451	0	1.6451	3.6552						1.6461	30
0.0515	0.0496	0.0515	-0.1253	0.0516	3.904	1.6495	10						1.6485	5	1.6485	3.4636						1.6495	35
0.0517	-0.072	0.0516	0.1057	0.0516	-0.7762	1.6528	10						1.6518	0	1.6518	3.2806						1.6528	30
0.0517	0.045	0.0517	-0.0439	0.0517	-0.2727	1.6561	5						1.6551	0	1.6551	3.106						1.6561	25
0.0518	-0.1651	0.0518	0.1041	0.0518	0.0374	1.6595	10						1.6585	0	1.6585	2.9398						1.6595	15
0.0519	0.0508	0.0519	0.1201	0.0519	-0.1793	1.6628	10						1.6618	0	1.6618	2.782						1.6628	45
0.052	-0.0853	0.052	-0.025	0.0521	0.0661	1.6661	10						1.6651	0	1.6651	2.6326						1.6661	10
0.0521	-0.1418	0.0521	-0.0356	0.0522	-0.1126	1.6695	15						1.6685	0	1.6685	2.4914						1.6695	10
0.0522	0.0961	0.0522	0.1054	0.0523	4.0411	1.6728	20						1.6718	0	1.6718	2.3584						1.6728	25
0.0524	0.2022	0.0523	0.0587	0.0523	3.1171	1.6761	0						1.6751	0	1.6751	2.2334						1.6761	10
0.0525	-0.1274	0.0525	-0.1704	0.0523	-0.8638	1.6795	15						1.6785	0	1.6785	2.1162						1.6795	25
0.0525	3.6707	0.0525	-0.1323	0.0526	-0.1892	1.6828	0						1.6818	5	1.6818	2.007						1.6828	25
0.0527	-1.1035	0.0526	0.0323	0.0527	-0.007782	1.6861	10						1.6851	0	1.6851	1.9054						1.6861	35
0.0527	-0.1085	0.0527	-0.0717	0.0527	-0.1161	1.6895	15						1.6885	0	1.6885	1.8116						1.6895	15
0.0528	0.0494	0.0529	0.0504	0.0529	0.2585	1.6928	0						1.6918	0	1.6918	1.725						1.6928	25
0.0529	0.0121	0.0531	0.092	0.053	4.1479	1.6961	20						1.6951	0	1.6951	1.6458						1.6961	40
0.0531	0.2733	0.0531	-0.0172	0.053	-0.7724	1.6995	0						1.6985	5	1.6985	1.5736						1.6995	5
0.0531	-0.0362	0.0532	-0.0491	0.0532	0.0551	1.7028	5						1.7018	0	1.7018	1.5084						1.7028	0
0.0532	0.1112	0.0533	0.1332	0.0533	-0.0908	1.7061	5						1.7051	0	1.7051	1.45						1.7061	5
0.0534	0.2327	0.0533	0.089	0.0534	0.0102	1.7095	5						1.7085	5	1.7085	1.398						1.7095	10
0.0535	0.0134	0.0535	-0.0624	0.0535	-0.1233	1.7128	15						1.7118	5	1.7118	1.3526						1.7128	5
0.0535	-0.0575	0.0536	-0.1123	0.0535	-0.0996	1.7161	10						1.7151	0	1.7151	1.3134						1.7161	5
0.0537	0.0789	0.0537	0.0083923	0.0537	0.3339	1.7195	0						1.7185	0	1.7185	1.28						1.7195	15
0.0538	-0.0473	0.0538	0.0391	0.0538	4.5197	1.7228	0						1.7218	0	1.7218	1.2526						1.7228	30
0.0539	-0.1688	0.0539	-0.1138	0.0538	-0.4445	1.7261	5						1.7251	0	1.7251	1.2308						1.7261	35
0.054	-0.0772	0.054	0.0613	0.0541	-0.0822	1.7295	5						1.7285	0	1.7285	1.2142						1.7295	10
0.0542	0.06	0.0541	-0.1224	0.0541	0.1027	1.7328	5						1.7318	0	1.7318	1.2028						1.7328	5
0.0542	-0.0401	0.0542	-0.1065	0.0543	-0.1509	1.7361	10						1.7351	0	1.7351	1.1962						1.7361	20
0.0543	0.0673	0.0544	0.1277	0.0543	0.0375	1.7395	5						1.7385	0	1.7385	1.1944						1.7395	20
0.0545	3.5231	0.0544	0.0896	0.0545	4.0047	1.7428	0						1.7418	0	1.7418	1.197						1.7428	0
0.0546	-1.0799	0.0545	-0.0388	0.0545	-0.9041	1.7461	5						1.7451	0	1.7451	1.2038						1.7461	20
0.0546	-0.5939	0.0546	0.0125	0.0546	-0.2873	1.7495	0						1.7485	0	1.7485	1.2146						1.7495	15
0.0548	0.1181	0.0547	-0.1556	0.0548	0.0156	1.7528	5						1.7518	0	1.7518	1.2292						1.7528	10
0.055	-0.1358	0.0548	-0.1065	0.0548	0.0578	1.7561	5						1.7551	0	1.7551	1.2472						1.7561	25
0.055	0.022	0.0549	0.0444	0.0549	-0.0793	1.7595	5						1.7585	0	1.7585	1.2686						1.7595	10
0.0551	0.0134	0.055	0.0111	0.0551	0.1372	1.7628	15						1.7618	5	1.7618	1.2928						1.7628	0
0.0552	-0.1524	0.0552	-0.108	0.0552	-0.0288	1.7661	5						1.7651	0	1.7651	1.3198						1.7661	5
0.0552	-0.0432	0.0552	-0.0763	0.0553	0.0798	1.7695	15						1.7685	0	1.7685	1.3494						1.7695	10
0.0553	0.1276	0.0553	0.062	0.0554	-0.0768	1.7728	5						1.7718	0	1.7718	1.3812						1.7728	5
0.0554	0.1965	0.0555	-0.0931	0.0554	-0.0528	1.7761	15						1.7751	0	1.7751	1.4152						1.7761	0
0.0555	0.0024414	0.0556	0.0269	0.0556	0.0784	1.7795	5						1.7785	5	1.7785	1.4508						1.7795	15
0.0557	0.1172	0.0556	0.0603	0.0557	0.0998	1.7828	5						1.7818	0	1.7818	1.488						1.7828	15
0.0557	-0.1222	0.0558	-0.1169	0.0558	-0.0803	1.7861	5						1.7851	0	1.7851	1.5266						1.7861	25
0.056	-0.141	0.0558	-0.1013	0.0558	-0.0867	1.7895	5						1.7885	0	1.7885	1.5664						1.7895	30
0.056	0.0333	0.056	0.0471	0.056	0.0591	1.7928	0						1.7918	0	1.7918	1.6068						1.7928	30
0.056	-0.0609	0.0561	0.1511	0.0561	4.2114	1.7961	5						1.7951	5	1.7951	1.6482						1.7961	30
0.0562	0.0624	0.0561	-0.0127	0.0561	-0.7133	1.7994	0						1.7985	0	1.7985	1.6898						1.7994	5
0.0563	-0.0030518	0.0563	-0.0459	0.0564	4.0057	1.8028	10						1.8018	0	1.8018	1.7316						1.8028	10
0.0565	0.2248	0.0564	0.0974	0.0564	-0.7236	1.8061	0						1.8051	0	1.8051	1.7736						1.8061	0
0.0565	3.7013	0.0566	-0.0476	0.0566	-0.0601	1.8094	20						1.8085	0	1.8085	1.8152						1.8094	10
0.0565	-0.9801	0.0566	0.0565	0.0566	-0.2426	1.8128	20						1.8118	0	1.8118	1.8566						1.8128	10
0.0569	-0.1617	0.0567	0.0882	0.0567	-0.1602	1.8161	10						1.8151	0	1.8151	1.8974						1.8161	10
0.0569	0.02	0.0568	-0.1126	0.0569	0.0012207	1.8194	5						1.8185	0	1.8185	1.9372						1.8194	10
0.0569	-0.0645	0.0569	-0.097	0.0569	0.0114	1.8228	15						1.8218	5	1.8218	1.9764						1.8228	0
0.057	0.0728	0.057	0.0504	0.057	-0.1418	1.8261	5						1.8251	0	1.8251	2.0142						1.8261	25
0.0571	0.0192	0.0572	-0.0775	0.0571	-0.0868	1.8294	10						1.8285	5	1.8285	2.0508						1.8294	25
0.0573	-0.1083	0.0573	0.0523	0.0572	0.1604	1.8328	10						1.8318	0	1.8318	2.086						1.8328	10
0.0574	-0.0554	0.0574	0.0334	0.0574	-0.0757	1.8361	0						1.8351	0	1.8351	2.1196						1.8361	10
0.0574	0.1279	0.0574	0.2119	0.0575	0.1183	1.8394	15						1.8385	0	1.8385	2.1516						1.8394	25
0.0575	-0.0218	0.0576	0.1385	0.0576	0.206	1.8428	10						1.8418	0	1.8418	2.1816						1.8428	30
0.0577	1.1082	0.0577	-0.0218	0.0577	-0.009613	1.8461	5						1.8451	0	1.8451	2.2096						1.8461	10
0.0578	3.8225	0.0578	-0.11	0.0578	4.2058	1.8494	0						1.8485	5	1.8485	2.2356						1.8494	15
0.0579	-0.9549	0.0579	0.0027466	0.0578	-0.7983	1.8528	10						1.8518	0	1.8518	2.2594						1.8528	15
0.0579	-0.0989	0.058	0.1566	0.0579	-0.1357	1.8561	20						1.8551	0	1.8551	2.2808						1.8561	30
0.0581	0.0449	0.0581	-0.088	0.0581	0.0395	1.8594	25						1.8585	0	1.8585	2.3						1.8594	10
0.0582	-0.0577	0.0582	-0.1514	0.0582	0.2464	1.8628	30						1.8618	0	1.8618	2.3166						1.8628	20
0.0583	0.1843	0.0583	0.0357	0.0583	-0.0574	1.8661	5						1.8651	5	1.8651	2.3306						1.8661	5
0.0583	0.2209	0.0584	0.0906	0.0584	4.0787	1.8694	0						1.8685	0	1.8685	2.3422						1.8694	5
0.0584	-0.0592	0.0585	-0.0702	0.0584	-0.6345	1.8728	0						1.8718	5	1.8718	2.3512						1.8728	10
0.0585	3.5933	0.0586	-0.0546	0.0586	-0.2055	1.8761	25						1.8751	5	1.8751	2.3574						1.8761	0
0.0587	-1.0168	0.0587	0.1155	0.0587	0.0723	1.8794	10						1.8785	0	1.8785	2.361						1.8794	30
0.0588	0.0317	0.0588	0.0278	0.0589	0.094	1.8828	5						1.8818	0	1.8818	2.3618						1.8828	0
0.0589	-0.1897	0.0588	-0.1352	0.059	-0.0937	1.8861	5						1.8851	0	1.8851	2.36						1.8861	0
0.0591	-0.083	0.059	-0.0414	0.059	-0.1218	1.8894	5						1.8885	0	1.8885	2.3556						1.8894	0
0.0592	0.0169	0.0591	0.1088	0.0592	0.0908	1.8928	15						1.8918	0	1.8918	2.3484						1.8928	15
0.0592	-0.0964	0.0593	0.1308	0.0594	4.2165	1.8961	5						1.8951	5	1.8951	2.3386						1.8961	0
0.0592	0.0726	0.0594	-0.0844	0.0594	-0.6992	1.8994	10						1.8985	0	1.8985	2.326						1.8994	0
0.0594	0.1942	0.0595	-0.1285	0.0594	-0.6882	1.9028	0						1.9018	0	1.9018	2.311						1.9028	5
0.0595	-0.1164	0.0596	0.0146	0.0596	-0.0201	1.9061	5						1.9051	5	1.9051	2.2936						1.9061	25
0.0596	-0.098	0.0596	0.0766	0.0597	-0.1518	1.9094	15						1.9085	10	1.9085	2.2736						1.9094	30
0.0598	0.1752	0.0598	-0.0612	0.0598	-0.0139	1.9128	5						1.9118	0	1.9118	2.2512						1.9128	35
0.0598	-0.1031	0.0599	0.1143	0.0599	-0.0327	1.9161	5						1.9151	0	1.9151	2.2266						1.9161	30
0.06	0.1292	0.06	-0.0172	0.06	0.1141	1.9194	10						1.9185	0	1.9185	2.1998						1.9194	25
0.0601	3.8078	0.06	0.1222	0.0601	-0.0146	1.9228	20						1.9218	0	1.9218	2.171						1.9228	15
0.0602	-0.7489	0.0602	-0.0179	0.0601	0.2246	1.9261	5						1.9251	5	1.9251	2.1402						1.9261	10
0.0603	-0.1044	0.0603	-0.0557	0.0602	-0.0048828	1.9294	35						1.9285	0	1.9285	2.1076						1.9294	10
0.0604	0.1299	0.0604	0.1689	0.0604	-0.181	1.9328	30						1.9318	0	1.9318	2.0732						1.9328	25
0.0606	-0.0676	0.0604	0.1811	0.0604	-0.1215	1.9361	20						1.9351	0	1.9351	2.0374						1.9361	25
0.0606	0.0789	0.0606	-0.0461	0.0606	0.0102	1.9394	0						1.9385	15	1.9385	2.0002						1.9394	15
0.0606	0.0398	0.0607	0.05	0.0607	0.1045	1.9428	5						1.9418	0	1.9418	1.9616						1.9428	25
0.0607	-0.1392	0.0608	-0.1337	0.0608	-0.0291	1.9461	10						1.9451	5	1.9451	1.922						1.9461	30
0.0609	-0.1625	0.0609	-0.1257	0.0609	-0.0784	1.9494	0						1.9485	5	1.9485	1.8816						1.9494	10
0.061	-0.0224	0.061	-0.0097656	0.061	0.2496	1.9528	15						1.9518	0	1.9518	1.8406						1.9528	20
0.0611	-0.0259	0.0612	-0.1018	0.061	0.1953	1.9561	40						1.9551	0	1.9551	1.799						1.9561	5
0.0611	-0.135	0.0612	0.0272	0.0612	0.0383	1.9594	0						1.9585	5	1.9585	1.757						1.9594	5
0.0613	-0.0983	0.0613	-0.0717	0.0613	0.0793	1.9628	10						1.9618	5	1.9618	1.715						1.9628	25
0.0614	0.1271	0.0613	0.0592	0.0614	-0.0836	1.9661	15						1.9651	5	1.9651	1.673						1.9661	20
0.0615	0.0525	0.0615	-0.0739	0.0615	-0.0883	1.9694	5						1.9685	10	1.9685	1.6314						1.9694	10
0.0616	0.2225	0.0616	0.1398	0.0617	1.3409	1.9728	15						1.9718	0	1.9718	1.5904						1.9728	10
0.0617	0.2408	0.0617	0.1077	0.0617	4.0984	1.9761	0						1.9751	0	1.9751	1.5502						1.9761	15
0.0618	-0.0938	0.0618	-0.0681	0.0617	-0.7726	1.9794	15						1.9785	0	1.9785	1.511						1.9794	35
0.0619	-0.0252	0.0619	-0.051	0.0619	-0.1093	1.9828	20						1.9818	0	1.9818	1.473						1.9828	10
0.0621	-0.161	0.062	0.0861	0.0619	0.1038	1.9861	10						1.9851	0	1.9851	1.4364						1.9861	10
0.0622	-0.1709	0.0622	-0.0345	0.0622	-0.1157	1.9894	5						1.9885	10	1.9885	1.4016						1.9894	20
0.0623	-0.0429	0.0622	0.0742	0.0623	0.0946	1.9928	10						1.9918	10	1.9918	1.3688						1.9928	10
0.0624	0.0334	0.0623	0.0778	0.0623	0.085	1.9961	5						1.9951	10	1.9951	1.3382						1.9961	10
0.0624	-0.1118	0.0625	-0.1128	0.0625	-0.0569	1.9994	5						1.9985	0	1.9985	1.31						1.9994	5
0.0625	-0.1016	0.0625	-0.0819	0.0627	3.9774	2.0028	0						2.0018	5	2.0018	1.2844						2.0028	5
0.0627	0.1807	0.0626	0.1675	0.0627	-0.9268	2.0061	5						2.0051	0	2.0051	1.262						2.0061	0
0.0628	0.1233	0.0628	-0.0056458	0.0627	-0.3851	2.0094	10						2.0085	0	2.0085	1.2428						2.0094	0
0.0628	-0.0459	0.0628	-0.1401	0.0629	0.0284	2.0128	10						2.0118	0	2.0118	1.2268						2.0128	0
0.0629	-0.0795	0.063	0.0363	0.063	4.1383	2.0161	5						2.0151	0	2.0151	1.2148						2.0161	0
0.0631	0.1268	0.0631	-0.1057	0.063	-0.7419	2.0194	20						2.0185	0	2.0185	1.2066						2.0194	5
0.0632	0.1089	0.0632	-0.121	0.0632	-0.1064	2.0228	10						2.0218	0	2.0218	1.2026						2.0228	20
0.0633	-0.0436	0.0633	0.1437	0.0632	0.0697	2.0261	5						2.0251	0	2.0251	1.2032						2.0261	10
0.0633	3.7756	0.0633	0.1425	0.0633	0.087	2.0294	10						2.0285	0	2.0285	1.2082						2.0294	0
0.0635	-0.8727	0.0634	-0.0488	0.0635	-0.1334	2.0328	20						2.0318	0	2.0318	1.2184						2.0328	20
0.0636	-0.3372	0.0636	-0.0845	0.0636	-0.1068	2.0361	10						2.0351	0	2.0351	1.2336						2.0361	0
0.0636	-0.0858	0.0637	0.0987	0.0637	0.0597	2.0394	5						2.0385	0	2.0385	1.2542						2.0394	25
0.0638	-0.0533	0.0638	-0.1534	0.0638	4.2738	2.0428	5						2.0418	5	2.0418	1.2804						2.0428	15
0.0639	-0.1898	0.064	3.9987	0.0638	-0.6815	2.0461	10						2.0451	0	2.0451	1.3124						2.0461	10
0.0641	0.1378	0.064	3.201	0.064	-0.182	2.0494	10						2.0485	0	2.0485	1.3504						2.0494	15
0.0642	-0.1666	0.064	-0.6381	0.064	0.0255	2.0528	10						2.0518	0	2.0518	1.3948						2.0528	15
0.0642	-0.1721	0.0642	-0.1573	0.0642	-0.0912	2.0561	5						2.0551	0	2.0551	1.4454						2.0561	0
0.0643	0.2342	0.0643	0.0030518	0.0644	0.0679	2.0594	10						2.0585	0	2.0585	1.5028						2.0594	5
0.0644	0.1248	0.0644	-0.139	0.0644	-0.002594	2.0628	5						2.0618	0	2.0618	1.5668						2.0628	5
0.0644	-0.0983	0.0645	0.0327	0.0646	0.1741	2.0661	15						2.0651	0	2.0651	1.638						2.0661	15
0.0647	-0.0592	0.0647	0.0935	0.0646	0.1964	2.0694	5						2.0685	0	2.0685	1.7162						2.0694	10
0.0647	0.0537	0.0648	-0.0374	0.0647	0.0218	2.0728	20						2.0718	0	2.0718	1.8018						2.0728	25
0.0648	-0.0681	0.0648	-0.0931	0.0649	-0.0276	2.0761	15						2.0751	5	2.0751	1.8948						2.0761	30
0.065	0.1199	0.065	0.1334	0.065	0.1321	2.0794	10						2.0785	0	2.0785	1.9952						2.0794	30
0.065	0.1445	0.0651	0.1498	0.065	4.0282	2.0828	15						2.0818	0	2.0818	2.1036						2.0828	25
0.0652	-0.0235	0.0652	0.0133	0.065	-0.9985	2.0861	5						2.0851	0	2.0851	2.2196						2.0861	5
0.0653	0.0073242	0.0654	3.9871	0.0652	-0.1424	2.0894	0						2.0885	0	2.0885	2.3436						2.0894	5
0.0653	0.1849	0.0654	-0.7056	0.0654	0.1973	2.0928	5						2.0918	0	2.0918	2.4756						2.0928	5
0.0655	3.8853	0.0654	-0.3978	0.0654	0.1144	2.0961	5						2.0951	0	2.0951	2.6156						2.0961	10
0.0656	-0.6677	0.0654	-0.1099	0.0656	-0.0551	2.0994	0						2.0985	5	2.0985	2.764						2.0994	15
0.0656	-0.2138	0.0656	-0.1532	0.0656	-0.0471	2.1028	10						2.1018	0	2.1018	2.9204						2.1028	30
0.0658	-0.07	0.0658	0.1234	0.0658	0.2138	2.1061	10						2.1051	0	2.1051	3.085						2.1061	30
0.0658	-0.1294	0.0659	0.0238	0.0659	4.1734	2.1094	15						2.1085	0	2.1085	3.258						2.1094	20
0.066	0.0558	0.0659	-0.0676	0.0659	-0.688	2.1128	0						2.1118	0	2.1118	3.4394						2.1128	20
0.0661	-0.1381	0.0661	-0.0977	0.0661	-0.2725	2.1161	10						2.1151	0	2.1151	3.6288						2.1161	5
0.0662	0.0208	0.0662	0.0285	0.0662	0.0793	2.1194	0						2.1185	0	2.1185	3.8268						2.1194	0
0.0663	-0.013	0.0663	-0.0696	0.0663	0.0616	2.1228	15						2.1218	5	2.1218	4.0328						2.1228	5
0.0663	0.1915	0.0663	0.0406	0.0663	-0.0601	2.1261	0						2.1251	5	2.1251	4.2472						2.1261	10
0.0665	0.1028	0.0665	-0.0896	0.0666	-0.0677	2.1294	0						2.1285	0	2.1285	4.4698						2.1294	30
0.0667	-0.0691	0.0667	0.0923	0.0666	0.0876	2.1328	0						2.1318	0	2.1318	4.7004						2.1328	20
0.0667	3.7236	0.0667	0.1447	0.0669	4.0631	2.1361	5						2.1351	0	2.1351	4.939						2.1361	10
0.0668	-0.2615	0.0668	-0.0171	0.0669	-0.1895	2.1394	0						2.1385	0	2.1385	5.1856						2.1394	15
0.0669	-0.8122	0.067	3.7752	0.0669	-0.675	2.1428	0						2.1418	0	2.1418	5.44						2.1428	15
0.067	-0.0383	0.0671	-0.7964	0.0671	-0.1019	2.1461	10						2.1451	0	2.1451	5.702						2.1461	15
0.0671	-0.0241	0.0671	-0.2962	0.0671	-0.0819	2.1494	5						2.1485	0	2.1485	5.9718						2.1494	15
0.0672	-0.1425	0.0672	-0.0496	0.0672	-0.2377	2.1528	0						2.1518	0	2.1518	6.2488						2.1528	5
0.0674	0.0899	0.0673	0.0279	0.0673	-0.1636	2.1561	20						2.1551	0	2.1551	6.533						2.1561	0
0.0675	-0.1701	0.0675	-0.1563	0.0675	0.0568	2.1594	5						2.1585	0	2.1585	6.8244						2.1594	0
0.0675	-0.1494	0.0675	-0.1634	0.0676	0.0108	2.1628	5						2.1618	5	2.1618	7.1226						2.1628	10
0.0676	0.2084	0.0677	0.1266	0.0677	0.2219	2.1661	10						2.1651	0	2.1651	7.4276						2.1661	0
0.0677	-0.0035095	0.0677	0.108	0.0678	4.2709	2.1694	5						2.1685	0	2.1685	7.7388						2.1694	10
0.0679	2.4292	0.0679	-0.088	0.0678	-0.5377	2.1728	10						2.1718	0	2.1718	8.0564						2.1728	15
0.0679	3.5028	0.0679	-0.0485	0.0679	-0.1875	2.1761	15						2.1751	0	2.1751	8.3798						2.1761	25
0.068	-1.0304	0.068	0.1074	0.0681	0.1776	2.1794	15						2.1785	0	2.1785	8.709						2.1794	15
0.0683	-0.2205	0.0682	-0.09	0.0681	0.1646	2.1828	0						2.1818	0	2.1818	9.0438						2.1828	15
0.0683	0.0558	0.0683	0.0812	0.0683	-0.0247	2.1861	10						2.1851	0	2.1851	9.3834						2.1861	5
0.0684	0.0423	0.0685	-0.0719	0.0684	-0.0351	2.1894	20						2.1885	0	2.1885	9.7282						2.1894	20
0.0685	-0.1358	0.0685	0.0948	0.0685	0.0955	2.1928	0						2.1918	0	2.1918	10.0774						2.1928	0
0.0685	-0.1013	0.0686	0.0949	0.0687	4.0465	2.1961	5						2.1951	0	2.1951	10.4308						2.1961	0
0.0687	0.0581	0.0687	-0.0584	0.0687	-0.7283	2.1994	20						2.1985	0	2.1985	10.788						2.1994	10
0.0688	-0.0221	0.0688	-0.0769	0.0688	-0.2644	2.2028	25						2.2018	0	2.2018	11.149						2.2028	5
0.069	0.1773	0.0689	0.0783	0.0689	-0.0438	2.2061	5						2.2051	0	2.2051	11.5132						2.2061	45
0.069	3.7387	0.069	0.0781	0.069	-0.0778	2.2094	0						2.2085	0	2.2085	11.8802						2.2094	10
0.0691	-0.7959	0.0692	-0.1271	0.0691	-0.1978	2.2128	5						2.2118	0	2.2118	12.2496						2.2128	20
0.0692	-0.2095	0.0692	-0.1418	0.0692	-0.219	2.2161	5						2.2151	0	2.2151	12.6214						2.2161	5
0.0693	0.0557	0.0694	0.1404	0.0694	0.161	2.2194	10						2.2185	0	2.2185	12.9948						2.2194	15
0.0695	0.0019836	0.0694	0.1572	0.0694	4.3175	2.2228	15						2.2218	0	2.2218	13.3696						2.2228	25
0.0695	-0.1785	0.0695	-0.0022888	0.0695	-0.6201	2.2261	5						2.2251	0	2.2251	13.7454						2.2261	5
0.0697	-0.0854	0.0696	0.1439	0.0696	-0.0319	2.2294	0						2.2285	0	2.2285	14.1218						2.2294	15
0.0698	0.1196	0.0698	-0.0699	0.0697	-0.2492	2.2328	50						2.2318	0	2.2318	14.4984						2.2328	15
0.0698	-0.0867	0.0698	-0.1091	0.0699	-0.1427	2.2361	5						2.2351	0	2.2351	14.8746						2.2361	10
0.07	0.1625	0.07	0.0208	0.07	0.1283	2.2394	5						2.2385	5	2.2385	15.2504						2.2394	0
0.0701	0.1883	0.0701	0.056	0.0702	4.0887	2.2428	10						2.2418	5	2.2418	15.6252						2.2428	10
0.0702	0.0215	0.0702	-0.0827	0.0702	-0.7208	2.2461	5						2.2451	5	2.2451	15.9984						2.2461	15
0.0702	0.0215	0.0704	3.8933	0.0702	-0.3392	2.2494	0						2.2485	5	2.2485	16.3698						2.2494	10
0.0703	0.173	0.0704	-0.7365	0.0704	-0.0824	2.2528	5						2.2518	5	2.2518	16.7388						2.2528	5
0.0705	3.7228	0.0704	-0.2574	0.0704	-0.0871	2.2561	0						2.2551	0	2.2551	17.1052						2.2561	0
0.0706	-0.7068	0.0706	-0.1231	0.0704	0.0748	2.2594	0						2.2585	10	2.2585	17.4684						2.2594	10
0.0707	-0.175	0.0706	-0.1701	0.0707	0.0893	2.2628	5						2.2618	0	2.2618	17.8282						2.2628	5
0.0708	-0.0215	0.0707	-0.0502	0.0707	-0.0607	2.2661	0						2.2651	0	2.2651	18.184						2.2661	5
0.0708	-0.0777	0.0708	-0.1201	0.0709	0.1308	2.2694	5						2.2685	10	2.2685	18.5352						2.2694	0
0.071	0.052	0.0709	0.0764	0.071	-0.0108	2.2728	5						2.2718	5	2.2718	18.8818						2.2728	10
0.0712	-0.1625	0.0711	-0.1004	0.0711	-0.0537	2.2761	0						2.2751	0	2.2751	19.2232						2.2761	15
0.0712	0.0156	0.0712	0.0183	0.0712	0.1028	2.2794	25						2.2785	5	2.2785	19.5592						2.2794	15
0.0713	-0.0278	0.0713	-0.0348	0.0714	0.1698	2.2828	15						2.2818	20	2.2818	19.889						2.2828	0
0.0715	0.0792	0.0713	0.1079	0.0714	0.0169	2.2861	0						2.2851	10	2.2851	20.2124						2.2861	15
0.0715	3.7558	0.0716	4.0591	0.0715	0.0842	2.2894	5						2.2885	20	2.2885	20.5292						2.2894	15
0.0716	-0.8055	0.0716	-0.7773	0.0716	-0.0615	2.2927	0						2.2918	5	2.2918	20.8386						2.2927	10
0.0717	-0.2345	0.0717	-0.1762	0.0718	4.2393	2.2961	30						2.2951	10	2.2951	21.1406						2.2961	5
0.0718	0.0229	0.0718	-0.0377	0.0718	-0.6676	2.2994	20						2.2985	25	2.2985	21.4348						2.2994	10
0.0719	3.5342	0.072	-0.1231	0.0719	-0.1894	2.3027	10						2.3018	15	2.3018	21.7208						2.3027	10
0.0721	-0.858	0.072	-0.0142	0.0721	-0.0334	2.3061	10						2.3051	20	2.3051	21.9982						2.3061	0
0.0721	-0.2122	0.0722	-0.0999	0.0721	-0.0836	2.3094	25						2.3085	10	2.3085	22.2666						2.3094	5
0.0721	-0.0395	0.0723	0.0128	0.0722	0.0862	2.3127	20						2.3118	35	2.3118	22.5258						2.3127	15
0.0724	-0.0719	0.0725	3.8324	0.0723	0.0595	2.3161	25						2.3151	35	2.3151	22.7754						2.3161	20
0.0725	0.1712	0.0725	-0.8817	0.0724	-0.0635	2.3194	0						2.3185	15	2.3185	23.0152						2.3194	0
0.0725	0.005188	0.0725	-0.3998	0.0727	4.2435	2.3227	0						2.3218	5	2.3218	23.245						2.3227	5
0.0726	0.173	0.0727	0.0415	0.0727	-0.7083	2.3261	10						2.3251	50	2.3251	23.4642						2.3261	10
0.0728	0.1144	0.0727	-0.0722	0.0727	-0.4306	2.3294	0						2.3285	20	2.3285	23.6728						2.3294	10
0.0729	-0.1198	0.0728	0.085	0.0728	-0.02	2.3327	0						2.3318	40	2.3318	23.8704						2.3327	0
0.0729	3.6269	0.073	0.072	0.073	-0.1622	2.3361	10						2.3351	15	2.3351	24.057						2.3361	5
0.0731	-0.8029	0.0731	-0.0748	0.0731	0.0832	2.3394	20						2.3385	20	2.3385	24.2322						2.3394	10
0.0732	-0.2112	0.0732	-0.062	0.0732	-0.0183	2.3427	5						2.3418	15	2.3418	24.3956						2.3427	0
0.0733	-0.0339	0.0732	0.087	0.0733	0.1506	2.3461	0						2.3451	30	2.3451	24.5474						2.3461	5
0.0734	-0.0847	0.0734	3.6859	0.0734	0.181	2.3494	0						2.3485	5	2.3485	24.6872						2.3494	5
0.0735	0.1337	0.0734	-0.9868	0.0734	0.0244	2.3527	0						2.3518	25	2.3518	24.8148						2.3527	0
0.0736	3.6792	0.0736	-0.1096	0.0737	4.1515	2.3561	0						2.3551	15	2.3551	24.9302						2.3561	45
0.0737	-0.9509	0.0737	0.0993	0.0737	-0.6926	2.3594	10						2.3585	15	2.3585	25.0332						2.3594	10
0.0738	-0.1854	0.0738	0.114	0.0738	-0.2357	2.3627	25						2.3618	15	2.3618	25.1236						2.3627	5
0.0739	-0.0030518	0.0738	-0.0354	0.0739	-0.0305	2.3661	5						2.3651	5	2.3651	25.2014						2.3661	10
0.074	-0.0642	0.074	0.112	0.074	-0.1241	2.3694	15						2.3685	0	2.3685	25.2666						2.3694	15
0.0741	0.1543	0.0741	-0.1587	0.074	0.0188	2.3727	5						2.3718	10	2.3718	25.319						2.3727	15
0.0743	-0.1184	0.0742	-0.1672	0.0742	-0.1054	2.3761	5						2.3751	20	2.3751	25.3586						2.3761	20
0.0744	0.0215	0.0743	0.1996	0.0744	0.1979	2.3794	0						2.3785	20	2.3785	25.3854						2.3794	10
0.0744	0.0902	0.0744	0.0969	0.0744	0.1596	2.3827	0						2.3818	15	2.3818	25.3992						2.3827	20
0.0744	-0.0406	0.0745	-0.1598	0.0746	-0.0734	2.3861	0						2.3851	40	2.3851	25.4002						2.3861	30
0.0746	3.6604	0.0747	-0.078	0.0747	3.9824	2.3894	0						2.3885	20	2.3885	25.3884						2.3894	30
0.0747	-0.8922	0.0748	0.0708	0.0747	-0.8374	2.3927	5						2.3918	15	2.3918	25.3638						2.3927	25
0.0749	-0.1521	0.0749	3.6035	0.0748	-0.2679	2.3961	5						2.3951	10	2.3951	25.3264						2.3961	10
0.075	0.0252	0.0749	-0.9584	0.0749	0.0013733	2.3994	0						2.3985	10	2.3985	25.2764						2.3994	10
0.075	0.1244	0.0751	-0.0038147	0.075	-0.0168	2.4027	5						2.4018	5	2.4018	25.2136						2.4027	25
0.0752	-0.0858	0.0752	-0.1347	0.0751	0.1857	2.4061	5						2.4051	15	2.4051	25.1384						2.4061	15
0.0752	-0.0288	0.0752	-0.1157	0.0752	0.1582	2.4094	10						2.4085	0	2.4085	25.0508						2.4094	10
0.0753	3.8367	0.0753	0.0706	0.0754	-0.1515	2.4127	35						2.4118	5	2.4118	24.951						2.4127	15
0.0755	3.5504	0.0755	-0.049	0.0754	-0.1286	2.4161	0						2.4151	20	2.4151	24.839						2.4161	25
0.0756	-0.6876	0.0756	0.1587	0.0755	0.0304	2.4194	25						2.4185	25	2.4185	24.715						2.4194	15
0.0757	-0.0568	0.0757	0.2554	0.0756	-0.0607	2.4227	5						2.4218	20	2.4218	24.5792						2.4227	10
0.0758	0.1401	0.0758	-0.0030518	0.0757	0.222	2.4261	15						2.4251	35	2.4251	24.432						2.4261	5
0.0758	0.1813	0.0758	-0.0923	0.0759	4.2189	2.4294	0						2.4285	5	2.4285	24.2732						2.4294	20
0.076	-0.0816	0.0759	0.0401	0.0759	-0.6352	2.4327	5						2.4318	10	2.4318	24.1032						2.4327	30
0.0761	3.4639	0.0761	0.0534	0.0761	-0.005188	2.4361	0						2.4351	5	2.4351	23.9222						2.4361	30
0.0762	-1.0968	0.0762	-0.076	0.0762	-0.2107	2.4394	0						2.4385	15	2.4385	23.7306						2.4394	35
0.0763	-0.1071	0.0763	3.6374	0.0763	-0.2089	2.4427	0						2.4418	15	2.4418	23.5284						2.4427	20
0.0764	0.154	0.0763	-0.9958	0.0764	-0.0256	2.4461	0						2.4451	5	2.4451	23.316						2.4461	10
0.0766	0.1782	0.0765	-0.1709	0.0765	0.0728	2.4494	5						2.4485	0	2.4485	23.0938						2.4494	20
0.0766	-0.0471	0.0767	0.1445	0.0766	-0.1476	2.4527	10						2.4518	5	2.4518	22.8618						2.4527	40
0.0767	3.4885	0.0767	0.1413	0.0767	-0.1077	2.4561	15						2.4551	5	2.4551	22.6206						2.4561	25
0.0768	-0.8702	0.0768	-0.1332	0.0768	0.1363	2.4594	5						2.4585	15	2.4585	22.3702						2.4594	15
0.0769	-0.1138	0.077	3.7799	0.0769	4.1992	2.4627	10						2.4618	5	2.4618	22.1112						2.4627	0
0.077	0.0728	0.077	-0.7863	0.0769	-0.6487	2.4661	10						2.4651	10	2.4651	21.8436						2.4661	10
0.0771	3.3115	0.0772	-0.2551	0.0771	-0.1405	2.4694	0						2.4685	15	2.4685	21.568						2.4694	10
0.0773	-1.0443	0.0773	0.076	0.0773	0.0243	2.4727	20						2.4718	20	2.4718	21.2848						2.4727	20
0.0773	-0.2069	0.0773	0.069	0.0773	0.1561	2.4761	20						2.4751	40	2.4751	20.994						2.4761	50
0.0775	-0.0333	0.0775	-0.0816	0.0775	-0.1228	2.4794	5						2.4785	5	2.4785	20.6962						2.4794	0
0.0775	-0.1288	0.0775	-0.0732	0.0775	-0.1549	2.4827	10						2.4818	10	2.4818	20.3918						2.4827	15
0.0777	0.0957	0.0777	0.1936	0.0777	0.0787	2.4861	0						2.4851	0	2.4851	20.081						2.4861	5
0.0778	0.1201	0.0779	3.7125	0.0778	4.1559	2.4894	0						2.4885	10	2.4885	19.7642						2.4894	10
0.0778	-0.0424	0.0779	-0.7884	0.0779	-0.7869	2.4927	0						2.4918	0	2.4918	19.442						2.4927	10
0.078	0.1392	0.0779	-0.2373	0.0779	-0.2946	2.4961	5						2.4951	0	2.4951	19.1144						2.4961	20
0.0781	-0.0065613	0.0781	0.1071	0.0781	0.0356	2.4994	0						2.4985	30	2.4985	18.782						2.4994	20
0.0781	0.071	0.0783	-0.0792	0.0782	-0.0781	2.5027	10						2.5018	20	2.5018	18.4452						2.5027	10
0.0783	0.2	0.0783	0.1373	0.0782	0.1878	2.5061	0						2.5051	0	2.5051	18.1042						2.5061	25
0.0783	3.477	0.0785	3.4692	0.0784	0.0221	2.5094	5						2.5085	0	2.5085	17.7596						2.5094	5
0.0785	-0.9727	0.0785	-1.0962	0.0784	-0.1122	2.5127	5						2.5118	0	2.5118	17.4118						2.5127	20
0.0786	-0.3246	0.0785	-0.5698	0.0786	-0.106	2.5161	15						2.5151	0	2.5151	17.061						2.5161	15
0.0787	-0.0019836	0.0787	-0.0523	0.0787	0.1393	2.5194	15						2.5185	0	2.5185	16.7076						2.5194	15
0.0788	-0.1564	0.0788	-0.164	0.0788	0.1187	2.5227	0						2.5218	0	2.5218	16.352						2.5227	0
0.079	0.0119	0.0789	0.0473	0.0789	-0.1288	2.5261	5						2.5251	0	2.5251	15.9946						2.5261	5
0.0791	0.2232	0.079	0.3459	0.079	-0.1527	2.5294	5						2.5285	0	2.5285	15.6358						2.5294	20
0.0792	-0.0534	0.0792	-0.0713	0.0791	0.0728	2.5327	5						2.5318	5	2.5318	15.2762						2.5327	25
0.0793	-0.0732	0.0793	-0.099	0.0793	-0.0412	2.5361	5						2.5351	10	2.5351	14.9156						2.5361	15
0.0794	0.1302	0.0794	0.8987	0.0793	0.1987	2.5394	5						2.5385	5	2.5385	14.5548						2.5394	0
0.0794	-0.0426	0.0794	3.551	0.0795	0.2022	2.5427	5						2.5418	0	2.5418	14.1942						2.5427	5
0.0795	3.3372	0.0794	-1.0715	0.0796	0.0177	2.5461	15						2.5451	0	2.5451	13.8338						2.5461	10
0.0796	0.5559	0.0796	-0.1309	0.0797	0.1077	2.5494	15						2.5485	0	2.5485	13.4744						2.5494	0
0.0796	-1.0216	0.0798	0.056	0.0797	-0.0888	2.5527	15						2.5518	0	2.5518	13.116						2.5527	10
0.0798	-0.2046	0.0798	-0.0377	0.0798	-0.1167	2.5561	5						2.5551	30	2.5551	12.759						2.5561	10
0.08	0.0116	0.08	0.1094	0.08	0.0439	2.5594	10						2.5585	5	2.5585	12.4038						2.5594	0
0.0801	0.0022888	0.0801	0.1183	0.08	0.0108	2.5627	20						2.5618	5	2.5618	12.0506						2.5627	20
0.0801	0.1711	0.0802	-0.00030518	0.0801	0.1416	2.5661	0						2.5651	0	2.5651	11.7						2.5661	0
0.0802	-0.047	0.0803	0.1385	0.0803	4.2818	2.5694	10						2.5685	5	2.5685	11.352						2.5694	0
0.0803	0.1201	0.0804	-0.0154	0.0803	-0.6789	2.5727	0						2.5718	0	2.5718	11.007						2.5727	25
0.0804	0.1291	0.0805	-0.0467	0.0804	-0.0148	2.5761	0						2.5751	0	2.5751	10.6654						2.5761	5
0.0806	-0.0761	0.0806	0.1277	0.0806	-0.1996	2.5794	5						2.5785	0	2.5785	10.3274						2.5794	0
0.0807	-0.0774	0.0807	0.1178	0.0806	-0.2057	2.5827	10						2.5818	0	2.5818	9.9932						2.5827	0
0.0808	0.0597	0.0808	-0.0015259	0.0808	0.0059509	2.5861	5						2.5851	0	2.5851	9.6632						2.5861	25
0.0808	-0.0447	0.0809	3.6343	0.0809	4.0904	2.5894	5						2.5885	10	2.5885	9.3376						2.5894	35
0.081	0.0916	0.0809	-1.0417	0.081	-0.7281	2.5927	5						2.5918	5	2.5918	9.0164						2.5927	10
0.0811	-0.0922	0.0811	-0.1405	0.081	-0.1999	2.5961	10						2.5951	5	2.5951	8.7002						2.5961	15
0.0811	2.798	0.0811	-0.0322	0.0812	0.0407	2.5994	25						2.5985	5	2.5985	8.3892						2.5994	15
0.0813	3.652	0.0813	-0.0595	0.0813	-0.0768	2.6027	25						2.6018	5	2.6018	8.0834						2.6027	10
0.0814	-0.9218	0.0814	0.1617	0.0814	0.0391	2.6061	15						2.6051	5	2.6051	7.783						2.6061	10
0.0815	-0.1547	0.0815	-0.0288	0.0816	4.1704	2.6094	5						2.6085	0	2.6085	7.4884						2.6094	20
0.0817	0.1389	0.0817	0.8133	0.0816	-0.6812	2.6127	15						2.6118	5	2.6118	7.1996						2.6127	25
0.0817	0.1784	0.0817	3.665	0.0817	-0.1952	2.6161	15						2.6151	0	2.6151	6.9166						2.6161	20
0.0818	-0.0356	0.0817	-0.7944	0.0818	0.1129	2.6194	25						2.6185	0	2.6185	6.64						2.6194	20
0.0821	0.0266	0.082	-0.177	0.082	-0.0641	2.6227	10						2.6218	0	2.6218	6.3696						2.6227	20
0.0821	0.2737	0.082	-0.0182	0.0821	0.1569	2.6261	20						2.6251	5	2.6251	6.1058						2.6261	5
0.0821	0.1672	0.0822	-0.0912	0.0821	0.1617	2.6294	5						2.6285	0	2.6285	5.8484						2.6294	10
0.0823	-0.1013	0.0823	0.1132	0.0823	-0.0146	2.6327	15						2.6318	0	2.6318	5.5978						2.6327	10
0.0823	-0.1161	0.0823	0.1071	0.0824	4.2509	2.6361	0						2.6351	0	2.6351	5.3538						2.6361	0
0.0825	0.2539	0.0825	-0.051	0.0824	-0.7301	2.6394	5						2.6385	0	2.6385	5.1166						2.6394	20
0.0825	3.602	0.0826	-0.0854	0.0826	-0.1669	2.6427	10						2.6418	0	2.6418	4.8864						2.6427	5
0.0827	-0.9636	0.0827	0.0641	0.0827	-0.032	2.6461	10						2.6451	5	2.6451	4.6632						2.6461	10
0.0828	-0.2138	0.0827	-0.0548	0.0827	-0.1366	2.6494	25						2.6485	0	2.6485	4.447						2.6494	0
0.0829	-0.0171	0.0829	0.0432	0.0828	0.1274	2.6527	10						2.6518	0	2.6518	4.2378						2.6527	5
0.0829	-0.0984	0.083	-0.0549	0.0829	-0.1231	2.6561	5						2.6551	0	2.6551	4.0356						2.6561	5
0.0831	0.1442	0.0831	3.6726	0.0831	0.1921	2.6594	20						2.6585	0	2.6585	3.8406						2.6594	5
0.0832	3.7225	0.0831	2.9956	0.0831	0.1807	2.6627	5						2.6618	0	2.6618	3.6526						2.6627	15
0.0833	-0.6224	0.0831	-1.0583	0.0833	-0.0456	2.6661	0						2.6651	5	2.6651	3.4718						2.6661	25
0.0833	-0.5832	0.0835	3.6353	0.0834	-0.1602	2.6694	15						2.6685	0	2.6685	3.298						2.6694	5
0.0835	-0.0934	0.0835	-0.865	0.0835	-0.0024414	2.6727	5						2.6718	0	2.6718	3.1314						2.6727	30
0.0835	-0.1665	0.0835	-0.3683	0.0836	-0.132	2.6761	10						2.6751	5	2.6751	2.9716						2.6761	15
0.0836	0.0612	0.0837	0.0131	0.0837	0.0334	2.6794	10						2.6785	5	2.6785	2.8188						2.6794	10
0.0838	0.0826	0.0838	0.0267	0.0838	0.00091553	2.6827	5						2.6818	0	2.6818	2.673						2.6827	15
0.084	-0.1035	0.0839	-0.2484	0.0838	0.1436	2.6861	10						2.6851	5	2.6851	2.534						2.6861	0
0.084	-0.0903	0.084	-0.0586	0.0841	4.131	2.6894	5						2.6885	0	2.6885	2.4018						2.6894	0
0.0842	0.188	0.0841	0.161	0.0841	-0.6828	2.6927	5						2.6918	0	2.6918	2.2762						2.6927	10
0.0843	0.0597	0.0843	-0.0035095	0.0842	-0.1703	2.6961	5						2.6951	0	2.6951	2.1572						2.6961	15
0.0843	0.2086	0.0843	0.0833	0.0843	-0.0275	2.6994	5						2.6985	5	2.6985	2.0446						2.6994	5
0.0844	0.172	0.0845	-0.0389	0.0845	-0.0146	2.7027	10						2.7018	0	2.7018	1.9384						2.7027	0
0.0846	-0.0099182	0.0845	0.0856	0.0846	-0.127	2.7061	20						2.7051	0	2.7051	1.8386						2.7061	10
0.0847	3.495	0.0847	0.0676	0.0846	-0.1051	2.7094	25						2.7085	0	2.7085	1.7448						2.7094	0
0.0848	-0.8702	0.0847	-0.0116	0.0848	0.0546	2.7127	35						2.7118	0	2.7118	1.6572						2.7127	5
0.0848	-0.2303	0.0848	-0.06	0.0849	-0.0331	2.7161	25						2.7151	0	2.7151	1.5752						2.7161	5
0.085	0.1353	0.085	0.07	0.085	0.1292	2.7194	20						2.7185	0	2.7185	1.4992						2.7194	10
0.085	0.1109	0.0851	0.0218	0.0851	-0.0475	2.7227	10						2.7218	0	2.7218	1.4286						2.7227	10
0.0851	-0.1692	0.0851	0.2707	0.0851	0.1694	2.7261	10						2.7251	5	2.7251	1.3636						2.7261	20
0.0853	-0.0336	0.0853	0.116	0.0853	-0.0171	2.7294	5						2.7285	0	2.7285	1.3038						2.7294	0
0.0854	0.1109	0.0854	-0.0153	0.0854	0.1814	2.7327	10						2.7318	0	2.7318	1.2492						2.7327	10
0.0855	0.0931	0.0855	-0.0861	0.0856	4.1707	2.7361	10						2.7351	0	2.7351	1.1994						2.7361	0
0.0856	-0.0917	0.0856	0.1125	0.0856	-0.5579	2.7394	15						2.7385	0	2.7385	1.1546						2.7394	5
0.0858	0.0449	0.0857	3.8577	0.0857	-0.2422	2.7427	5						2.7418	0	2.7418	1.1142						2.7427	0
0.0858	-0.1202	0.0857	-0.7559	0.0858	-0.099	2.7461	15						2.7451	0	2.7451	1.0784						2.7461	0
0.0859	-0.1367	0.0859	-0.2463	0.0858	-0.1874	2.7494	5						2.7485	0	2.7485	1.047						2.7494	10
0.086	0.0931	0.086	0.0253	0.086	-0.0354	2.7527	10						2.7518	0	2.7518	1.0196						2.7527	15
0.0861	-0.0099182	0.0862	3.7358	0.0862	-0.1028	2.7561	5						2.7551	0	2.7551	0.996						2.7561	10
0.0862	0.1338	0.0862	-0.887	0.0862	0.0082397	2.7594	0						2.7585	0	2.7585	0.9764						2.7594	10
0.0863	0.1091	0.0863	-0.3534	0.0863	-0.0073242	2.7627	0						2.7618	0	2.7618	0.9602						2.7627	20
0.0864	-0.0042725	0.0865	-0.0012207	0.0863	0.1695	2.7661	10						2.7651	0	2.7651	0.9474						2.7661	15
0.0865	3.7579	0.0865	-0.1651	0.0866	0.1253	2.7694	0						2.7685	0	2.7685	0.938						2.7694	25
0.0867	-0.6682	0.0867	0.0314	0.0866	-0.0024414	2.7727	25						2.7718	0	2.7718	0.9314						2.7727	10
0.0867	-0.3217	0.0867	0.0423	0.0867	0.1108	2.776	25						2.7751	0	2.7751	0.9278						2.776	45
0.0868	0.0916	0.0868	-0.11	0.0867	-0.0624	2.7794	10						2.7785	0	2.7785	0.927						2.7794	40
0.087	0.0923	0.0869	-0.0121	0.0869	0.076	2.7827	20						2.7818	0	2.7818	0.9286						2.7827	30
0.087	-0.1468	0.087	0.2893	0.087	-0.0333	2.786	5						2.7851	5	2.7851	0.9326						2.786	15
0.0871	-0.2019	0.0872	3.5013	0.0872	0.1544	2.7894	15						2.7885	0	2.7885	0.9388						2.7894	15
0.0873	-0.0048828	0.0872	-0.8987	0.0873	-0.0325	2.7927	10						2.7918	0	2.7918	0.947						2.7927	10
0.0873	-0.0737	0.0873	-0.2213	0.0873	4.1417	2.796	0						2.7951	0	2.7951	0.9572						2.796	25
0.0875	0.1184	0.0875	-0.0395	0.0873	-0.4866	2.7994	0						2.7985	0	2.7985	0.969						2.7994	0
0.0875	3.663	0.0875	-0.148	0.0876	-0.2524	2.8027	0						2.8018	0	2.8018	0.9824						2.8027	25
0.0877	-0.9125	0.0877	0.0659	0.0877	-0.0334	2.806	5						2.8051	5	2.8051	0.9972						2.806	5
0.0878	-0.2773	0.0878	-0.0511	0.0877	0.0673	2.8094	5						2.8085	0	2.8085	1.0132						2.8094	20
0.0878	0.0073242	0.0879	0.0505	0.0878	-0.0952	2.8127	5						2.8118	5	2.8118	1.0304						2.8127	10
0.0879	0.0342	0.088	0.0499	0.0879	-0.1224	2.816	25						2.8151	0	2.8151	1.0488						2.816	35
0.0881	-0.0732	0.0881	-0.0458	0.088	0.0356	2.8194	10						2.8185	0	2.8185	1.0678						2.8194	5
0.0881	-0.1593	0.0882	-0.0941	0.0882	-0.0839	2.8227	10						2.8218	0	2.8218	1.0878						2.8227	10
0.0883	0.0247	0.0883	0.1933	0.0882	0.0792	2.826	0						2.8251	0	2.8251	1.1084						2.826	15
0.0883	-0.0845	0.0883	0.1971	0.0884	-0.0127	2.8294	0						2.8285	10	2.8285	1.1294						2.8294	0
0.0885	0.0784	0.0885	-0.0894	0.0885	0.09	2.8327	10						2.8318	5	2.8318	1.151						2.8327	25
0.0887	-0.0272	0.0886	-0.0728	0.0886	0.1001	2.836	40						2.8351	0	2.8351	1.1728						2.836	20
0.0887	0.1387	0.0887	0.1048	0.0886	-0.069	2.8394	35						2.8385	0	2.8385	1.195						2.8394	10
0.0887	-0.0511	0.0888	-0.0013733	0.0888	-0.0493	2.8427	20						2.8418	10	2.8418	1.2174						2.8427	15
0.089	0.1326	0.0888	-0.1059	0.0889	0.1433	2.846	5						2.8451	0	2.8451	1.2398						2.846	15
0.089	3.6705	0.089	-0.1033	0.0891	4.238	2.8494	20						2.8485	0	2.8485	1.2624						2.8494	10
0.0891	-0.8121	0.089	0.1459	0.0891	-0.7651	2.8527	15						2.8518	10	2.8518	1.285						2.8527	10
0.0892	0.0363	0.0893	-0.0638	0.0893	-0.1375	2.856	10						2.8551	0	2.8551	1.3074						2.856	0
0.0893	-0.0665	0.0893	0.0624	0.0893	-0.0293	2.8594	0						2.8585	5	2.8585	1.3298						2.8594	10
0.0894	0.0475	0.0895	-0.1515	0.0895	4.2851	2.8627	5						2.8618	5	2.8618	1.3522						2.8627	10
0.0895	-0.1979	0.0896	-0.0090027	0.0896	-0.607	2.866	0						2.8651	0	2.8651	1.3744						2.866	5
0.0896	-0.1601	0.0897	0.0711	0.0896	-0.2283	2.8694	5						2.8685	0	2.8685	1.3964						2.8694	10
0.0897	0.1651	0.0898	-0.0468	0.0898	-0.0276	2.8727	25						2.8718	0	2.8718	1.4182						2.8727	30
0.0898	0.1616	0.0898	-0.079	0.0899	-0.0981	2.876	15						2.8751	0	2.8751	1.4398						2.876	10
0.09	0.0212	0.0899	0.1321	0.09	0.0937	2.8794	15						2.8785	5	2.8785	1.4614						2.8794	20
0.0902	0.141	0.09	0.0574	0.0901	0.1311	2.8827	5						2.8818	0	2.8818	1.4828						2.8827	5
0.0902	-0.0446	0.0901	-0.0867	0.0902	-0.0798	2.886	0						2.8851	0	2.8851	1.504						2.886	0
0.0902	-0.0275	0.0902	-0.0508	0.0903	4.1913	2.8894	0						2.8885	15	2.8885	1.5252						2.8894	0
0.0902	0.1855	0.0903	0.0952	0.0903	-0.6891	2.8927	20						2.8918	0	2.8918	1.5462						2.8927	0
0.0904	0.0848	0.0905	0.089	0.0904	-0.1413	2.896	5						2.8951	0	2.8951	1.5674						2.896	10
0.0906	-0.1102	0.0905	-0.0488	0.0906	-0.0189	2.8994	25						2.8985	0	2.8985	1.5886						2.8994	10
0.0907	-0.0922	0.0906	-0.069	0.0906	-0.0946	2.9027	5						2.9018	0	2.9018	1.6098						2.9027	15
0.0908	2.8491	0.0907	0.2097	0.0908	0.0684	2.906	15						2.9051	0	2.9051	1.6314						2.906	5
0.0908	3.5162	0.091	3.7909	0.0909	-0.0048828	2.9094	5						2.9085	0	2.9085	1.6532						2.9094	20
0.091	-1.0677	0.091	-0.8206	0.091	-0.1369	2.9127	5						2.9118	0	2.9118	1.6752						2.9127	5
0.0911	0.0012207	0.091	-0.6349	0.0911	4.1573	2.916	10						2.9151	0	2.9151	1.6978						2.916	5
0.0911	-0.1349	0.0912	-0.0394	0.0911	-0.7391	2.9194	15						2.9185	0	2.9185	1.7208						2.9194	15
0.0913	-0.0928	0.0913	0.0091553	0.0913	-0.146	2.9227	0						2.9218	5	2.9218	1.7446						2.9227	10
0.0914	0.2203	0.0914	-0.1201	0.0914	0.0842	2.926	5						2.9251	0	2.9251	1.769						2.926	0
0.0915	-0.0783	0.0915	-0.134	0.0915	0.067	2.9294	10						2.9285	0	2.9285	1.7944						2.9294	10
0.0916	0.1288	0.0917	0.168	0.0916	-0.1489	2.9327	0						2.9318	0	2.9318	1.8206						2.9327	20
0.0917	3.5764	0.0917	0.1622	0.0918	4.0546	2.936	0						2.9351	0	2.9351	1.848						2.936	5
0.0918	-1.0103	0.0919	-0.054	0.0918	-0.6671	2.9394	0						2.9385	0	2.9385	1.8768						2.9394	20
0.0919	-0.1791	0.0919	-0.0276	0.0919	-0.2197	2.9427	0						2.9418	0	2.9418	1.9068						2.9427	5
0.092	0.0143	0.092	0.1726	0.0921	-0.0296	2.946	5						2.9451	10	2.9451	1.9382						2.946	10
0.0922	-0.0398	0.0922	3.6234	0.0921	0.0369	2.9494	15						2.9485	15	2.9485	1.9714						2.9494	10
0.0923	0.0906	0.0922	-0.8884	0.0922	-0.1682	2.9527	5						2.9518	5	2.9518	2.0064						2.9527	0
0.0923	0.1212	0.0923	-0.2489	0.0923	-0.1114	2.956	10						2.9551	10	2.9551	2.0434						2.956	15
0.0924	-0.1053	0.0925	-0.0298	0.0924	0.0102	2.9594	5						2.9585	0	2.9585	2.0824						2.9594	5
0.0925	-0.1453	0.0925	-0.1402	0.0925	-0.0339	2.9627	5						2.9618	0	2.9618	2.1236						2.9627	10
0.0927	0.1839	0.0927	0.1093	0.0926	0.1291	2.966	10						2.9651	5	2.9651	2.1674						2.966	5
0.0929	3.6673	0.0927	0.0346	0.0927	-0.0076294	2.9694	0						2.9685	0	2.9685	2.2136						2.9694	0
0.0929	-0.9148	0.0928	-0.1382	0.0928	0.1077	2.9727	5						2.9718	0	2.9718	2.2626						2.9727	5
0.0929	-0.2501	0.093	-0.0537	0.093	4.3831	2.976	10						2.9751	5	2.9751	2.3144						2.976	5
0.0931	0.0922	0.0931	0.1517	0.093	-0.4546	2.9794	10						2.9785	0	2.9785	2.3692						2.9794	0
0.0932	0.009613	0.0931	0.1659	0.0932	-0.127	2.9827	10						2.9818	0	2.9818	2.4274						2.9827	5
0.0933	-0.112	0.0933	-0.1015	0.0932	0.0899	2.986	15						2.9851	0	2.9851	2.4888						2.986	0
0.0934	0.0719	0.0934	-0.1497	0.0934	-0.1651	2.9894	5						2.9885	0	2.9885	2.5538						2.9894	10
0.0935	-0.0691	0.0935	0.0217	0.0935	-0.027	2.9927	5						2.9918	10	2.9918	2.6226						2.9927	10
0.0935	-0.015	0.0936	-0.0931	0.0936	-0.0832	2.996	5						2.9951	0	2.9951	2.695						2.996	25
0.0936	0.1447	0.0937	0.0696	0.0937	0.2229	2.9994	20						2.9985	5	2.9985	2.7714						2.9994	0
0.0938	-0.0284	0.0938	-0.0975	0.0938	0.1563	3.0027	10						3.0018	5	3.0018	2.8522						3.0027	0
0.094	0.2148	0.094	3.8374	0.0939	-0.1196	3.006	5						3.0051	0	3.0051	2.937						3.006	5
0.0941	0.2266	0.094	3.3249	0.0941	3.9082	3.0094	10						3.0085	5	3.0085	3.0264						3.0094	0
0.0942	-0.0064087	0.094	-0.8153	0.0941	-0.7487	3.0127	5						3.0118	0	3.0118	3.1202						3.0127	5
0.0942	-0.0618	0.0942	-0.1515	0.0943	3.8638	3.016	0						3.0151	0	3.0151	3.219						3.016	10
0.0943	0.0423	0.0943	0.1372	0.0943	-0.7915	3.0194	5						3.0185	0	3.0185	3.3224						3.0194	15
0.0944	3.5117	0.0944	0.125	0.0944	-0.285	3.0227	10						3.0218	0	3.0218	3.4308						3.0227	0
0.0944	-0.898	0.0945	-0.0134	0.0946	-0.0354	3.026	10						3.0251	0	3.0251	3.5444						3.026	10
0.0947	-0.2875	0.0946	-0.0461	0.0946	-0.0885	3.0294	10						3.0285	0	3.0285	3.663						3.0294	20
0.0948	0.0261	0.0947	0.0696	0.0947	0.1973	3.0327	5						3.0318	0	3.0318	3.7872						3.0327	10
0.0948	-0.2573	0.0949	-0.0784	0.0949	3.8794	3.036	0						3.0351	0	3.0351	3.9166						3.036	15
0.095	0.0906	0.095	0.0752	0.0949	-0.8725	3.0394	0						3.0385	0	3.0385	4.0516						3.0394	5
0.095	0.1013	0.095	0.1007	0.095	-0.2228	3.0427	0						3.0418	0	3.0418	4.1922						3.0427	5
0.0952	-0.1367	0.0952	-0.1151	0.0951	0.0085449	3.046	0						3.0451	0	3.0451	4.3384						3.046	5
0.0952	-0.0742	0.0953	0.0185	0.0952	-0.0655	3.0494	0						3.0485	0	3.0485	4.4904						3.0494	5
0.0954	0.1442	0.0954	-0.0903	0.0954	0.1279	3.0527	15						3.0518	0	3.0518	4.6484						3.0527	10
0.0956	0.1019	0.0954	-0.0813	0.0955	4.2622	3.056	0						3.0551	0	3.0551	4.8122						3.056	5
0.0956	-0.0337	0.0955	0.0661	0.0956	-0.5959	3.0594	5						3.0585	0	3.0585	4.9818						3.0594	5
0.0956	-0.0395	0.0957	0.0943	0.0956	-0.2789	3.0627	15						3.0618	0	3.0618	5.1574						3.0627	5
0.0958	0.0806	0.0958	-0.0545	0.0958	-0.0401	3.066	0						3.0651	0	3.0651	5.3392						3.066	15
0.0959	3.653	0.0958	-0.058	0.0958	-0.1035	3.0694	15						3.0685	10	3.0685	5.5268						3.0694	25
0.096	-0.8813	0.096	0.144	0.096	0.1012	3.0727	10						3.0718	0	3.0718	5.7206						3.0727	10
0.096	-0.6021	0.0961	4.0012	0.0961	0.1353	3.076	15						3.0751	0	3.0751	5.9204						3.076	5
0.0961	-0.0935	0.0961	-0.6635	0.0962	-0.0403	3.0794	0						3.0785	0	3.0785	6.1262						3.0794	15
0.0963	-0.1907	0.0963	-0.1282	0.0963	0.1437	3.0827	0						3.0818	0	3.0818	6.338						3.0827	20
0.0964	-0.0418	0.0963	-0.0047302	0.0964	-0.0343	3.086	20						3.0851	0	3.0851	6.556						3.086	25
0.0965	-0.1105	0.0965	-0.1363	0.0965	0.0453	3.0894	10						3.0885	0	3.0885	6.7798						3.0894	5
0.0967	0.0696	0.0967	0.0195	0.0965	-0.0787	3.0927	10						3.0918	0	3.0918	7.0094						3.0927	5
0.0967	-0.0853	0.0968	0.1097	0.0967	3.8989	3.096	5						3.0951	5	3.0951	7.245						3.096	15
0.0968	0.0983	0.0969	-0.0839	0.0967	-0.8873	3.0994	0						3.0985	5	3.0985	7.4862						3.0994	5
0.0969	0.2277	0.0969	-0.085	0.0969	-0.1369	3.1027	0						3.1018	0	3.1018	7.7332						3.1027	0
0.097	0.0241	0.097	0.0497	0.0971	-0.007782	3.106	10						3.1051	5	3.1051	7.9858						3.106	0
0.0971	0.0279	0.0972	-0.1025	0.0971	-0.0237	3.1094	10						3.1085	0	3.1085	8.244						3.1094	0
0.0973	-0.141	0.0972	0.0261	0.0972	0.1414	3.1127	15						3.1118	5	3.1118	8.5076						3.1127	10
0.0973	-0.1575	0.0973	-0.0739	0.0973	3.9417	3.116	15						3.1151	5	3.1151	8.7762						3.116	0
0.0975	0.0209	0.0975	0.1668	0.0973	-0.7909	3.1194	0						3.1185	0	3.1185	9.0502						3.1194	5
0.0976	-0.0996	0.0975	0.1222	0.0975	-0.1231	3.1227	0						3.1218	15	3.1218	9.329						3.1227	20
0.0976	0.1137	0.0976	-0.0639	0.0977	0.1253	3.126	5						3.1251	0	3.1251	9.6128						3.126	5
0.0978	0.0302	0.0977	-0.0923	0.0979	4.073	3.1294	5						3.1285	5	3.1285	9.9012						3.1294	20
0.0979	3.7569	0.0979	0.0607	0.0979	-0.3247	3.1327	30						3.1318	0	3.1318	10.194						3.1327	20
0.098	0.6441	0.098	0.0739	0.0979	-0.779	3.136	20						3.1351	0	3.1351	10.4912						3.136	25
0.0981	-0.8214	0.0981	-0.0888	0.0981	-0.022	3.1394	5						3.1385	0	3.1385	10.7924						3.1394	25
0.0981	-0.1521	0.0982	-0.1147	0.0981	-0.0246	3.1427	10						3.1418	0	3.1418	11.0976						3.1427	10
0.0983	0.0427	0.0983	0.0642	0.0983	0.1305	3.146	0						3.1451	0	3.1451	11.4064						3.146	10
0.0984	0.0919	0.0984	0.0491	0.0985	4.05	3.1494	5						3.1485	0	3.1485	11.7188						3.1494	0
0.0984	-0.0897	0.0985	-0.1228	0.0985	-0.8008	3.1527	0						3.1518	5	3.1518	12.0342						3.1527	20
0.0986	-0.106	0.0985	-0.0763	0.0985	-0.229	3.156	0						3.1551	5	3.1551	12.3528						3.156	0
0.0986	0.1669	0.0987	0.0839	0.0987	-0.0097656	3.1594	10						3.1585	5	3.1585	12.6742						3.1594	30
0.0989	0.1065	0.0988	-0.0488	0.0988	-0.0677	3.1627	25						3.1618	0	3.1618	12.998						3.1627	20
0.0989	-0.0615	0.0989	0.1332	0.0988	0.143	3.166	5						3.1651	5	3.1651	13.324						3.166	40
0.099	-0.0134	0.099	0.1978	0.0991	4.059	3.1694	0						3.1685	0	3.1685	13.6518						3.1694	25
0.0992	0.1855	0.0992	-0.0432	0.0992	-0.9392	3.1727	0						3.1718	0	3.1718	13.9816						3.1727	20
0.0993	-0.0403	0.0994	3.8361	0.0992	-0.7326	3.176	5						3.1751	0	3.1751	14.3126						3.176	20
0.0994	0.1839	0.0994	-0.7132	0.0993	-0.1288	3.1794	5						3.1785	0	3.1785	14.6446						3.1794	15
0.0995	0.1634	0.0994	-0.8144	0.0994	-0.1559	3.1827	15						3.1818	0	3.1818	14.9776						3.1827	10
0.0996	-0.0877	0.0996	-0.0494	0.0996	0.2303	3.186	0						3.1851	10	3.1851	15.311						3.186	15
0.0996	-0.1118	0.0997	0.0157	0.0997	4.0364	3.1894	5						3.1885	5	3.1885	15.6446						3.1894	20
0.0998	0.0784	0.0998	-0.1317	0.0997	-0.7578	3.1927	0						3.1918	0	3.1918	15.978						3.1927	20
0.0998	-0.19	0.1	-0.1138	0.0998	-0.1318	3.196	0						3.1951	0	3.1951	16.311						3.196	10
0.1	0.0958	0.1	0.0873	0.1	0.00030518	3.1994	0						3.1985	10	3.1985	16.6432						3.1994	10
0.1	3.6613	0.1	0.0957	0.1002	4.1853	3.2027	0						3.2018	10	3.2018	16.9744						3.2027	15
0.1001	-0.966	0.1002	-0.1268	0.1002	-0.5356	3.206	5						3.2051	5	3.2051	17.3042						3.206	0
0.1003	-0.2188	0.1002	-0.1517	0.1002	-0.4784	3.2094	0						3.2085	0	3.2085	17.6322						3.2094	5
0.1003	0.0523	0.1003	0.1263	0.1002	-0.0636	3.2127	0						3.2118	5	3.2118	17.9582						3.2127	5
0.1005	-0.0948	0.1005	0.1602	0.1004	-0.222	3.216	20						3.2151	15	3.2151	18.2818						3.216	35
0.1005	0.0465	0.1006	-0.0267	0.1005	0.0214	3.2194	5						3.2185	5	3.2185	18.6026						3.2194	35
0.1006	-0.007782	0.1007	0.0911	0.1007	-0.1529	3.2227	15						3.2218	0	3.2218	18.9204						3.2227	25
0.1008	3.8124	0.1008	-0.0955	0.1008	0.0272	3.226	0						3.2251	45	3.2251	19.2348						3.226	35
0.1009	1.2297	0.1009	-0.1312	0.1009	0.0287	3.2294	5						3.2285	15	3.2285	19.5456						3.2294	30
0.101	-0.7726	0.101	0.0687	0.101	-0.0653	3.2327	5						3.2318	0	3.2318	19.8522						3.2327	25
0.1011	0.0441	0.101	0.0339	0.1011	-0.0565	3.236	0						3.2351	0	3.2351	20.1546						3.236	10
0.1012	-0.1541	0.1012	-0.1274	0.1012	0.1791	3.2394	0						3.2385	10	3.2385	20.4522						3.2394	0
0.1013	-0.0909	0.1013	-0.0822	0.1013	0.1534	3.2427	0						3.2418	0	3.2418	20.7448						3.2427	15
0.1015	0.1054	0.1014	0.0555	0.1014	0.0468	3.246	0						3.2451	25	3.2451	21.0322						3.246	20
0.1015	-0.0858	0.1015	-0.1151	0.1016	0.1695	3.2494	0						3.2485	0	3.2485	21.3138						3.2494	5
0.1016	0.0409	0.1017	0.1732	0.1017	-0.0299	3.2527	0						3.2518	5	3.2518	21.5896						3.2527	0
0.1018	-0.0269	0.1017	0.1915	0.1017	-0.1036	3.256	0						3.2551	45	3.2551	21.859						3.256	5
0.1019	0.0731	0.1018	-0.1088	0.1018	0.0555	3.2594	15						3.2585	20	3.2585	22.122						3.2594	5
0.1019	3.7984	0.1019	-0.0551	0.102	3.9322	3.2627	5						3.2618	20	3.2618	22.3782						3.2627	5
0.1021	-0.7745	0.102	0.0996	0.102	-0.856	3.266	5						3.2651	20	3.2651	22.6272						3.266	0
0.1021	-0.4225	0.1022	-0.0841	0.1021	-0.4027	3.2693	5						3.2685	30	3.2685	22.8688						3.2693	10
0.1023	-0.0829	0.1023	0.065	0.1022	0.0397	3.2727	0						3.2718	25	3.2718	23.1026						3.2727	20
0.1024	-0.1044	0.1024	0.1819	0.1023	-0.1602	3.276	10						3.2751	30	3.2751	23.3288						3.276	30
0.1025	0.0296	0.1025	-0.0507	0.1025	0.0224	3.2793	10						3.2785	15	3.2785	23.5466						3.2793	15
0.1026	-0.0818	0.1026	3.7779	0.1025	-0.0696	3.2827	0						3.2818	5	3.2818	23.756						3.2827	5
0.1026	0.247	0.1026	-0.7625	0.1027	0.1653	3.286	10						3.2851	25	3.2851	23.9568						3.286	0
0.1027	0.0853	0.1028	-0.0641	0.1027	0.1729	3.2893	5						3.2885	10	3.2885	24.1486						3.2893	15
0.1029	-0.1236	0.1029	-0.1993	0.1029	-0.0931	3.2927	5						3.2918	10	3.2918	24.3314						3.2927	10
0.1029	-0.0732	0.1029	-0.1184	0.1031	4.0215	3.296	5						3.2951	0	3.2951	24.505						3.296	10
0.1031	0.094	0.103	0.0035095	0.1031	-0.8153	3.2993	0						3.2985	0	3.2985	24.669						3.2993	10
0.1032	3.7909	0.1031	0.0111	0.1031	-0.2023	3.3027	10						3.3018	5	3.3018	24.8232						3.3027	0
0.1033	-0.7574	0.1033	-0.1163	0.1033	-0.0244	3.306	15						3.3051	10	3.3051	24.9676						3.306	0
0.1035	-0.0039673	0.1034	0.0381	0.1034	-0.0502	3.3093	10						3.3085	5	3.3085	25.102						3.3093	0
0.1035	-0.1974	0.1035	-0.0706	0.1034	0.065	3.3127	0						3.3118	20	3.3118	25.2264						3.3127	5
0.1037	-0.1489	0.1035	-0.0374	0.1037	0.0862	3.316	0						3.3151	0	3.3151	25.3402						3.316	0
0.1037	0.0359	0.1037	0.0867	0.1037	-0.049	3.3193	10						3.3185	30	3.3185	25.4438						3.3193	10
0.1038	0.0337	0.1038	0.0833	0.1038	0.0912	3.3227	5						3.3218	5	3.3218	25.5366						3.3227	5
0.1039	-0.1674	0.1039	-0.0537	0.1038	-0.0513	3.326	10						3.3251	5	3.3251	25.6188						3.326	0
0.1041	-0.0961	0.104	-0.0057983	0.1041	4.2317	3.3293	15						3.3285	10	3.3285	25.6904						3.3293	0
0.1041	0.1035	0.1041	0.1587	0.1041	-0.6339	3.3327	10						3.3318	20	3.3318	25.751						3.3327	5
0.1043	-0.0583	0.1042	-0.0064087	0.1042	-0.0198	3.336	0						3.3351	5	3.3351	25.8008						3.336	5
0.1043	0.219	0.1043	0.1781	0.1043	-0.1656	3.3393	0						3.3385	5	3.3385	25.8396						3.3393	15
0.1044	0.0847	0.1045	0.1019	0.1044	-0.114	3.3427	0						3.3418	5	3.3418	25.8674						3.3427	10
0.1045	-0.157	0.1045	-0.0656	0.1045	0.0681	3.346	15						3.3451	35	3.3451	25.8842						3.346	5
0.1047	-0.155	0.1046	-0.0446	0.1046	-0.0403	3.3493	40						3.3485	20	3.3485	25.89						3.3493	10
0.1048	0.02	0.1047	0.1051	0.1048	0.0993	3.3527	40						3.3518	10	3.3518	25.8848						3.3527	15
0.1048	-0.1208	0.1048	-0.0592	0.1049	0.1273	3.356	30						3.3551	20	3.3551	25.8684						3.356	10
0.105	0.0739	0.105	0.1163	0.105	0.0275	3.3593	15						3.3585	5	3.3585	25.8412						3.3593	20
0.1051	-0.00091553	0.105	0.1096	0.1051	0.0804	3.3627	5						3.3618	20	3.3618	25.803						3.3627	30
0.1051	0.1842	0.1052	-0.0981	0.1052	-0.079	3.366	20						3.3651	15	3.3651	25.754						3.366	5
0.1053	3.9236	0.1053	-0.0728	0.1053	4.1789	3.3693	0						3.3685	10	3.3685	25.694						3.3693	35
0.1053	-0.7912	0.1054	0.1341	0.1053	-0.8955	3.3727	10						3.3718	40	3.3718	25.6234						3.3727	10
0.1055	-0.005188	0.1054	3.9102	0.1055	-0.0057983	3.376	5						3.3751	20	3.3751	25.542						3.376	15
0.1056	-0.0806	0.1054	-0.7971	0.1056	-0.1402	3.3793	0						3.3785	10	3.3785	25.4502						3.3793	15
0.1057	-0.0456	0.1056	-0.0963	0.1057	0.0591	3.3827	5						3.3818	40	3.3818	25.3478						3.3827	0
0.1058	0.1947	0.1057	0.0607	0.1058	-0.1141	3.386	0						3.3851	30	3.3851	25.2352						3.386	5
0.1058	-0.0473	0.106	-0.1041	0.1058	-0.1448	3.3893	0						3.3885	35	3.3885	25.1124						3.3893	15
0.106	0.0369	0.106	0.0322	0.106	0.0406	3.3927	5						3.3918	30	3.3918	24.9794						3.3927	0
0.1061	0.1231	0.1061	-0.0124	0.1061	-0.0761	3.396	5						3.3951	10	3.3951	24.8368						3.396	5
0.1062	-0.0923	0.1062	-0.1086	0.1061	0.0304	3.3993	0						3.3985	10	3.3985	24.6842						3.3993	5
0.1063	-0.1443	0.1063	-0.0996	0.1063	-0.0923	3.4027	5						3.4018	0	3.4018	24.5224						3.4027	5
0.1065	0.007019	0.1064	0.1027	0.1064	0.2293	3.406	5						3.4051	0	3.4051	24.351						3.406	5
0.1066	-0.1631	0.1065	0.0876	0.1065	0.1015	3.4093	5						3.4085	5	3.4085	24.1706						3.4093	0
0.1066	0.2446	0.1066	-0.0218	0.1066	-0.1717	3.4127	0						3.4118	0	3.4118	23.9814						3.4127	0
0.1068	0.2585	0.1067	0.062	0.1067	-0.054	3.416	0						3.4151	5	3.4151	23.7834						3.416	0
0.1068	-0.0809	0.1069	-0.0552	0.1069	1.7741	3.4193	0						3.4185	15	3.4185	23.577						3.4193	0
0.1069	-0.0713	0.1069	-0.0255	0.1069	4.1589	3.4227	0						3.4218	5	3.4218	23.3624						3.4227	0
0.107	0.119	0.107	0.1137	0.1069	-0.7736	3.426	0						3.4251	0	3.4251	23.1398						3.426	0
0.1071	-0.0696	0.1071	-0.0054932	0.1071	0.1776	3.4293	5						3.4285	30	3.4285	22.9094						3.4293	15
0.1073	0.087	0.1071	0.1685	0.1073	-0.1082	3.4327	15						3.4318	15	3.4318	22.6716						3.4327	10
0.1073	3.7973	0.1073	0.0282	0.1074	4.0311	3.436	5						3.4351	5	3.4351	22.4266						3.436	15
0.1073	-0.8359	0.1074	-0.1207	0.1074	-0.8572	3.4393	5						3.4385	0	3.4385	22.1748						3.4393	0
0.1075	-0.3241	0.1076	-0.1054	0.1075	-0.2492	3.4427	5						3.4418	10	3.4418	21.9164						3.4427	15
0.1076	0.1425	0.1077	0.0673	0.1077	-0.0209	3.446	5						3.4451	10	3.4451	21.6516						3.446	10
0.1077	0.1241	0.1077	0.1056	0.1078	0.0441	3.4493	10						3.4485	30	3.4485	21.3806						3.4493	15
0.1078	-0.0269	0.1078	-0.0256	0.1078	-0.0792	3.4527	5						3.4518	5	3.4518	21.104						3.4527	10
0.1079	0.179	0.108	-0.0754	0.108	-0.1292	3.456	5						3.4551	15	3.4551	20.822						3.456	5
0.108	-0.0377	0.108	0.052	0.1081	0.1538	3.4593	15						3.4585	5	3.4585	20.5348						3.4593	10
0.1081	-0.0054932	0.1082	-0.1051	0.1081	0.154	3.4627	5						3.4618	20	3.4618	20.2428						3.4627	15
0.1083	-0.1802	0.1083	0.0769	0.1083	-0.0565	3.466	0						3.4651	20	3.4651	19.9462						3.466	5
0.1084	0.0163	0.1084	0.096	0.1085	-0.0071716	3.4693	5						3.4685	10	3.4685	19.6454						3.4693	5
0.1085	-0.1617	0.1085	-0.0662	0.1085	0.1654	3.4727	0						3.4718	10	3.4718	19.3408						3.4727	5
0.1086	-0.1338	0.1086	-0.0652	0.1085	0.1761	3.476	10						3.4751	0	3.4751	19.0324						3.476	5
0.1087	0.0429	0.1087	0.0755	0.1086	-0.0388	3.4793	0						3.4785	10	3.4785	18.7208						3.4793	25
0.1088	-0.0829	0.1088	-0.0919	0.1088	0.0714	3.4827	10						3.4818	30	3.4818	18.4064						3.4827	30
0.1089	0.1566	0.109	0.1236	0.1089	-0.1564	3.486	5						3.4851	15	3.4851	18.0892						3.486	10
0.109	3.9868	0.109	0.1575	0.109	-0.1254	3.4893	15						3.4885	10	3.4885	17.7696						3.4893	5
0.109	-0.6473	0.1092	-0.1115	0.1092	4.1968	3.4927	10						3.4918	15	3.4918	17.448						3.4927	15
0.1092	-0.2327	0.1092	-0.1259	0.1092	3.2967	3.496	5						3.4951	5	3.4951	17.1248						3.496	20
0.1094	-0.0729	0.1094	0.0642	0.1092	-0.8342	3.4993	10						3.4985	15	3.4985	16.8002						3.4993	15
0.1094	-0.193	0.1094	0.0562	0.1094	-0.1152	3.5027	30						3.5018	5	3.5018	16.4744						3.5027	10
0.1095	0.0755	0.1095	-0.0838	0.1095	0.0775	3.506	10						3.5051	0	3.5051	16.1478						3.506	20
0.1096	0.1833	0.1096	-0.0394	0.1096	-0.0851	3.5093	25						3.5085	0	3.5085	15.8208						3.5093	25
0.1098	0.0064087	0.1097	0.1129	0.1098	0.0136	3.5127	30						3.5118	0	3.5118	15.4934						3.5127	10
0.1098	0.0526	0.1098	-0.0562	0.1099	0.0516	3.516	25						3.5151	0	3.5151	15.1662						3.516	10
0.11	-0.0922	0.11	0.0584	0.11	-0.0972	3.5193	20						3.5185	0	3.5185	14.8394						3.5193	10
0.1101	0.0905	0.1101	-0.0526	0.11	-0.0090027	3.5227	0						3.5218	0	3.5218	14.5132						3.5227	10
0.1102	-0.0774	0.1102	0.0827	0.1101	0.1424	3.526	10						3.5251	0	3.5251	14.1878						3.526	5
0.1102	-0.0388	0.1103	0.1566	0.1102	0.0256	3.5293	5						3.5285	0	3.5285	13.8636						3.5293	0
0.1104	0.273	0.1104	0.0435	0.1103	-0.1926	3.5327	10						3.5318	0	3.5318	13.541						3.5327	20
0.1104	3.8759	0.1104	0.0896	0.1104	-0.0346	3.536	15						3.5351	5	3.5351	13.22						3.536	5
0.1106	-0.7523	0.1105	-0.1056	0.1105	0.1439	3.5393	15						3.5385	0	3.5385	12.9008						3.5393	10
0.1108	-0.0481	0.1107	0.0932	0.1106	0.0508	3.5427	10						3.5418	0	3.5418	12.5838						3.5427	5
0.1108	-0.1961	0.1108	-0.1123	0.1108	-0.1387	3.546	5						3.5451	0	3.5451	12.2694						3.546	5
0.1108	-0.2411	0.1108	-0.1361	0.1108	-0.157	3.5493	10						3.5485	0	3.5485	11.9574						3.5493	20
0.111	-0.0074768	0.111	0.0793	0.1109	-0.0159	3.5527	0						3.5518	0	3.5518	11.6484						3.5527	20
0.1111	-0.0159	0.1112	-0.092	0.1111	-0.1378	3.556	10						3.5551	0	3.5551	11.3424						3.556	10
0.1112	-0.1866	0.1112	0.1027	0.1111	0.0162	3.5593	10						3.5585	5	3.5585	11.0396						3.5593	20
0.1113	-0.0874	0.1113	0.0427	0.1113	-0.0938	3.5627	5						3.5618	0	3.5618	10.7404						3.5627	5
0.1113	0.2126	0.1114	0.1857	0.1115	0.1848	3.566	5						3.5651	0	3.5651	10.4446						3.566	0
0.1116	0.1569	0.1115	3.7883	0.1115	0.2158	3.5693	0						3.5685	0	3.5685	10.1526						3.5693	0
0.1116	-0.0607	0.1115	-0.8434	0.1116	-0.0036621	3.5727	5						3.5718	0	3.5718	9.8646						3.5727	10
0.1118	0.1109	0.1118	-0.2428	0.1118	4.4173	3.576	40						3.5751	10	3.5751	9.5806						3.576	5
0.1119	3.7735	0.1119	-0.0623	0.1118	-0.5608	3.5793	5						3.5785	0	3.5785	9.301						3.5793	0
0.1119	0.2664	0.112	-0.0963	0.1119	-0.1738	3.5827	15						3.5818	5	3.5818	9.0256						3.5827	10
0.112	-0.842	0.112	0.1154	0.112	0.1628	3.586	0						3.5851	10	3.5851	8.7548						3.586	0
0.1122	-0.2118	0.1121	0.0175	0.1121	0.1025	3.5893	0						3.5885	0	3.5885	8.4886						3.5893	5
0.1123	-0.0062561	0.1122	-0.0974	0.1123	-0.1793	3.5927	10						3.5918	10	3.5918	8.227						3.5927	10
0.1124	0.0688	0.1123	-0.0458	0.1123	-0.1665	3.596	0						3.5951	0	3.5951	7.9702						3.596	15
0.1124	-0.0403	0.1125	0.1405	0.1124	0.1324	3.5993	10						3.5985	5	3.5985	7.7184						3.5993	5
0.1125	-0.1689	0.1125	-0.0278	0.1125	0.0247	3.6027	15						3.6018	0	3.6018	7.4714						3.6027	5
0.1127	0.1266	0.1126	0.0804	0.1126	-0.181	3.606	10						3.6051	0	3.6051	7.2296						3.606	5
0.1128	0.112	0.1128	-0.0641	0.1128	0.1106	3.6093	10						3.6085	0	3.6085	6.9928						3.6093	5
0.1129	-0.058	0.1128	0.0594	0.1128	-0.0583	3.6127	15						3.6118	0	3.6118	6.761						3.6127	15
0.113	-0.042	0.113	-0.0615	0.113	4.1817	3.616	10						3.6151	10	3.6151	6.5344						3.616	5
0.1131	0.1965	0.113	0.0728	0.113	-0.7278	3.6193	5						3.6185	0	3.6185	6.313						3.6193	0
0.1132	-0.0664	0.1132	-0.1192	0.1132	-0.2281	3.6227	5						3.6218	5	3.6218	6.0968						3.6227	0
0.1133	0.1375	0.1133	0.1132	0.1133	-0.0050354	3.626	0						3.6251	0	3.6251	5.8856						3.626	15
0.1133	0.0941	0.1134	0.1382	0.1134	-0.0789	3.6293	15						3.6285	0	3.6285	5.6798						3.6293	10
0.1134	-0.244	0.1135	-0.0086975	0.1134	0.0189	3.6327	5						3.6318	0	3.6318	5.4792						3.6327	35
0.1137	-0.2335	0.1137	0.0502	0.1136	-0.0485	3.636	5						3.6351	10	3.6351	5.2836						3.636	15
0.1137	0.0352	0.1137	-0.0691	0.1137	0.1105	3.6393	10						3.6385	0	3.6385	5.0934						3.6393	20
0.1138	0.0609	0.1138	0.0609	0.1138	0.0864	3.6427	0						3.6418	0	3.6418	4.908						3.6427	30
0.1139	-0.0256	0.1139	-0.081	0.1139	-0.0636	3.646	10						3.6451	0	3.6451	4.728						3.646	5
0.114	3.726	0.114	0.097	0.114	-0.0595	3.6493	5						3.6485	0	3.6485	4.5528						3.6493	25
0.1141	-0.8868	0.1142	-0.061	0.1141	0.1236	3.6527	0						3.6518	0	3.6518	4.3826						3.6527	0
0.1142	-0.2179	0.1143	-0.0903	0.1143	-0.0941	3.656	5						3.6551	0	3.6551	4.2172						3.656	35
0.1143	0.1013	0.1144	0.0542	0.1144	0.0912	3.6593	30						3.6585	0	3.6585	4.0568						3.6593	10
0.1144	0.1051	0.1144	0.0363	0.1144	0.2875	3.6627	10						3.6618	5	3.6618	3.901						3.6627	10
0.1145	-0.128	0.1145	-0.1263	0.1146	0.0325	3.666	20						3.6651	0	3.6651	3.75						3.666	5
0.1148	-0.06	0.1147	0.0754	0.1146	-0.0508	3.6693	10						3.6685	10	3.6685	3.6034						3.6693	10
0.1148	0.1576	0.1147	-0.0531	0.1148	0.1175	3.6727	5						3.6718	5	3.6718	3.4614						3.6727	5
0.1148	0.1561	0.1148	-0.0984	0.1148	-0.0499	3.676	5						3.6751	0	3.6751	3.3238						3.676	0
0.115	0.0042725	0.115	0.0865	0.115	0.0841	3.6793	5						3.6785	0	3.6785	3.1904						3.6793	5
0.1151	0.1735	0.115	0.1312	0.115	4.2569	3.6827	35						3.6818	5	3.6818	3.0614						3.6827	10
0.1151	-0.0566	0.1151	-0.0476	0.115	-0.6934	3.686	5						3.6851	0	3.6851	2.9362						3.686	30
0.1152	-0.0699	0.1153	0.1927	0.1153	-0.1651	3.6893	0						3.6885	10	3.6885	2.815						3.6893	20
0.1153	0.1118	0.1154	0.0346	0.1153	0.00091553	3.6927	15						3.6918	0	3.6918	2.6978						3.6927	5
0.1154	3.882	0.1155	0.1051	0.1156	-0.0033569	3.696	5						3.6951	0	3.6951	2.5842						3.696	40
0.1156	-0.8809	0.1155	-0.0197	0.1156	-0.1468	3.6993	25						3.6985	5	3.6985	2.4742						3.6993	0
0.1157	-0.172	0.1158	3.7973	0.1156	-0.1422	3.7027	10						3.7018	0	3.7018	2.3678						3.7027	5
0.1158	0.1054	0.1158	-0.8217	0.1158	0.1123	3.706	15						3.7051	5	3.7051	2.2646						3.706	5
0.1159	0.0931	0.1158	-0.3343	0.1159	0.1762	3.7093	20						3.7085	0	3.7085	2.1648						3.7093	0
0.116	-0.0235	0.116	-0.0366	0.1159	0.0697	3.7127	10						3.7118	5	3.7118	2.068						3.7127	5
0.1162	-0.1003	0.1162	3.985	0.1161	0.1727	3.716	5						3.7151	0	3.7151	1.974						3.716	10
0.1162	0.0494	0.1162	-0.7309	0.1162	0.0208	3.7193	15						3.7185	0	3.7185	1.883						3.7193	10
0.1164	-0.0768	0.1163	-0.3844	0.1163	0.0468	3.7227	5						3.7218	0	3.7218	1.7948						3.7227	10
0.1164	0.0354	0.1163	-0.0050354	0.1164	-0.1151	3.726	0						3.7251	0	3.7251	1.709						3.726	5
0.1165	0.0804	0.1165	0.0713	0.1166	-0.1135	3.7293	10						3.7285	5	3.7285	1.6258						3.7293	5
0.1167	-0.0842	0.1166	-0.1456	0.1167	0.1105	3.7327	5						3.7318	5	3.7318	1.545						3.7327	5
0.1168	0.0659	0.1167	-0.1006	0.1167	-0.0389	3.736	0						3.7351	0	3.7351	1.4662						3.736	0
0.1169	-0.0859	0.1169	0.1256	0.1168	0.1227	3.7393	10						3.7385	0	3.7385	1.3896						3.7393	15
0.1169	-0.0624	0.1171	3.8441	0.117	4.4586	3.7427	0						3.7418	0	3.7418	1.315						3.7427	10
0.1169	0.181	0.1171	-0.6961	0.117	-0.5122	3.746	5						3.7451	0	3.7451	1.2422						3.746	0
0.1171	0.1338	0.1171	-0.7878	0.1171	-0.0984	3.7493	0						3.7485	0	3.7485	1.1712						3.7493	0
0.1173	-0.014	0.1173	-0.0986	0.1173	-0.2441	3.7526	0						3.7518	0	3.7518	1.1018						3.7526	0
0.1173	0.1514	0.1173	-0.1436	0.1173	-0.1926	3.756	0						3.7551	0	3.7551	1.034						3.756	5
0.1175	-0.0154	0.1174	0.0013733	0.1175	0.0568	3.7593	0						3.7585	0	3.7585	0.9676						3.7593	0
0.1175	3.7817	0.1175	-0.0795	0.1175	-0.0218	3.7626	10						3.7618	0	3.7618	0.9024						3.7626	5
0.1176	-0.8078	0.1177	0.0975	0.1176	-0.1601	3.766	10						3.7651	0	3.7651	0.8386						3.766	10
0.1179	0.0568	0.1178	0.0989	0.1177	-0.1285	3.7693	5						3.7685	5	3.7685	0.776						3.7693	5
0.1179	-0.1695	0.1179	-0.0249	0.1178	0.0259	3.7726	0						3.7718	5	3.7718	0.7144						3.7726	0
0.1181	-0.1653	0.118	-0.0349	0.118	-0.1242	3.776	15						3.7751	0	3.7751	0.6538						3.776	15
0.1181	0.0102	0.118	0.1692	0.1181	0.175	3.7793	0						3.7785	0	3.7785	0.594						3.7793	20
0.1183	-0.1785	0.1182	-0.0618	0.1181	0.173	3.7826	0						3.7818	0	3.7818	0.5352						3.7826	30
0.1183	0.097	0.1183	0.0612	0.1183	-0.0938	3.786	0						3.7851	0	3.7851	0.4772						3.786	5
0.1185	3.7497	0.1183	0.0568	0.1184	-0.0548	3.7893	0						3.7885	10	3.7885	0.42						3.7893	0
0.1185	-0.9377	0.1184	-0.0656	0.1185	0.0873	3.7926	0						3.7918	0	3.7918	0.3634						3.7926	0
0.1186	-0.4364	0.1185	-0.0226	0.1186	-0.126	3.796	0						3.7951	0	3.7951	0.3076						3.796	0
0.1186	-0.0607	0.1187	0.2647	0.1187	0.1474	3.7993	0						3.7985	0	3.7985	0.2522						3.7993	10
0.1189	-0.1735	0.1188	3.8107	0.1188	0.192	3.8026	0						3.8018	0	3.8018	0.1976						3.8026	5
0.1189	0.033	0.1188	-0.7971	0.1189	-0.0702	3.806	5						3.8051	0	3.8051	0.1436						3.806	15
0.1191	0.0368	0.119	-0.0861	0.1191	-0.1135	3.8093	5						3.8085	5	3.8085	0.09						3.8093	10
0.1192	0.2644	0.119	0.1907	0.1191	0.0197	3.8126	40						3.8118	5	3.8118	0.037						3.8126	5
0.1192	0.2103	0.1192	-0.1076	0.1192	-0.0941	3.816	10						3.8151	0	3.8151	0.0153						3.816	10
0.1194	0.0061035	0.1193	0.1357	0.1194	0.0545	3.8193	15						3.8185	0	3.8185	0.067						3.8193	5
0.1194	0.1514	0.1195	-0.0977	0.1194	0.034	3.8226	10						3.8218	0	3.8218	0.1182						3.8226	0
0.1194	-0.0674	0.1196	3.7288	0.1195	0.1958	3.826	0						3.8251	0	3.8251	0.1688						3.826	20
0.1196	-0.0363	0.1196	-0.8736	0.1196	0.1028	3.8293	10						3.8285	0	3.8285	0.2188						3.8293	10
0.1196	0.1253	0.1198	-0.0728	0.1197	-0.1006	3.8326	0						3.8318	5	3.8318	0.268						3.8326	0
0.1199	3.6699	0.1198	-0.1088	0.1199	-0.0764	3.836	15						3.8351	5	3.8351	0.3166						3.836	0
0.12	-0.8899	0.12	0.1422	0.12	4.4044	3.8393	30						3.8385	0	3.8385	0.3642						3.8393	0
0.12	-0.3758	0.1202	3.531	0.12	0.3506	3.8426	25						3.8418	0	3.8418	0.4112						3.8426	5
0.1202	-0.092	0.1202	-0.9599	0.12	-0.5919	3.846	10						3.8451	0	3.8451	0.4572						3.846	0
0.1203	-0.1508	0.1202	-0.4628	0.1203	-0.1796	3.8493	5						3.8485	0	3.8485	0.5022						3.8493	20
0.1203	0.1608	0.1203	0.0177	0.1203	-0.0281	3.8526	0						3.8518	0	3.8518	0.546						3.8526	5
0.1206	3.5713	0.1205	-0.1363	0.1206	-0.1079	3.856	10						3.8551	0	3.8551	0.5888						3.856	10
0.1206	-0.9088	0.1206	0.1013	0.1206	-0.0065613	3.8593	0						3.8585	0	3.8585	0.6304						3.8593	20
0.1206	-0.0016785	0.1207	0.1006	0.1206	-0.1167	3.8626	10						3.8618	5	3.8618	0.6706						3.8626	10
0.1208	-0.1274	0.1208	-0.08	0.1208	0.2704	3.866	10						3.8651	0	3.8651	0.7092						3.866	25
0.1209	3.4677	0.121	-0.0938	0.1208	0.1596	3.8693	10						3.8685	0	3.8685	0.7464						3.8693	30
0.121	-0.9848	0.121	0.0226	0.121	0.0478	3.8726	10						3.8718	0	3.8718	0.782						3.8726	25
0.121	-0.1564	0.1212	3.7184	0.1211	0.0995	3.876	0						3.8751	0	3.8751	0.8156						3.876	10
0.1212	0.0601	0.1212	-0.8368	0.1212	-0.0603	3.8793	5						3.8785	0	3.8785	0.8474						3.8793	10
0.1213	-0.0229	0.1213	-0.2089	0.1214	4.2097	3.8826	20						3.8818	0	3.8818	0.877						3.8826	5
0.1214	0.1488	0.1214	-0.0101	0.1214	-0.4868	3.886	5						3.8851	0	3.8851	0.9046						3.886	10
0.1215	0.0577	0.1215	0.0267	0.1216	-0.1917	3.8893	15						3.8885	0	3.8885	0.9298						3.8893	5
0.1216	-0.0789	0.1215	-0.1366	0.1217	-0.0024414	3.8926	0						3.8918	0	3.8918	0.9524						3.8926	25
0.1218	3.6784	0.1217	0.1616	0.1217	0.0068665	3.896	0						3.8951	0	3.8951	0.9724						3.896	20
0.1218	-0.9886	0.1218	-0.0481	0.1218	-0.146	3.8993	0						3.8985	0	3.8985	0.9896						3.8993	10
0.1219	-0.3171	0.1219	-0.0024414	0.1219	-0.1695	3.9026	0						3.9018	0	3.9018	1.0038						3.9026	25
0.122	0.0478	0.122	0.1422	0.1221	0.1131	3.906	15						3.9051	0	3.9051	1.0148						3.906	25
0.1222	-0.1117	0.1221	0.0615	0.1222	0.0085449	3.9093	0						3.9085	0	3.9085	1.0226						3.9093	5
0.1223	0.0356	0.1222	-0.0758	0.1222	0.1706	3.9126	5						3.9118	0	3.9118	1.027						3.9126	10
0.1223	-0.00045776	0.1225	3.5597	0.1223	0.1167	3.916	15						3.9151	0	3.9151	1.0278						3.916	10
0.1225	0.1884	0.1225	-0.9717	0.1224	0.004425	3.9193	5						3.9185	0	3.9185	1.0248						3.9193	20
0.1225	3.5988	0.1225	-0.264	0.1226	4.268	3.9226	0						3.9218	0	3.9218	1.0176						3.9226	25
0.1226	-0.8978	0.1227	-0.0045776	0.1226	-0.591	3.926	0						3.9251	0	3.9251	1.0066						3.926	25
0.1228	-0.1768	0.1228	0.0119	0.1227	-0.209	3.9293	0						3.9285	5	3.9285	0.991						3.9293	30
0.1229	-0.0050354	0.1228	-0.1283	0.1229	-0.0056458	3.9326	5						3.9318	0	3.9318	0.9712						3.9326	10
0.1229	-0.1891	0.1231	3.5992	0.123	-0.1881	3.936	5						3.9351	0	3.9351	0.9466						3.936	15
0.1231	-0.0255	0.1231	-0.815	0.1231	-0.0352	3.9393	5						3.9385	5	3.9385	0.9172						3.9393	5
0.1233	-0.1695	0.1232	-0.2397	0.1233	-0.0835	3.9426	15						3.9418	5	3.9418	0.8828						3.9426	10
0.1233	0.0015259	0.1233	-0.1224	0.1233	0.1186	3.946	5						3.9451	5	3.9451	0.8432						3.946	5
0.1233	0.0392	0.1234	-0.0192	0.1234	-0.0183	3.9493	0						3.9485	0	3.9485	0.7984						3.9493	15
0.1235	-0.1241	0.1235	-0.154	0.1235	0.2298	3.9526	5						3.9518	0	3.9518	0.748						3.9526	10
0.1236	-0.1164	0.1235	-0.112	0.1236	4.3793	3.956	10						3.9551	0	3.9551	0.692						3.956	10
0.1236	0.2345	0.1237	0.1056	0.1236	-0.5374	3.9593	0						3.9585	0	3.9585	0.6302						3.9593	5
0.1238	0.1564	0.1238	-0.0551	0.1238	-0.116	3.9626	10						3.9618	0	3.9618	0.5624						3.9626	0
0.1238	-0.0705	0.1238	0.0446	0.1239	0.1144	3.966	0						3.9651	0	3.9651	0.4884						3.966	5
0.1241	0.0195	0.124	-0.0612	0.124	0.0902	3.9693	0						3.9685	0	3.9685	0.4084						3.9693	10
0.1241	0.1692	0.124	0.2086	0.1242	-0.0745	3.9726	45						3.9718	0	3.9718	0.3218						3.9726	20
0.1243	3.4209	0.1242	-0.0607	0.1242	-0.0987	3.976	10						3.9751	0	3.9751	0.2286						3.976	10
0.1243	-1.0463	0.1243	0.1421	0.1244	0.1312	3.9793	15						3.9785	0	3.9785	0.129						3.9793	5
0.1244	0.0351	0.1244	0.0842	0.1245	-0.0778	3.9826	10						3.9818	0	3.9818	0.0224						3.9826	10
0.1246	-0.0945	0.1245	-0.0734	0.1246	0.1521	3.986	5						3.9851	0	3.9851	0.091						3.986	0
0.1246	-0.0381	0.1247	-0.0386	0.1247	4.2078	3.9893	0						3.9885	0	3.9885	0.2114						3.9893	15
0.1246	0.0771	0.1247	0.0874	0.1247	-0.5856	3.9926	5						3.9918	0	3.9918	0.339						3.9926	10
0.1248	0.0516	0.1248	-0.0398	0.1248	-0.0789	3.996	10						3.9951	0	3.9951	0.4736						3.996	0
0.125	-0.1779	0.1249	0.188	0.125	-0.2287	3.9993	25						3.9985	0	3.9985	0.6158						3.9993	5
0.125	0.2283	0.125	0.2069	0.125	-0.1846	4.0026	10						4.0018	5	4.0018	0.7652						4.0026	10
0.1251	-0.0322	0.1252	-0.0702	0.1251	0.1312	4.006	5						4.0051	0	4.0051	0.922						4.006	5
0.1253	3.4671	0.1253	3.8133	0.1252	0.0873	4.0093	15						4.0085	0	4.0085	1.0864						4.0093	40
0.1253	-1.0478	0.1254	-0.6653	0.1253	-0.0441	4.0126	20						4.0118	0	4.0118	1.2582						4.0126	5
0.1254	-0.0276	0.1255	-0.2452	0.1255	4.1684	4.016	45						4.0151	0	4.0151	1.4378						4.016	5
0.1255	0.1534	0.1256	-0.0856	0.1255	-0.6773	4.0193	5						4.0185	0	4.0185	1.625						4.0193	5
0.1258	0.1488	0.1256	-0.1384	0.1257	-0.2261	4.0226	10						4.0218	0	4.0218	1.8198						4.0226	5
0.1258	-0.1181	0.1258	0.098	0.1258	-0.0117	4.026	0						4.0251	0	4.0251	2.0222						4.026	0
0.1258	3.6235	0.1259	-0.0787	0.1258	-0.1027	4.0293	0						4.0285	0	4.0285	2.2324						4.0293	15
0.126	-0.7884	0.126	0.1811	0.126	0.2428	4.0326	0						4.0318	0	4.0318	2.4502						4.0326	10
0.1261	-0.1588	0.126	0.1346	0.1261	4.3153	4.036	5						4.0351	0	4.0351	2.6756						4.036	15
0.1262	0.0030518	0.1262	-0.0694	0.1261	-0.4582	4.0393	0						4.0385	0	4.0385	2.9088						4.0393	5
0.1263	-0.1175	0.1263	-0.1221	0.1263	-0.2118	4.0426	10						4.0418	0	4.0418	3.1494						4.0426	10
0.1264	0.1361	0.1264	0.0131	0.1263	-0.0336	4.046	5						4.0451	0	4.0451	3.3976						4.046	5
0.1266	-0.1068	0.1265	-0.0984	0.1266	-0.155	4.0493	5						4.0485	0	4.0485	3.6532						4.0493	15
0.1266	0.0876	0.1266	0.0992	0.1267	0.1199	4.0526	10						4.0518	0	4.0518	3.9164						4.0526	10
0.1268	0.1093	0.1267	0.1062	0.1268	4.2126	4.056	5						4.0551	0	4.0551	4.1866						4.056	10
0.1268	-0.0763	0.1269	-0.0536	0.1268	-0.6323	4.0593	5						4.0585	0	4.0585	4.4642						4.0593	0
0.1269	-0.106	0.1269	-0.0568	0.1269	-0.228	4.0626	0						4.0618	0	4.0618	4.7488						4.0626	5
0.127	0.1295	0.127	0.1366	0.1271	-0.0226	4.066	15						4.0651	5	4.0651	5.0404						4.066	5
0.1271	3.5599	0.1271	0.061	0.1271	0.0523	4.0693	5						4.0685	0	4.0685	5.3388						4.0693	10
0.1273	-1.0071	0.1272	-0.143	0.1272	-0.0595	4.0726	0						4.0718	0	4.0718	5.644						4.0726	15
0.1273	-0.2521	0.1273	-0.0566	0.1274	0.065	4.076	5						4.0751	0	4.0751	5.9556						4.076	25
0.1274	0.0819	0.1274	0.0702	0.1274	-0.0595	4.0793	10						4.0785	0	4.0785	6.2736						4.0793	5
0.1276	-0.0086975	0.1276	-0.1445	0.1277	4.0674	4.0826	10						4.0818	0	4.0818	6.598						4.0826	10
0.1276	0.1357	0.1276	0.101	0.1277	-0.686	4.086	25						4.0851	0	4.0851	6.9282						4.086	15
0.1278	0.1453	0.1278	3.8593	0.1277	-0.2727	4.0893	20						4.0885	0	4.0885	7.2642						4.0893	10
0.1278	-0.013	0.1278	-0.7993	0.1279	-0.047	4.0926	5						4.0918	0	4.0918	7.6058						4.0926	10
0.1279	0.0186	0.1279	-0.1764	0.1279	-0.0757	4.096	30						4.0951	0	4.0951	7.9528						4.096	15
0.1281	-0.0731	0.128	0.0352	0.1281	0.114	4.0993	10						4.0985	0	4.0985	8.305						4.0993	5
0.1283	-0.1065	0.1281	0.0386	0.1281	0.0748	4.1026	20						4.1018	0	4.1018	8.662						4.1026	10
0.1283	0.0542	0.1282	-0.0954	0.1283	-0.0883	4.106	5						4.1051	0	4.1051	9.0236						4.106	20
0.1283	0.132	0.1285	0.0627	0.1284	-0.0911	4.1093	15						4.1085	0	4.1085	9.3898						4.1093	5
0.1285	-0.0668	0.1285	-0.1042	0.1285	0.1685	4.1126	10						4.1118	0	4.1118	9.7598						4.1126	0
0.1285	3.712	0.1285	-0.061	0.1286	-0.1207	4.116	35						4.1151	0	4.1151	10.1338						4.116	0
0.1287	-0.7861	0.1287	0.0729	0.1287	0.1289	4.1193	10						4.1185	5	4.1185	10.5114						4.1193	5
0.1288	-0.2968	0.1288	0.0984	0.1288	0.1552	4.1226	5						4.1218	0	4.1218	10.892						4.1226	0
0.129	-0.1619	0.1289	-0.0598	0.129	-0.0752	4.126	10						4.1251	0	4.1251	11.2758						4.126	20
0.1291	-0.1662	0.1291	-0.0449	0.1291	4.1321	4.1293	10						4.1285	0	4.1285	11.662						4.1293	10
0.1291	0.0262	0.1291	0.0867	0.1291	-0.6841	4.1326	5						4.1318	0	4.1318	12.0506						4.1326	15
0.1292	-0.1114	0.1292	0.00030518	0.1292	-0.2615	4.136	5						4.1351	0	4.1351	12.4412						4.136	5
0.1292	0.1263	0.1293	0.2948	0.1294	-0.0479	4.1393	15						4.1385	0	4.1385	12.8334						4.1393	10
0.1295	0.1318	0.1294	0.1813	0.1294	-0.0016785	4.1426	10						4.1418	0	4.1418	13.2268						4.1426	20
0.1295	-0.0687	0.1295	-0.0642	0.1296	-0.0871	4.146	10						4.1451	5	4.1451	13.6212						4.146	15
0.1296	0.1981	0.1297	3.7608	0.1296	-0.1527	4.1493	10						4.1485	0	4.1485	14.0162						4.1493	15
0.1298	0.0629	0.1297	-0.7996	0.1298	0.1512	4.1526	15						4.1518	10	4.1518	14.4116						4.1526	5
0.1298	3.757	0.1298	-0.0778	0.13	4.1992	4.156	10						4.1551	5	4.1551	14.8066						4.156	5
0.13	-0.8012	0.13	-0.2667	0.13	-0.6117	4.1593	35						4.1585	0	4.1585	15.2012						4.1593	5
0.1301	0.0185	0.13	-0.1746	0.13	-0.2538	4.1626	20						4.1618	0	4.1618	15.5952						4.1626	5
0.1301	-0.116	0.1302	0.1508	0.1301	-0.0723	4.166	20						4.1651	0	4.1651	15.9876						4.166	15
0.1302	-0.1048	0.1303	0.0444	0.1302	-0.1656	4.1693	0						4.1685	0	4.1685	16.3786						4.1693	15
0.1303	0.0684	0.1304	-0.0992	0.1303	-0.0133	4.1726	25						4.1718	5	4.1718	16.7678						4.1726	5
0.1304	0.1189	0.1306	3.6301	0.1304	-0.0238	4.176	10						4.1751	5	4.1751	17.1544						4.176	25
0.1306	-0.1305	0.1306	-0.8784	0.1305	0.1256	4.1793	20						4.1785	20	4.1785	17.5384						4.1793	25
0.1307	-0.1143	0.1306	-0.186	0.1307	-0.0616	4.1826	25						4.1818	5	4.1818	17.9194						4.1826	10
0.1308	0.0165	0.1307	0.0033569	0.1308	0.0443	4.186	0						4.1851	0	4.1851	18.297						4.186	20
0.1308	-0.097	0.1309	-0.1295	0.1308	-0.0429	4.1893	0						4.1885	15	4.1885	18.6706						4.1893	10
0.131	0.0317	0.131	0.1042	0.131	0.2805	4.1926	10						4.1918	10	4.1918	19.0402						4.1926	5
0.1312	0.1633	0.131	0.0685	0.1311	4.3251	4.196	10						4.1951	10	4.1951	19.4052						4.196	35
0.1312	-0.0479	0.1311	-0.0308	0.1311	-0.7104	4.1993	15						4.1985	0	4.1985	19.7652						4.1993	0
0.1313	-0.0345	0.1313	-0.013	0.1313	-0.0816	4.2026	5						4.2018	25	4.2018	20.1202						4.2026	5
0.1315	0.157	0.1314	0.2402	0.1314	0.1096	4.206	5						4.2051	40	4.2051	20.4694						4.206	5
0.1315	0.0533	0.1315	0.0246	0.1315	0.0911	4.2093	5						4.2085	20	4.2085	20.8126						4.2093	10
0.1316	-0.0761	0.1317	-0.1537	0.1316	-0.1195	4.2126	0						4.2118	10	4.2118	21.1496						4.2126	5
0.1318	0.1331	0.1317	0.0056458	0.1317	-0.005188	4.216	5						4.2151	5	4.2151	21.48						4.216	0
0.1318	-0.0266	0.1318	-0.1483	0.1319	0.1694	4.2193	0						4.2185	10	4.2185	21.8032						4.2193	5
0.1319	-0.004425	0.1319	-0.1144	0.1319	0.2098	4.2226	0						4.2218	0	4.2218	22.1194						4.2226	5
0.132	0.1749	0.1321	0.0864	0.1321	-0.0476	4.226	0						4.2251	5	4.2251	22.4278						4.226	5
0.1322	0.0513	0.1322	0.146	0.1322	-0.0317	4.2293	10						4.2285	10	4.2285	22.7284						4.2293	0
0.1323	-0.1308	0.1323	-0.0273	0.1322	0.0903	4.2326	5						4.2318	5	4.2318	23.0208						4.2326	25
0.1323	-0.0352	0.1323	-0.0435	0.1324	4.1621	4.236	0						4.2351	0	4.2351	23.3046						4.236	15
0.1324	0.0638	0.1325	0.1111	0.1324	-0.7985	4.2393	0						4.2385	0	4.2385	23.5798						4.2393	0
0.1325	3.687	0.1325	-0.0433	0.1325	-0.2254	4.2426	0						4.2418	0	4.2418	23.8458						4.2426	10
0.1326	-0.8501	0.1327	0.1474	0.1326	-0.04	4.2459	10						4.2451	20	4.2451	24.1026						4.2459	5
0.1327	-0.0088501	0.1327	0.1646	0.1327	-0.0673	4.2493	10						4.2485	40	4.2485	24.3498						4.2493	0
0.1328	-0.1398	0.1329	-0.0186	0.1328	0.0752	4.2526	0						4.2518	20	4.2518	24.5872						4.2526	0
0.1329	-0.0749	0.133	0.108	0.1329	0.009613	4.2559	20						4.2551	35	4.2551	24.8146						4.2559	0
0.133	0.1022	0.1331	-0.0742	0.133	-0.1683	4.2593	5						4.2585	10	4.2585	25.0316						4.2593	5
0.1332	0.1762	0.1332	-0.1422	0.1332	0.0279	4.2626	0						4.2618	20	4.2618	25.2384						4.2626	5
0.1333	-0.0485	0.1333	-0.0221	0.1333	-0.0659	4.2659	35						4.2651	15	4.2651	25.4344						4.2659	10
0.1335	-0.0522	0.1334	0.0441	0.1335	4.2534	4.2693	0						4.2685	40	4.2685	25.6198						4.2693	0
0.1335	0.097	0.1335	-0.1706	0.1335	-0.6273	4.2726	15						4.2718	50	4.2718	25.794						4.2726	0
0.1337	-0.0487	0.1335	-0.1685	0.1336	-0.1364	4.2759	20						4.2751	45	4.2751	25.9572						4.2759	15
0.1337	0.0647	0.1337	0.0028992	0.1337	0.1091	4.2793	5						4.2785	20	4.2785	26.109						4.2793	0
0.1338	0.0667	0.1338	-0.0054932	0.1338	0.0961	4.2826	10						4.2818	35	4.2818	26.2496						4.2826	15
0.1339	-0.1205	0.1339	-0.1405	0.1339	-0.0763	4.2859	10						4.2851	20	4.2851	26.3786						4.2859	0
0.134	-0.1451	0.134	-0.164	0.134	-0.0439	4.2893	0						4.2885	15	4.2885	26.496						4.2893	0
0.1341	-0.0273	0.1342	0.0609	0.134	0.1752	4.2926	10						4.2918	20	4.2918	26.6016						4.2926	5
0.1342	3.7048	0.1342	-0.0357	0.1342	0.0775	4.2959	15						4.2951	5	4.2951	26.6956						4.2959	15
0.1343	-0.8121	0.1343	0.2065	0.1344	-0.1263	4.2993	30						4.2985	0	4.2985	26.7776						4.2993	15
0.1344	-0.0615	0.1344	0.1669	0.1344	-0.1334	4.3026	0						4.3018	15	4.3018	26.848						4.3026	15
0.1346	-0.1642	0.1345	-0.087	0.1345	0.1169	4.3059	5						4.3051	30	4.3051	26.9062						4.3059	0
0.1347	-0.1085	0.1346	0.1138	0.1347	-0.1419	4.3093	5						4.3085	20	4.3085	26.9528						4.3093	0
0.1347	0.0446	0.1348	-0.0591	0.1348	0.0198	4.3126	10						4.3118	30	4.3118	26.9872						4.3126	0
0.1348	-0.1596	0.1348	-0.0906	0.1348	0.0325	4.3159	5						4.3151	15	4.3151	27.01						4.3159	5
0.1349	0.0517	0.135	0.1753	0.135	-0.1544	4.3193	15						4.3185	15	4.3185	27.0206						4.3193	30
0.135	0.0719	0.135	0.2196	0.135	-0.1042	4.3226	0						4.3218	0	4.3218	27.0196						4.3226	10
0.1352	-0.0781	0.1352	-0.1041	0.1352	0.2171	4.3259	10						4.3251	20	4.3251	27.0068						4.3259	15
0.1353	-0.0551	0.1352	-0.0819	0.1352	4.3729	4.3293	0						4.3285	10	4.3285	26.9822						4.3293	0
0.1353	0.1381	0.1354	0.1605	0.1352	-0.4137	4.3326	0						4.3318	5	4.3318	26.946						4.3326	0
0.1355	0.1146	0.1354	3.7442	0.1355	-0.1686	4.3359	0						4.3351	10	4.3351	26.8982						4.3359	0
0.1356	-0.0661	0.1355	-0.7614	0.1356	-0.043	4.3393	15						4.3385	5	4.3385	26.839						4.3393	15
0.1358	0.1828	0.1357	-0.1599	0.1356	-0.1544	4.3426	15						4.3418	15	4.3418	26.7686						4.3426	10
0.1358	-0.0264	0.1358	-0.0107	0.1358	0.0391	4.3459	10						4.3451	5	4.3451	26.6868						4.3459	20
0.1359	-0.0771	0.1359	-0.0897	0.1359	0.1198	4.3493	5						4.3485	5	4.3485	26.594						4.3493	15
0.136	0.0639	0.136	0.0761	0.136	-0.0633	4.3526	5						4.3518	25	4.3518	26.4902						4.3526	25
0.1361	0.1149	0.1362	0.1637	0.1362	4.0179	4.3559	0						4.3551	50	4.3551	26.3758						4.3559	10
0.1361	-0.0125	0.1362	-0.0159	0.1362	-0.6036	4.3593	0						4.3585	15	4.3585	26.2508						4.3593	5
0.1363	3.7305	0.1364	0.0911	0.1363	-0.2493	4.3626	5						4.3618	5	4.3618	26.1154						4.3626	5
0.1364	-0.9351	0.1365	-0.0728	0.1364	-0.0986	4.3659	0						4.3651	0	4.3651	25.9698						4.3659	15
0.1365	-0.188	0.1365	0.0485	0.1365	-0.2055	4.3693	10						4.3685	25	4.3685	25.8142						4.3693	10
0.1366	0.0613	0.1367	-0.0745	0.1367	0.0566	4.3726	0						4.3718	10	4.3718	25.6488						4.3726	0
0.1367	0.1561	0.1367	0.0638	0.1367	0.0107	4.3759	5						4.3751	10	4.3751	25.474						4.3759	15
0.1368	-0.0076294	0.1369	-0.1134	0.1369	0.1147	4.3793	5						4.3785	5	4.3785	25.2896						4.3793	50
0.137	0.0841	0.1369	-0.1266	0.1369	0.004425	4.3826	0						4.3818	5	4.3818	25.0964						4.3826	5
0.1371	-0.0307	0.137	0.0774	0.1371	0.1909	4.3859	0						4.3851	20	4.3851	24.8942						4.3859	5
0.1371	0.0363	0.1372	0.0499	0.1371	0.2165	4.3893	0						4.3885	0	4.3885	24.6834						4.3893	15
0.1373	-0.1509	0.1373	-0.0711	0.1373	-0.0742	4.3926	20						4.3918	0	4.3918	24.4644						4.3926	10
0.1374	-0.0681	0.1373	-0.0417	0.1374	0.0421	4.3959	15						4.3951	0	4.3951	24.2372						4.3959	5
0.1374	0.0775	0.1373	0.2449	0.1375	-0.1132	4.3993	5						4.3985	5	4.3985	24.0024						4.3993	20
0.1375	-0.0522	0.1375	0.1181	0.1376	-0.1608	4.4026	10						4.4018	5	4.4018	23.76						4.4026	5
0.1377	0.1289	0.1377	-0.06	0.1377	0.2489	4.4059	5						4.4051	0	4.4051	23.5104						4.4059	10
0.1377	0.0975	0.1378	0.1457	0.1377	4.3988	4.4093	20						4.4085	0	4.4085	23.254						4.4093	10
0.1378	-0.0746	0.1379	-0.0065613	0.1377	-0.5025	4.4126	10						4.4118	0	4.4118	22.9908						4.4126	5
0.1381	-0.1056	0.138	0.096	0.1379	-0.1082	4.4159	10						4.4151	0	4.4151	22.7214						4.4159	10
0.1381	0.1729	0.1381	-0.0703	0.1381	0.1114	4.4193	10						4.4185	10	4.4185	22.446						4.4193	0
0.1382	0.1938	0.1382	-0.161	0.1381	0.11	4.4226	10						4.4218	0	4.4218	22.1648						4.4226	20
0.1383	-0.0444	0.1383	0.0174	0.1383	-0.1115	4.4259	10						4.4251	10	4.4251	21.8782						4.4259	10
0.1384	-0.0531	0.1384	0.0963	0.1384	-0.1118	4.4293	5						4.4285	20	4.4285	21.5866						4.4293	0
0.1385	3.7254	0.1385	-0.1082	0.1385	0.00091553	4.4326	10						4.4318	5	4.4318	21.2902						4.4326	0
0.1386	2.0184	0.1387	-0.1323	0.1386	-0.1102	4.4359	10						4.4351	5	4.4351	20.9892						4.4359	25
0.1386	-1.0133	0.1387	0.0525	0.1387	0.0314	4.4393	0						4.4385	15	4.4385	20.6842						4.4393	5
0.1388	0.0726	0.1388	0.1219	0.1389	4.4862	4.4426	0						4.4418	10	4.4418	20.3752						4.4426	0
0.1388	-0.0421	0.1389	0.0233	0.1389	-0.4868	4.4459	0						4.4451	20	4.4451	20.0628						4.4459	10
0.139	0.0372	0.1391	0.09	0.139	-0.2701	4.4493	5						4.4485	20	4.4485	19.747						4.4493	5
0.1391	-0.0816	0.1391	-0.0725	0.139	0.0574	4.4526	15						4.4518	15	4.4518	19.4286						4.4526	0
0.1393	-0.0626	0.1392	-0.1282	0.1393	-0.1956	4.4559	0						4.4551	10	4.4551	19.1074						4.4559	5
0.1394	0.0931	0.1394	0.0629	0.1394	-0.041	4.4593	20						4.4585	5	4.4585	18.784						4.4593	0
0.1394	0.2588	0.1394	0.0909	0.1395	0.105	4.4626	20						4.4618	5	4.4618	18.4586						4.4626	0
0.1395	-0.0639	0.1395	-0.1242	0.1396	-0.083	4.4659	10						4.4651	15	4.4651	18.1314						4.4659	0
0.1396	-0.0633	0.1396	-0.0545	0.1396	-0.1357	4.4693	15						4.4685	5	4.4685	17.803						4.4693	5
0.1398	0.0739	0.1397	0.1341	0.1398	0.0909	4.4726	0						4.4718	10	4.4718	17.4734						4.4726	5
0.1398	-0.0471	0.1398	0.0359	0.1399	0.1755	4.4759	0						4.4751	20	4.4751	17.1432						4.4759	15
0.14	0.0958	0.1399	-0.0789	0.14	-0.0204	4.4793	5						4.4785	5	4.4785	16.8124						4.4793	5
0.1401	0.2054	0.14	0.0972	0.1402	4.2206	4.4826	5						4.4818	5	4.4818	16.4814						4.4826	10
0.1401	-0.0252	0.1402	-0.0822	0.1402	-0.5771	4.4859	5						4.4851	0	4.4851	16.1506						4.4859	0
0.1403	-0.0227	0.1402	-0.0687	0.1402	-0.6071	4.4893	30						4.4885	10	4.4885	15.82						4.4893	5
0.1403	0.1175	0.1402	0.036	0.1404	-0.1152	4.4926	10						4.4918	25	4.4918	15.4902						4.4926	10
0.1405	0.0848	0.1405	-0.1225	0.1404	-0.201	4.4959	5						4.4951	25	4.4951	15.1612						4.4959	15
0.1406	-0.0815	0.1406	0.018	0.1405	0.0054932	4.4993	10						4.4985	10	4.4985	14.8334						4.4993	20
0.1406	0.027	0.1407	-0.0427	0.1406	-0.164	4.5026	0						4.5018	5	4.5018	14.507						4.5026	20
0.1408	-0.1782	0.1408	0.0551	0.1408	0.2583	4.5059	5						4.5051	0	4.5051	14.1824						4.5059	5
0.1409	-0.2531	0.1409	-0.0623	0.1409	0.2841	4.5093	0						4.5085	0	4.5085	13.8596						4.5093	10
0.1409	-0.024	0.1409	0.0896	0.141	0.00030518	4.5126	10						4.5118	5	4.5118	13.539						4.5126	10
0.1411	-0.0101	0.1411	0.159	0.1411	0.1259	4.5159	5						4.5151	0	4.5151	13.2206						4.5159	10
0.1412	-0.1254	0.1412	-0.0371	0.1412	-0.0366	4.5193	5						4.5185	0	4.5185	12.905						4.5193	5
0.1413	-0.1175	0.1414	0.065	0.1413	0.106	4.5226	5						4.5218	0	4.5218	12.5922						4.5226	10
0.1414	-0.015	0.1415	-0.0809	0.1414	-0.0803	4.5259	5						4.5251	0	4.5251	12.2824						4.5259	5
0.1416	-0.094	0.1415	-0.1691	0.1415	-0.0359	4.5293	5						4.5285	0	4.5285	11.9758						4.5293	5
0.1416	0.1981	0.1416	-0.0314	0.1416	-0.2527	4.5326	0						4.5318	0	4.5318	11.6726						4.5326	20
0.1417	0.177	0.1417	0.0534	0.1418	-0.0327	4.5359	15						4.5351	0	4.5351	11.373						4.5359	30
0.1418	-0.0618	0.1419	-0.1273	0.1418	-0.1605	4.5393	10						4.5385	35	4.5385	11.077						4.5393	5
0.1419	0.0269	0.1419	-0.1372	0.1419	-0.1222	4.5426	5						4.5418	0	4.5418	10.7852						4.5426	35
0.1421	-0.0717	0.1421	0.0317	0.142	0.2425	4.5459	15						4.5451	5	4.5451	10.4974						4.5459	5
0.1421	-0.088	0.1422	-0.1413	0.1421	0.1631	4.5493	0						4.5485	0	4.5485	10.2138						4.5493	5
0.1421	0.0319	0.1423	0.0404	0.1423	-0.132	4.5526	5						4.5518	0	4.5518	9.9346						4.5526	30
0.1424	0.274	0.1424	0.065	0.1423	-0.1526	4.5559	5						4.5551	0	4.5551	9.6598						4.5559	5
0.1425	-0.0391	0.1424	-0.0383	0.1425	0.1166	4.5593	10						4.5585	0	4.5585	9.3898						4.5593	20
0.1425	-0.0783	0.1425	-0.0601	0.1426	4.1978	4.5626	10						4.5618	5	4.5618	9.1246						4.5626	35
0.1426	0.0423	0.1427	0.0787	0.1426	-0.6624	4.5659	20						4.5651	15	4.5651	8.864						4.5659	0
0.1427	0.0583	0.1427	0.0862	0.1428	0.0586	4.5693	10						4.5685	0	4.5685	8.6086						4.5693	40
0.1428	-0.05	0.1429	-0.0722	0.1429	-0.145	4.5726	5						4.5718	0	4.5718	8.3582						4.5726	5
0.143	0.0047302	0.143	-0.0795	0.143	-0.1486	4.5759	20						4.5751	5	4.5751	8.1128						4.5759	5
0.1431	0.1836	0.1431	0.0595	0.1431	0.0159	4.5793	10						4.5785	10	4.5785	7.8728						4.5793	0
0.1431	3.9587	0.1432	-0.0041199	0.1431	-0.0033569	4.5826	15						4.5818	0	4.5818	7.638						4.5826	10
0.1433	-0.8464	0.1433	0.2068	0.1432	-0.1997	4.5859	0						4.5851	5	4.5851	7.4084						4.5859	5
0.1433	-0.1791	0.1433	0.1392	0.1434	-0.0999	4.5893	0						4.5885	0	4.5885	7.1842						4.5893	0
0.1435	-0.0050354	0.1435	-0.0529	0.1434	0.0212	4.5926	15						4.5918	0	4.5918	6.9654						4.5926	5
0.1436	-0.1146	0.1436	0.1147	0.1436	-0.0146	4.5959	10						4.5951	0	4.5951	6.7522						4.5959	35
0.1437	0.0682	0.1437	-0.0508	0.1437	0.1917	4.5993	5						4.5985	10	4.5985	6.5444						4.5993	10
0.1437	-0.0821	0.1438	-0.0728	0.1438	4.3317	4.6026	10						4.6018	0	4.6018	6.342						4.6026	15
0.1439	0.1401	0.1438	0.0813	0.1438	-0.4732	4.6059	15						4.6051	0	4.6051	6.1452						4.6059	0
0.144	0.1297	0.144	3.885	0.144	-0.161	4.6093	15						4.6085	0	4.6085	5.9538						4.6093	5
0.1442	-0.1001	0.1441	-0.8109	0.1441	0.0514	4.6126	10						4.6118	5	4.6118	5.7678						4.6126	10
0.1442	-0.1291	0.1442	-0.2138	0.1443	-0.1814	4.6159	10						4.6151	10	4.6151	5.5874						4.6159	15
0.1443	0.0571	0.1444	0.0212	0.1444	-0.0502	4.6193	10						4.6185	0	4.6185	5.4124						4.6193	5
0.1444	0.0824	0.1444	-0.0021362	0.1444	0.1263	4.6226	5						4.6218	5	4.6218	5.2428						4.6226	0
0.1446	-0.0659	0.1445	-0.1561	0.1446	-0.09	4.6259	5						4.6251	5	4.6251	5.0784						4.6259	10
0.1446	-0.0996	0.1446	-0.0774	0.1446	-0.1263	4.6293	5						4.6285	0	4.6285	4.9196						4.6293	0
0.1448	0.0548	0.1447	0.0383	0.1447	0.1183	4.6326	0						4.6318	5	4.6318	4.766						4.6326	0
0.1448	0.0583	0.1448	0.0226	0.1448	0.062	4.6359	0						4.6351	0	4.6351	4.6176						4.6359	5
0.145	-0.1108	0.1449	-0.0999	0.1449	-0.0708	4.6393	30						4.6385	0	4.6385	4.4744						4.6393	0
0.145	-0.1335	0.145	0.1189	0.1451	-0.0566	4.6426	5						4.6418	0	4.6418	4.3364						4.6426	5
0.1452	0.0104	0.1452	-0.0455	0.1452	0.161	4.6459	20						4.6451	5	4.6451	4.2034						4.6459	15
0.1453	-0.0215	0.1452	-0.0688	0.1452	4.2033	4.6493	0						4.6485	5	4.6485	4.0752						4.6493	10
0.1454	0.1642	0.1454	0.0807	0.1453	-0.6093	4.6526	25						4.6518	0	4.6518	3.952						4.6526	5
0.1455	0.1093	0.1455	0.1187	0.1455	0.0182	4.6559	0						4.6551	0	4.6551	3.8338						4.6559	5
0.1456	-0.0635	0.1456	-0.0497	0.1456	-0.139	4.6593	5						4.6585	5	4.6585	3.72						4.6593	5
0.1457	0.0179	0.1457	0.173	0.1456	-0.0528	4.6626	10						4.6618	0	4.6618	3.611						4.6626	0
0.1458	0.1508	0.1458	-0.0133	0.1458	0.2238	4.6659	15						4.6651	0	4.6651	3.5064						4.6659	15
0.1459	0.0255	0.146	3.9127	0.1459	4.3001	4.6693	10						4.6685	0	4.6685	3.4062						4.6693	10
0.146	-0.1257	0.146	-0.6767	0.1459	-0.7378	4.6726	10						4.6718	0	4.6718	3.3104						4.6726	15
0.1461	0.1572	0.1461	3.7231	0.1461	0.1042	4.6759	0						4.6751	0	4.6751	3.2188						4.6759	15
0.1461	-0.0749	0.1462	-0.8508	0.1462	-0.1042	4.6793	10						4.6785	0	4.6785	3.1314						4.6793	15
0.1463	0.0183	0.1463	-0.2647	0.1463	-0.0565	4.6826	5						4.6818	0	4.6818	3.0478						4.6826	15
0.1464	-0.0999	0.1464	-0.114	0.1463	0.1164	4.6859	0						4.6851	20	4.6851	2.9682						4.6859	10
0.1465	-0.2161	0.1465	-0.015	0.1465	0.0603	4.6893	10						4.6885	5	4.6885	2.8922						4.6893	15
0.1466	0.1651	0.1467	-0.1555	0.1466	-0.1193	4.6926	5						4.6918	0	4.6918	2.82						4.6926	20
0.1467	3.9331	0.1467	-0.1222	0.1468	0.0645	4.6959	15						4.6951	0	4.6951	2.7512						4.6959	15
0.1468	-0.6401	0.1467	0.0632	0.1469	-0.0993	4.6993	5						4.6985	0	4.6985	2.686						4.6993	0
0.147	-0.2347	0.1469	3.6943	0.1469	-0.1454	4.7026	15						4.7018	0	4.7018	2.624						4.7026	10
0.1471	-0.0097656	0.1469	-0.9114	0.1471	0.1772	4.7059	20						4.7051	0	4.7051	2.565						4.7059	5
0.1471	-0.1881	0.1471	-0.0423	0.1471	0.2043	4.7093	20						4.7085	0	4.7085	2.5092						4.7093	5
0.1472	0.0429	0.1472	-0.1987	0.1473	-0.0958	4.7126	10						4.7118	0	4.7118	2.4562						4.7126	5
0.1474	0.0048828	0.1473	-0.0987	0.1473	-0.1051	4.7159	5						4.7151	0	4.7151	2.406						4.7159	5
0.1474	0.226	0.1474	0.067	0.1474	0.0868	4.7193	5						4.7184	0	4.7184	2.3586						4.7193	15
0.1476	0.0949	0.1475	-0.043	0.1475	0.0705	4.7226	10						4.7218	0	4.7218	2.3136						4.7226	5
0.1476	-0.0455	0.1477	0.0912	0.1476	-0.1038	4.7259	5						4.7251	5	4.7251	2.2712						4.7259	15
0.1478	-0.0142	0.1478	0.132	0.1479	4.2603	4.7292	0						4.7284	0	4.7284	2.231						4.7292	20
0.1479	2.4405	0.1479	-0.0807	0.1479	-0.5458	4.7326	5						4.7318	0	4.7318	2.1932						4.7326	10
0.1479	3.6134	0.148	-0.032	0.1479	-0.3873	4.7359	0						4.7351	0	4.7351	2.1572						4.7359	10
0.1481	-0.955	0.148	0.1192	0.1481	-0.0313	4.7392	0						4.7384	0	4.7384	2.1234						4.7392	10
0.1483	-0.1215	0.1481	0.0311	0.1482	-0.1831	4.7426	5						4.7418	0	4.7418	2.0914						4.7426	10
0.1483	0.0206	0.1483	-0.1208	0.1483	-0.031	4.7459	5						4.7451	0	4.7451	2.0612						4.7459	10
0.1483	-0.0080872	0.1485	3.7927	0.1484	-0.0867	4.7492	5						4.7484	0	4.7484	2.0326						4.7492	10
0.1485	0.154	0.1485	-0.9479	0.1485	0.0574	4.7526	5						4.7518	0	4.7518	2.0056						4.7526	20
0.1486	0.1392	0.1485	-0.5995	0.1486	-0.0287	4.7559	10						4.7551	0	4.7551	1.9802						4.7559	5
0.1487	0.0083923	0.1487	0.0899	0.1487	0.132	4.7592	5						4.7584	0	4.7584	1.956						4.7592	35
0.1488	0.0273	0.1488	0.1228	0.1489	0.1555	4.7626	0						4.7618	5	4.7618	1.9332						4.7626	5
0.149	-0.1431	0.1489	-0.1062	0.1489	0.009613	4.7659	5						4.7651	0	4.7651	1.9114						4.7659	45
0.149	3.7819	0.149	-0.0888	0.1491	4.2558	4.7692	0						4.7684	15	4.7684	1.891						4.7692	15
0.1492	-0.869	0.1492	0.079	0.1492	-0.5893	4.7726	0						4.7718	5	4.7718	1.8714						4.7726	10
0.1492	3.5887	0.1492	-0.0513	0.1492	-0.3546	4.7759	5						4.7751	0	4.7751	1.8528						4.7759	10
0.1492	-0.91	0.1493	0.08	0.1492	-0.0185	4.7792	10						4.7784	0	4.7784	1.8352						4.7792	20
0.1494	-0.1712	0.1495	0.0191	0.1495	-0.1218	4.7826	5						4.7818	10	4.7818	1.8184						4.7826	15
0.1496	0.0555	0.1495	-0.1117	0.1495	-0.2408	4.7859	35						4.7851	0	4.7851	1.8024						4.7859	0
0.1496	-0.1071	0.1496	0.0763	0.1496	-0.2676	4.7892	30						4.7884	10	4.7884	1.787						4.7892	10
0.1497	0.1489	0.1497	-0.034	0.1498	0.08	4.7926	25						4.7918	10	4.7918	1.7722						4.7926	15
0.1499	0.1784	0.1498	0.1074	0.1499	-0.0526	4.7959	20						4.7951	0	4.7951	1.7582						4.7959	30
0.15	0.0030518	0.15	-0.007019	0.15	0.2478	4.7992	0						4.7984	0	4.7984	1.7446						4.7992	10
0.1502	3.5011	0.15	-0.016	0.1501	4.2944	4.8026	10						4.8018	0	4.8018	1.7316						4.8026	30
0.1502	-0.9453	0.1502	0.1167	0.1501	-0.6406	4.8059	5						4.8051	0	4.8051	1.7192						4.8059	5
0.1502	-0.1953	0.1503	-0.0136	0.1503	-0.2997	4.8092	0						4.8084	0	4.8084	1.7072						4.8092	5
0.1504	0.092	0.1504	0.1282	0.1504	-0.0726	4.8126	0						4.8118	0	4.8118	1.6956						4.8126	5
0.1505	0.0108	0.1506	-0.1274	0.1505	-0.1241	4.8159	5						4.8151	0	4.8151	1.6844						4.8159	0
0.1506	-0.1801	0.1506	0.1767	0.1506	0.0522	4.8192	5						4.8184	0	4.8184	1.6738						4.8192	5
0.1507	-0.0691	0.1506	3.9246	0.1506	-0.1021	4.8226	0						4.8218	0	4.8218	1.6634						4.8226	20
0.1508	3.6119	0.1507	-0.757	0.1507	0.0415	4.8259	0						4.8251	5	4.8251	1.6536						4.8259	5
0.151	-0.8882	0.1509	-0.1976	0.151	-0.1268	4.8292	0						4.8284	0	4.8284	1.6442						4.8292	25
0.151	-0.0010681	0.151	0.0417	0.151	0.061	4.8326	0						4.8318	0	4.8318	1.635						4.8326	0
0.1511	0.0327	0.1511	0.0655	0.1512	-0.0262	4.8359	0						4.8351	0	4.8351	1.6264						4.8359	0
0.1512	-0.094	0.1512	-0.1335	0.1512	0.1515	4.8392	0						4.8384	0	4.8384	1.6184						4.8392	10
0.1513	-0.0925	0.1513	-0.0363	0.1514	0.1807	4.8426	0						4.8418	0	4.8418	1.6106						4.8426	20
0.1515	0.0748	0.1514	0.1147	0.1514	0.0594	4.8459	5						4.8451	0	4.8451	1.6036						4.8459	30
0.1515	-0.0671	0.1515	-0.0421	0.1515	0.1572	4.8492	0						4.8484	5	4.8484	1.597						4.8492	25
0.1516	0.1646	0.1516	0.0757	0.1516	-0.0191	4.8526	5						4.8518	0	4.8518	1.591						4.8526	10
0.1517	3.5913	0.1517	0.1543	0.1517	0	4.8559	10						4.8551	0	4.8551	1.5856						4.8559	20
0.1518	-0.8461	0.1519	-0.204	0.1518	0.1909	4.8592	15						4.8584	0	4.8584	1.581						4.8592	5
0.1519	-0.0974	0.1519	-0.1286	0.152	-0.0429	4.8626	10						4.8618	0	4.8618	1.577						4.8626	10
0.1521	0.1054	0.152	0.0626	0.152	0.218	4.8659	5						4.8651	5	4.8651	1.5738						4.8659	0
0.1521	0.0835	0.1521	0.0496	0.1521	4.213	4.8692	10						4.8684	0	4.8684	1.5716						4.8692	5
0.1521	-0.0992	0.1522	-0.1123	0.1521	-0.6778	4.8726	5						4.8718	0	4.8718	1.5702						4.8726	5
0.1524	-0.0607	0.1524	0.1129	0.1524	-0.0552	4.8759	0						4.8751	0	4.8751	1.5698						4.8759	15
[truncated: 17,738 more rows]
