# Supplementary material for: Representation of time interval entrained by periodic stimuli in the visual thalamus of pigeons
Source: eLife. 2017 Dec 29;6:e27995. doi: 10.7554/eLife.27995 (PMC5747522; doi:10.7554/eLife.27995)
Supplement: Figure 2—source data 1. [file elife-27995-fig2-data1.xlsx]

## Sheet: Fig2A
Fig2A
stimulus frequency	oscillation freuency
	mean	sem
0.1	0.0628	0.02
0.05	0.0346	0.015
0.0333	0.0211	0.0029963
0.0167	0.0123	0.0010504
0.0083333	0.0072485	0.00024845
0.0041667	0.0036621	0.00061035
0.0020833	0.0030883	0.00035239

## Sheet: Fig2B
Fig2B
	stimulus frequency	oscillation frequency
cell-1	0.0333	0.011
	0.0083333	0.0061035
cell-2	0.0333	0.0157
	0.0167	0.0097656
cell-3	0.0333	0.0269
	0.0167	0.0122
	0.0083333	0.0067139
cell-4	0.0333	0.022
	0.0083333	0.0079346
cell-5	0.0167	0.0079346
	0.0083333	0.0061035
	0.0041667	0.003962
cell-6	0.0167	0.0085449
	0.0083333	0.0067139
	0.0041667	0.0042277

## Sheet: Fig2C
Fig2C
duration of LD cycle	duration of first replay cycle
	mean	sem
10	12.9426	2.9059
20	35	6.5
30	52.0903	5.3021
60	70.2539	7.9689
120	131.718	10.4865
240	203.046	30.7269
480	291.007	59.6574

## Sheet: Fig2D
Fig2D
number of LD cycles	number of replay cycles
	mean	sem
5	7	2.0817
10	9	1.9579
15	10.5	2.5
25	15	1.8225
