# Supplementary material for: Representation of time interval entrained by periodic stimuli in the visual thalamus of pigeons
Source: eLife. 2017 Dec 29;6:e27995. doi: 10.7554/eLife.27995 (PMC5747522; doi:10.7554/eLife.27995)
Supplement: Figure 3—source data 1. [file elife-27995-fig3-data1.xlsx]

## Sheet: Fig3A
Fig3A
psth-before& during photic stimulus		fitting line		psth after-LD stimulation		fitting line
time	psth	time		time		time
-6.0025	0	-6.0025	1.8029	0.0009	0	0.0009	0.9034
-5.9991	0	-5.9991	1.9852	0.0042	0	0.0042	1.0171
-5.9958	0	-5.9958	2.1704	0.0076	5	0.0076	1.135
-5.9925	5	-5.9925	2.3583	0.0109	0	0.0109	1.2562
-5.9891	0	-5.9891	2.5487	0.0142	0	0.0142	1.3815
-5.9858	0	-5.9858	2.7416	0.0176	0	0.0176	1.5099
-5.9825	0	-5.9825	2.9369	0.0209	0	0.0209	1.6422
-5.9791	0	-5.9791	3.1343	0.0242	0	0.0242	1.778
-5.9758	0	-5.9758	3.3338	0.0276	0	0.0276	1.9177
-5.9725	10	-5.9725	3.535	0.0309	0	0.0309	2.0605
-5.9691	20	-5.9691	3.738	0.0342	0	0.0342	2.2071
-5.9658	15	-5.9658	3.9424	0.0376	0	0.0376	2.3573
-5.9625	0	-5.9625	4.1479	0.0409	0	0.0409	2.5105
-5.9591	0	-5.9591	4.3547	0.0442	0	0.0442	2.6674
-5.9558	5	-5.9558	4.5626	0.0476	0	0.0476	2.8277
-5.9525	0	-5.9525	4.7709	0.0509	0	0.0509	2.9915
-5.9491	0	-5.9491	4.9802	0.0542	0	0.0542	3.1584
-5.9458	0	-5.9458	5.1895	0.0576	0	0.0576	3.3285
-5.9425	0	-5.9425	5.3991	0.0609	0	0.0609	3.5018
-5.9391	0	-5.9391	5.6088	0.0642	0	0.0642	3.6782
-5.9358	0	-5.9358	5.8184	0.0676	0	0.0676	3.8574
-5.9325	5	-5.9325	6.0274	0.0709	0	0.0709	4.0401
-5.9291	0	-5.9291	6.236	0.0742	0	0.0742	4.2252
-5.9258	0	-5.9258	6.4435	0.0776	5	0.0776	4.4135
-5.9225	0	-5.9225	6.6504	0.0809	0	0.0809	4.6043
-5.9191	0	-5.9191	6.8558	0.0842	0	0.0842	4.7981
-5.9158	0	-5.9158	7.0602	0.0876	0	0.0876	4.9945
-5.9125	0	-5.9125	7.2629	0.0909	0	0.0909	5.1933
-5.9091	0	-5.9091	7.4638	0.0942	0	0.0942	5.3946
-5.9058	0	-5.9058	7.6629	0.0976	0	0.0976	5.5986
-5.9025	0	-5.9025	7.8596	0.1009	0	0.1009	5.8044
-5.8991	0	-5.8991	8.0542	0.1042	0	0.1042	6.013
-5.8958	0	-5.8958	8.2464	0.1076	5	0.1076	6.2234
-5.8925	0	-5.8925	8.4357	0.1109	0	0.1109	6.4358
-5.8891	0	-5.8891	8.6222	0.1142	10	0.1142	6.65
-5.8858	0	-5.8858	8.8057	0.1176	0	0.1176	6.8663
-5.8825	5	-5.8825	8.9859	0.1209	5	0.1209	7.0847
-5.8791	0	-5.8791	9.163	0.1242	0	0.1242	7.3042
-5.8758	5	-5.8758	9.3363	0.1276	0	0.1276	7.5257
-5.8725	0	-5.8725	9.506	0.1309	0	0.1309	7.7483
-5.8691	5	-5.8691	9.6716	0.1342	0	0.1342	7.9727
-5.8658	5	-5.8658	9.8333	0.1376	10	0.1376	8.1981
-5.8625	5	-5.8625	9.9908	0.1409	10	0.1409	8.4248
-5.8591	5	-5.8591	10.1437	0.1442	0	0.1442	8.6527
-5.8558	10	-5.8558	10.2925	0.1476	10	0.1476	8.8813
-5.8525	5	-5.8525	10.4363	0.1509	0	0.1509	9.1112
-5.8491	10	-5.8491	10.5756	0.1542	0	0.1542	9.3415
-5.8458	0	-5.8458	10.71	0.1576	0	0.1576	9.5729
-5.8425	0	-5.8425	10.8395	0.1609	0	0.1609	9.8046
-5.8391	0	-5.8391	10.9638	0.1642	5	0.1642	10.0369
-5.8358	0	-5.8358	11.0828	0.1676	0	0.1676	10.2697
-5.8325	0	-5.8325	11.1965	0.1709	0	0.1709	10.5028
-5.8291	5	-5.8291	11.3047	0.1742	0	0.1742	10.7363
-5.8258	0	-5.8258	11.4076	0.1776	0	0.1776	10.9697
-5.8225	5	-5.8225	11.5045	0.1809	0	0.1809	11.2032
-5.8191	5	-5.8191	11.5962	0.1842	0	0.1842	11.4366
-5.8158	5	-5.8158	11.682	0.1876	0	0.1876	11.6701
-5.8125	0	-5.8125	11.7618	0.1909	0	0.1909	11.9032
-5.8091	0	-5.8091	11.836	0.1942	0	0.1942	12.1359
-5.8058	0	-5.8058	11.9039	0.1976	5	0.1976	12.3683
-5.8025	0	-5.8025	11.9662	0.2009	5	0.2009	12.6004
-5.7991	0	-5.7991	12.0225	0.2042	10	0.2042	12.8317
-5.7958	20	-5.7958	12.0726	0.2076	10	0.2076	13.0624
-5.7925	10	-5.7925	12.1167	0.2109	0	0.2109	13.2927
-5.7891	20	-5.7891	12.1548	0.2142	0	0.2142	13.5219
-5.7858	15	-5.7858	12.187	0.2176	0	0.2176	13.7505
-5.7825	0	-5.7825	12.2129	0.2209	0	0.2209	13.978
-5.7791	0	-5.7791	12.2329	0.2242	0	0.2242	14.2044
-5.7758	0	-5.7758	12.2469	0.2276	0	0.2276	14.4298
-5.7725	0	-5.7725	12.2546	0.2309	20	0.2309	14.6545
-5.7691	20	-5.7691	12.2567	0.2342	5	0.2342	14.8775
-5.7658	0	-5.7658	12.2528	0.2376	15	0.2376	15.0997
-5.7625	5	-5.7625	12.243	0.2409	25	0.2409	15.3202
-5.7591	30	-5.7591	12.2273	0.2442	5	0.2442	15.5397
-5.7558	0	-5.7558	12.2059	0.2476	0	0.2476	15.7577
-5.7525	0	-5.7525	12.1786	0.2509	5	0.2509	15.9744
-5.7491	0	-5.7491	12.1461	0.2542	20	0.2542	16.1893
-5.7458	0	-5.7458	12.1076	0.2576	10	0.2576	16.4031
-5.7425	0	-5.7425	12.0638	0.2609	10	0.2609	16.6152
-5.7391	0	-5.7391	12.0148	0.2642	15	0.2642	16.8256
-5.7358	0	-5.7358	11.9602	0.2675	5	0.2675	17.0345
-5.7325	5	-5.7325	11.9007	0.2709	5	0.2709	17.2417
-5.7291	0	-5.7291	11.836	0.2742	5	0.2742	17.4472
-5.7258	0	-5.7258	11.7667	0.2775	20	0.2775	17.6512
-5.7225	0	-5.7225	11.6921	0.2809	0	0.2809	17.8532
-5.7191	5	-5.7191	11.613	0.2842	5	0.2842	18.0537
-5.7158	0	-5.7158	11.5294	0.2875	10	0.2875	18.2522
-5.7125	0	-5.7125	11.4415	0.2909	0	0.2909	18.4492
-5.7091	0	-5.7091	11.3491	0.2942	0	0.2942	18.6442
-5.7058	0	-5.7058	11.2525	0.2975	0	0.2975	18.8377
-5.7025	0	-5.7025	11.1521	0.3009	0	0.3009	19.0292
-5.6991	0	-5.6991	11.0478	0.3042	0	0.3042	19.2189
-5.6958	5	-5.6958	10.94	0.3075	10	0.3075	19.4068
-5.6925	10	-5.6925	10.8283	0.3109	0	0.3109	19.593
-5.6891	0	-5.6891	10.7135	0.3142	0	0.3142	19.7771
-5.6858	0	-5.6858	10.5956	0.3175	0	0.3175	19.9598
-5.6825	0	-5.6825	10.4744	0.3209	0	0.3209	20.1404
-5.6791	5	-5.6791	10.3506	0.3242	5	0.3242	20.3193
-5.6758	0	-5.6758	10.2242	0.3275	0	0.3275	20.4964
-5.6725	15	-5.6725	10.0954	0.3309	0	0.3309	20.6717
-5.6691	0	-5.6691	9.9638	0.3342	10	0.3342	20.8453
-5.6658	0	-5.6658	9.8305	0.3375	5	0.3375	21.0172
-5.6625	5	-5.6625	9.6954	0.3409	5	0.3409	21.1873
-5.6591	0	-5.6591	9.5582	0.3442	15	0.3442	21.356
-5.6558	0	-5.6558	9.4195	0.3475	10	0.3475	21.5226
-5.6525	0	-5.6525	9.2792	0.3509	0	0.3509	21.6874
-5.6491	10	-5.6491	9.1382	0.3542	5	0.3542	21.8509
-5.6458	0	-5.6458	8.9957	0.3575	0	0.3575	22.0126
-5.6425	0	-5.6425	8.8526	0.3609	0	0.3609	22.1729
-5.6391	5	-5.6391	8.7087	0.3642	0	0.3642	22.3314
-5.6358	5	-5.6358	8.5645	0.3675	0	0.3675	22.4882
-5.6325	10	-5.6325	8.42	0.3709	0	0.3709	22.6436
-5.6291	5	-5.6291	8.2754	0.3742	15	0.3742	22.7976
-5.6258	5	-5.6258	8.1309	0.3775	0	0.3775	22.9499
-5.6225	5	-5.6225	7.9863	0.3809	0	0.3809	23.1011
-5.6191	5	-5.6191	7.8425	0.3842	0	0.3842	23.2505
-5.6158	0	-5.6158	7.6993	0.3875	0	0.3875	23.3986
-5.6125	0	-5.6125	7.5565	0.3909	0	0.3909	23.5452
-5.6091	0	-5.6091	7.4148	0.3942	10	0.3942	23.6905
-5.6058	0	-5.6058	7.2744	0.3975	15	0.3975	23.8343
-5.6025	0	-5.6025	7.1351	0.4009	40	0.4009	23.9771
-5.5991	15	-5.5991	6.9972	0.4042	5	0.4042	24.1185
-5.5958	0	-5.5958	6.8607	0.4075	10	0.4075	24.2585
-5.5925	0	-5.5925	6.7263	0.4109	15	0.4109	24.3975
-5.5891	0	-5.5891	6.5937	0.4142	5	0.4142	24.535
-5.5858	0	-5.5858	6.4628	0.4175	10	0.4175	24.6719
-5.5825	0	-5.5825	6.3343	0.4209	10	0.4209	24.807
-5.5791	0	-5.5791	6.208	0.4242	20	0.4242	24.9414
-5.5758	0	-5.5758	6.0841	0.4275	15	0.4275	25.0747
-5.5725	0	-5.5725	5.9626	0.4309	15	0.4309	25.2067
-5.5691	0	-5.5691	5.844	0.4342	10	0.4342	25.3379
-5.5658	0	-5.5658	5.7281	0.4375	0	0.4375	25.4681
-5.5625	0	-5.5625	5.6151	0.4409	10	0.4409	25.5973
-5.5591	0	-5.5591	5.5052	0.4442	5	0.4442	25.7254
-5.5558	0	-5.5558	5.3981	0.4475	0	0.4475	25.8524
-5.5525	0	-5.5525	5.2941	0.4509	0	0.4509	25.9788
-5.5491	0	-5.5491	5.1937	0.4542	0	0.4542	26.1044
-5.5458	0	-5.5458	5.0964	0.4575	5	0.4575	26.229
-5.5425	0	-5.5425	5.0026	0.4609	0	0.4609	26.3526
-5.5391	0	-5.5391	4.9123	0.4642	0	0.4642	26.4758
-5.5358	0	-5.5358	4.8255	0.4675	5	0.4675	26.5979
-5.5325	0	-5.5325	4.7425	0.4709	10	0.4709	26.7194
-5.5291	0	-5.5291	4.6631	0.4742	20	0.4742	26.8398
-5.5258	0	-5.5258	4.5871	0.4775	5	0.4775	26.9598
-5.5225	0	-5.5225	4.5154	0.4809	5	0.4809	27.0788
-5.5191	0	-5.5191	4.4471	0.4842	15	0.4842	27.1975
-5.5158	0	-5.5158	4.3827	0.4875	15	0.4875	27.3154
-5.5125	5	-5.5125	4.3222	0.4909	5	0.4909	27.4323
-5.5091	0	-5.5091	4.2655	0.4942	0	0.4942	27.5489
-5.5058	0	-5.5058	4.2126	0.4975	5	0.4975	27.6647
-5.5025	5	-5.5025	4.1636	0.5009	5	0.5009	27.7799
-5.4991	0	-5.4991	4.1188	0.5042	0	0.5042	27.8947
-5.4958	0	-5.4958	4.0775	0.5075	0	0.5075	28.0088
-5.4925	0	-5.4925	4.0404	0.5109	0	0.5109	28.1222
-5.4891	0	-5.4891	4.0068	0.5142	15	0.5142	28.2349
-5.4858	0	-5.4858	3.9774	0.5175	10	0.5175	28.3472
-5.4825	0	-5.4825	3.9515	0.5209	10	0.5209	28.4589
-5.4791	15	-5.4791	3.9295	0.5242	10	0.5242	28.5702
-5.4758	0	-5.4758	3.9113	0.5275	15	0.5275	28.6808
-5.4725	0	-5.4725	3.8966	0.5309	10	0.5309	28.791
-5.4691	0	-5.4691	3.8857	0.5342	0	0.5342	28.9006
-5.4658	0	-5.4658	3.8784	0.5375	5	0.5375	29.0094
-5.4625	0	-5.4625	3.8745	0.5409	10	0.5409	29.1179
-5.4592	0	-5.4592	3.8742	0.5442	5	0.5442	29.2261
-5.4558	0	-5.4558	3.8773	0.5475	0	0.5475	29.3332
-5.4525	0	-5.4525	3.8836	0.5509	20	0.5509	29.4403
-5.4492	0	-5.4492	3.8934	0.5542	5	0.5542	29.5467
-5.4458	0	-5.4458	3.9064	0.5575	5	0.5575	29.6524
-5.4425	0	-5.4425	3.9221	0.5609	50	0.5609	29.7577
-5.4392	0	-5.4392	3.9414	0.5642	15	0.5642	29.8624
-5.4358	0	-5.4358	3.9634	0.5675	5	0.5675	29.9667
-5.4325	0	-5.4325	3.9883	0.5709	0	0.5709	30.0703
-5.4292	0	-5.4292	4.0159	0.5742	5	0.5742	30.1735
-5.4258	0	-5.4258	4.0464	0.5775	5	0.5775	30.2761
-5.4225	10	-5.4225	4.0793	0.5809	15	0.5809	30.3779
-5.4192	0	-5.4192	4.1146	0.5842	5	0.5842	30.4794
-5.4158	0	-5.4158	4.1524	0.5875	5	0.5875	30.5802
-5.4125	0	-5.4125	4.1923	0.5909	5	0.5909	30.6803
-5.4092	0	-5.4092	4.2347	0.5942	10	0.5942	30.7801
-5.4058	5	-5.4058	4.2787	0.5975	0	0.5975	30.8788
-5.4025	5	-5.4025	4.325	0.6009	25	0.6009	30.9771
-5.3992	0	-5.3992	4.3732	0.6042	5	0.6042	31.0751
-5.3958	0	-5.3958	4.423	0.6075	10	0.6075	31.1721
-5.3925	0	-5.3925	4.4744	0.6109	10	0.6109	31.2683
-5.3892	0	-5.3892	4.5273	0.6142	10	0.6142	31.3642
-5.3858	0	-5.3858	4.5819	0.6175	5	0.6175	31.4591
-5.3825	0	-5.3825	4.6375	0.6209	10	0.6209	31.5532
-5.3792	0	-5.3792	4.6942	0.6242	5	0.6242	31.6467
-5.3758	0	-5.3758	4.752	0.6275	15	0.6275	31.7394
-5.3725	5	-5.3725	4.8107	0.6309	10	0.6309	31.8315
-5.3692	10	-5.3692	4.8706	0.6342	15	0.6342	31.9228
-5.3658	10	-5.3658	4.9311	0.6375	10	0.6375	32.0131
-5.3625	0	-5.3625	4.9921	0.6409	10	0.6409	32.1024
-5.3592	0	-5.3592	5.0537	0.6442	15	0.6442	32.1912
-5.3558	0	-5.3558	5.116	0.6475	10	0.6475	32.2788
-5.3525	0	-5.3525	5.1783	0.6509	0	0.6509	32.3656
-5.3492	5	-5.3492	5.2409	0.6542	5	0.6542	32.4517
-5.3458	0	-5.3458	5.3036	0.6575	5	0.6575	32.5367
-5.3425	5	-5.3425	5.3662	0.6609	10	0.6609	32.6204
-5.3392	5	-5.3392	5.4289	0.6642	0	0.6642	32.7033
-5.3358	10	-5.3358	5.4912	0.6675	20	0.6675	32.7852
-5.3325	0	-5.3325	5.5535	0.6709	5	0.6709	32.8661
-5.3292	0	-5.3292	5.6151	0.6742	5	0.6742	32.9459
-5.3258	0	-5.3258	5.6767	0.6775	50	0.6775	33.0243
-5.3225	0	-5.3225	5.7372	0.6809	10	0.6809	33.1016
-5.3192	0	-5.3192	5.7978	0.6842	10	0.6842	33.1779
-5.3158	0	-5.3158	5.8573	0.6875	0	0.6875	33.2528
-5.3125	0	-5.3125	5.9161	0.6909	5	0.6909	33.3263
-5.3092	10	-5.3092	5.9738	0.6942	5	0.6942	33.3988
-5.3058	0	-5.3058	6.0309	0.6975	10	0.6975	33.4698
-5.3025	5	-5.3025	6.0869	0.7009	10	0.7009	33.5395
-5.2992	10	-5.2992	6.1422	0.7042	5	0.7042	33.6077
-5.2958	0	-5.2958	6.1961	0.7075	5	0.7075	33.6746
-5.2925	0	-5.2925	6.2489	0.7109	10	0.7109	33.74
-5.2892	0	-5.2892	6.3004	0.7142	0	0.7142	33.804
-5.2858	0	-5.2858	6.3508	0.7175	15	0.7175	33.8663
-5.2825	0	-5.2825	6.4001	0.7209	15	0.7209	33.9269
-5.2792	0	-5.2792	6.4477	0.7242	10	0.7242	33.9861
-5.2758	5	-5.2758	6.4943	0.7275	10	0.7275	34.0438
-5.2725	0	-5.2725	6.5391	0.7309	5	0.7309	34.0994
-5.2692	0	-5.2692	6.5828	0.7342	10	0.7342	34.1534
-5.2658	0	-5.2658	6.6248	0.7375	10	0.7375	34.2059
-5.2625	0	-5.2625	6.6654	0.7409	5	0.7409	34.2563
-5.2592	0	-5.2592	6.7046	0.7442	15	0.7442	34.3049
-5.2558	0	-5.2558	6.7424	0.7475	0	0.7475	34.3515
-5.2525	0	-5.2525	6.7785	0.7509	10	0.7509	34.3966
-5.2492	0	-5.2492	6.8131	0.7542	5	0.7542	34.4393
-5.2458	0	-5.2458	6.8464	0.7575	0	0.7575	34.4803
-5.2425	0	-5.2425	6.8779	0.7609	0	0.7609	34.5191
-5.2392	0	-5.2392	6.908	0.7642	15	0.7642	34.5559
-5.2358	0	-5.2358	6.9367	0.7675	5	0.7675	34.5905
-5.2325	5	-5.2325	6.9636	0.7709	5	0.7709	34.6231
-5.2292	0	-5.2292	6.9892	0.7742	5	0.7742	34.6535
-5.2258	5	-5.2258	7.0133	0.7775	5	0.7775	34.6815
-5.2225	0	-5.2225	7.0361	0.7809	20	0.7809	34.7074
-5.2192	15	-5.2192	7.0574	0.7842	0	0.7842	34.7312
-5.2158	0	-5.2158	7.0774	0.7875	5	0.7875	34.7526
-5.2125	0	-5.2125	7.0959	0.7909	15	0.7909	34.7715
-5.2092	0	-5.2092	7.1134	0.7942	35	0.7942	34.7883
-5.2058	5	-5.2058	7.1292	0.7975	10	0.7975	34.8026
-5.2025	0	-5.2025	7.1442	0.8009	20	0.8009	34.8145
-5.1992	5	-5.1992	7.1575	0.8042	5	0.8042	34.8236
-5.1958	5	-5.1958	7.1701	0.8075	20	0.8075	34.8306
-5.1925	0	-5.1925	7.1817	0.8109	0	0.8109	34.8352
-5.1892	0	-5.1892	7.1918	0.8142	5	0.8142	34.8372
-5.1858	0	-5.1858	7.2013	0.8175	5	0.8175	34.8366
-5.1825	5	-5.1825	7.2097	0.8209	0	0.8209	34.8338
-5.1792	0	-5.1792	7.2174	0.8242	5	0.8242	34.8278
-5.1758	0	-5.1758	7.224	0.8275	5	0.8275	34.8198
-5.1725	0	-5.1725	7.2303	0.8309	10	0.8309	34.8089
-5.1692	0	-5.1692	7.2356	0.8342	25	0.8342	34.7956
-5.1658	0	-5.1658	7.2405	0.8375	0	0.8375	34.7795
-5.1625	0	-5.1625	7.2447	0.8409	15	0.8409	34.761
-5.1592	0	-5.1592	7.2485	0.8442	20	0.8442	34.74
-5.1558	0	-5.1558	7.252	0.8475	10	0.8475	34.7162
-5.1525	0	-5.1525	7.2552	0.8509	0	0.8509	34.6895
-5.1492	0	-5.1492	7.258	0.8542	0	0.8542	34.6609
-5.1458	0	-5.1458	7.2608	0.8575	20	0.8575	34.629
-5.1425	0	-5.1425	7.2636	0.8609	10	0.8609	34.5947
-5.1392	0	-5.1392	7.2664	0.8642	25	0.8642	34.558
-5.1358	10	-5.1358	7.2692	0.8675	5	0.8675	34.5187
-5.1325	5	-5.1325	7.272	0.8709	30	0.8709	34.4768
-5.1292	5	-5.1292	7.2751	0.8742	20	0.8742	34.4323
-5.1258	5	-5.1258	7.2786	0.8775	0	0.8775	34.3851
-5.1225	15	-5.1225	7.2825	0.8809	0	0.8809	34.3357
-5.1192	5	-5.1192	7.2867	0.8842	10	0.8842	34.2836
-5.1158	0	-5.1158	7.2916	0.8875	35	0.8875	34.2289
-5.1125	0	-5.1125	7.2972	0.8909	20	0.8909	34.1719
-5.1092	5	-5.1092	7.3035	0.8942	10	0.8942	34.1124
-5.1058	30	-5.1058	7.3101	0.8975	0	0.8975	34.0508
-5.1025	10	-5.1025	7.3182	0.9009	20	0.9009	33.9864
-5.0992	0	-5.0992	7.3266	0.9042	20	0.9042	33.9199
-5.0958	0	-5.0958	7.3364	0.9075	0	0.9075	33.8509
-5.0925	0	-5.0925	7.3472	0.9109	5	0.9109	33.7799
-5.0892	10	-5.0892	7.3588	0.9142	0	0.9142	33.7064
-5.0858	0	-5.0858	7.3717	0.9175	5	0.9175	33.6308
-5.0825	0	-5.0825	7.3861	0.9209	25	0.9209	33.5528
-5.0792	0	-5.0792	7.4018	0.9242	15	0.9242	33.4729
-5.0758	0	-5.0758	7.4186	0.9275	15	0.9275	33.3907
-5.0725	0	-5.0725	7.4368	0.9309	5	0.9309	33.3067
-5.0692	0	-5.0692	7.4564	0.9342	10	0.9342	33.2203
-5.0658	5	-5.0658	7.4778	0.9375	0	0.9375	33.1321
-5.0625	0	-5.0625	7.5005	0.9409	10	0.9409	33.0421
-5.0592	0	-5.0592	7.525	0.9442	0	0.9442	32.95
-5.0558	0	-5.0558	7.5509	0.9475	20	0.9475	32.8559
-5.0525	0	-5.0525	7.5789	0.9509	25	0.9509	32.7604
-5.0492	0	-5.0492	7.6083	0.9542	5	0.9542	32.6627
-5.0458	5	-5.0458	7.6395	0.9575	15	0.9575	32.5633
-5.0425	0	-5.0425	7.672	0.9609	0	0.9609	32.4622
-5.0392	0	-5.0392	7.7067	0.9642	0	0.9642	32.3596
-5.0358	0	-5.0358	7.7434	0.9675	10	0.9675	32.255
-5.0325	0	-5.0325	7.7816	0.9709	5	0.9709	32.1493
-5.0292	0	-5.0292	7.8215	0.9742	30	0.9742	32.0414
-5.0258	0	-5.0258	7.8635	0.9775	5	0.9775	31.9323
-5.0225	0	-5.0225	7.9072	0.9809	0	0.9809	31.8217
-5.0192	0	-5.0192	7.9527	0.9842	5	0.9842	31.7097
-5.0158	0	-5.0158	8	0.9875	10	0.9875	31.5959
-5.0125	0	-5.0125	8.049	0.9909	5	0.9909	31.4811
-5.0092	5	-5.0092	8.0997	0.9942	0	0.9942	31.3646
-5.0058	0	-5.0058	8.1526	0.9975	10	0.9975	31.2466
-5.0025	0	-5.0025	8.2068	1.0009	10	1.0009	31.1276
-4.9992	0	-4.9992	8.2628	1.0042	15	1.0042	31.0072
-4.9958	0	-4.9958	8.3206	1.0075	0	1.0075	30.8854
-4.9925	0	-4.9925	8.3797	1.0109	0	1.0109	30.7622
-4.9892	0	-4.9892	8.4406	1.0142	15	1.0142	30.638
-4.9858	0	-4.9858	8.5029	1.0175	25	1.0175	30.5123
-4.9825	0	-4.9825	8.567	1.0209	5	1.0209	30.3856
-4.9792	0	-4.9792	8.6324	1.0242	0	1.0242	30.2575
-4.9758	5	-4.9758	8.6989	1.0275	10	1.0275	30.128
-4.9725	0	-4.9725	8.7672	1.0309	0	1.0309	29.9975
-4.9692	5	-4.9692	8.8364	1.0342	15	1.0342	29.8655
-4.9658	0	-4.9658	8.9068	1.0375	5	1.0375	29.7325
-4.9625	0	-4.9625	8.9782	1.0409	0	1.0409	29.5981
-4.9592	0	-4.9592	9.051	1.0442	5	1.0442	29.4627
-4.9558	0	-4.9558	9.1245	1.0475	5	1.0475	29.3258
-4.9525	0	-4.9525	9.1991	1.0509	0	1.0509	29.1879
-4.9492	0	-4.9492	9.2739	1.0542	15	1.0542	29.0483
-4.9458	0	-4.9458	9.3499	1.0575	10	1.0575	28.9076
-4.9425	0	-4.9425	9.4266	1.0608	5	1.0608	28.7658
-4.9392	5	-4.9392	9.5036	1.0642	25	1.0642	28.6223
-4.9358	0	-4.9358	9.5809	1.0675	15	1.0675	28.4778
-4.9325	5	-4.9325	9.659	1.0708	10	1.0708	28.3318
-4.9292	5	-4.9292	9.737	1.0742	0	1.0742	28.1841
-4.9258	0	-4.9258	9.815	1.0775	0	1.0775	28.0354
-4.9225	0	-4.9225	9.8931	1.0808	0	1.0808	27.8852
-4.9192	0	-4.9192	9.9712	1.0842	10	1.0842	27.7333
-4.9158	0	-4.9158	10.0492	1.0875	0	1.0875	27.5797
-4.9125	15	-4.9125	10.1269	1.0908	0	1.0908	27.425
-4.9092	10	-4.9092	10.2043	1.0942	5	1.0942	27.2685
-4.9058	5	-4.9058	10.2809	1.0975	10	1.0975	27.1103
-4.9025	10	-4.9025	10.3572	1.1008	0	1.1008	26.9504
-4.8992	5	-4.8992	10.4328	1.1042	0	1.1042	26.7887
-4.8958	0	-4.8958	10.5074	1.1075	5	1.1075	26.6256
-4.8925	0	-4.8925	10.5812	1.1108	10	1.1108	26.4604
-4.8892	0	-4.8892	10.654	1.1142	10	1.1142	26.2934
-4.8858	0	-4.8858	10.7258	1.1175	5	1.1175	26.1247
-4.8825	0	-4.8825	10.7961	1.1208	5	1.1208	25.9539
-4.8792	0	-4.8792	10.8654	1.1242	10	1.1242	25.7814
-4.8758	15	-4.8758	10.9333	1.1275	5	1.1275	25.6067
-4.8725	10	-4.8725	10.9995	1.1308	10	1.1308	25.43
-4.8692	10	-4.8692	11.0642	1.1342	15	1.1342	25.2511
-4.8658	5	-4.8658	11.1272	1.1375	10	1.1375	25.0705
-4.8625	0	-4.8625	11.1881	1.1408	10	1.1408	24.8875
-4.8592	0	-4.8592	11.2476	1.1442	5	1.1442	24.702
-4.8558	0	-4.8558	11.305	1.1475	0	1.1475	24.5147
-4.8525	20	-4.8525	11.3603	1.1508	5	1.1508	24.325
-4.8492	10	-4.8492	11.4135	1.1542	5	1.1542	24.1332
-4.8458	0	-4.8458	11.4643	1.1575	25	1.1575	23.9386
-4.8425	5	-4.8425	11.5129	1.1608	10	1.1608	23.7423
-4.8392	10	-4.8392	11.5595	1.1642	10	1.1642	23.5431
-4.8358	5	-4.8358	11.6032	1.1675	0	1.1675	23.3419
-4.8325	0	-4.8325	11.6449	1.1708	15	1.1708	23.1382
-4.8292	0	-4.8292	11.6837	1.1742	5	1.1742	22.9317
-4.8258	0	-4.8258	11.7201	1.1775	10	1.1775	22.7231
-4.8225	0	-4.8225	11.7537	1.1808	5	1.1808	22.512
-4.8192	0	-4.8192	11.7849	1.1842	0	1.1842	22.2985
-4.8158	25	-4.8158	11.8132	1.1875	0	1.1875	22.0822
-4.8125	5	-4.8125	11.8388	1.1908	15	1.1908	21.8638
-4.8092	0	-4.8092	11.8615	1.1942	5	1.1942	21.6426
-4.8058	0	-4.8058	11.8815	1.1975	10	1.1975	21.4193
-4.8025	0	-4.8025	11.8986	1.2008	10	1.2008	21.1932
-4.7992	0	-4.7992	11.9126	1.2042	0	1.2042	20.965
-4.7958	0	-4.7958	11.9238	1.2075	10	1.2075	20.734
-4.7925	0	-4.7925	11.9322	1.2108	5	1.2108	20.5009
-4.7892	0	-4.7892	11.9378	1.2142	15	1.2142	20.2654
-4.7858	0	-4.7858	11.9403	1.2175	0	1.2175	20.0273
-4.7825	0	-4.7825	11.9403	1.2208	0	1.2208	19.7869
-4.7792	5	-4.7792	11.9371	1.2242	10	1.2242	19.5444
-4.7758	0	-4.7758	11.9308	1.2275	0	1.2275	19.2997
-4.7725	0	-4.7725	11.9221	1.2308	5	1.2308	19.0526
-4.7692	0	-4.7692	11.9102	1.2342	0	1.2342	18.8034
-4.7658	0	-4.7658	11.8958	1.2375	5	1.2375	18.5521
-4.7625	10	-4.7625	11.8783	1.2408	15	1.2408	18.2991
-4.7592	0	-4.7592	11.8584	1.2442	20	1.2442	18.0439
-4.7558	5	-4.7558	11.8356	1.2475	10	1.2475	17.7867
-4.7525	0	-4.7525	11.8101	1.2508	0	1.2508	17.5277
-4.7492	0	-4.7492	11.7821	1.2542	5	1.2542	17.2673
-4.7458	0	-4.7458	11.7516	1.2575	0	1.2575	17.0048
-4.7425	0	-4.7425	11.7187	1.2608	0	1.2608	16.7408
-4.7392	35	-4.7392	11.6834	1.2642	5	1.2642	16.4755
-4.7358	10	-4.7358	11.6456	1.2675	5	1.2675	16.2089
-4.7325	10	-4.7325	11.6057	1.2708	0	1.2708	15.9408
-4.7292	10	-4.7292	11.5637	1.2742	20	1.2742	15.6716
-4.7258	0	-4.7258	11.5196	1.2775	0	1.2775	15.4014
-4.7225	0	-4.7225	11.4734	1.2808	5	1.2808	15.1302
-4.7192	5	-4.7192	11.4254	1.2842	0	1.2842	14.8579
-4.7158	5	-4.7158	11.3754	1.2875	20	1.2875	14.5852
-4.7125	0	-4.7125	11.3239	1.2908	20	1.2908	14.3119
-4.7092	0	-4.7092	11.2707	1.2942	10	1.2942	14.0378
-4.7058	5	-4.7058	11.2158	1.2975	15	1.2975	13.7634
-4.7025	5	-4.7025	11.1598	1.3008	0	1.3008	13.489
-4.6992	0	-4.6992	11.1024	1.3042	0	1.3042	13.2143
-4.6958	0	-4.6958	11.0439	1.3075	10	1.3075	12.9399
-4.6925	0	-4.6925	10.9844	1.3108	5	1.3108	12.6655
-4.6892	0	-4.6892	10.9239	1.3142	0	1.3142	12.3914
-4.6858	0	-4.6858	10.8626	1.3175	0	1.3175	12.1177
-4.6825	0	-4.6825	10.8007	1.3208	0	1.3208	11.8444
-4.6792	5	-4.6792	10.738	1.3242	0	1.3242	11.5721
-4.6758	0	-4.6758	10.675	1.3275	5	1.3275	11.3005
-4.6725	0	-4.6725	10.6117	1.3308	0	1.3308	11.0303
-4.6692	0	-4.6692	10.5483	1.3342	0	1.3342	10.7608
-4.6659	0	-4.6659	10.485	1.3375	0	1.3375	10.493
-4.6625	0	-4.6625	10.4216	1.3408	0	1.3408	10.2263
-4.6592	10	-4.6592	10.3586	1.3442	0	1.3442	9.9614
-4.6559	10	-4.6559	10.296	1.3475	0	1.3475	9.6982
-4.6525	0	-4.6525	10.234	1.3508	5	1.3508	9.4367
-4.6492	0	-4.6492	10.1724	1.3542	10	1.3542	9.1777
-4.6459	0	-4.6459	10.1119	1.3575	0	1.3575	8.9205
-4.6425	0	-4.6425	10.052	1.3608	0	1.3608	8.6656
-4.6392	0	-4.6392	9.9932	1.3642	0	1.3642	8.4137
-4.6359	0	-4.6359	9.9358	1.3675	0	1.3675	8.1638
-4.6325	15	-4.6325	9.8798	1.3708	5	1.3708	7.917
-4.6292	20	-4.6292	9.8252	1.3742	0	1.3742	7.6727
-4.6259	15	-4.6259	9.772	1.3775	0	1.3775	7.4319
-4.6225	5	-4.6225	9.7205	1.3808	0	1.3808	7.1939
-4.6192	0	-4.6192	9.6712	1.3842	0	1.3842	6.9594
-4.6159	0	-4.6159	9.6236	1.3875	0	1.3875	6.7281
-4.6125	0	-4.6125	9.5785	1.3908	0	1.3908	6.5002
-4.6092	0	-4.6092	9.5351	1.3942	0	1.3942	6.2762
-4.6059	0	-4.6059	9.4945	1.3975	0	1.3975	6.0557
-4.6025	0	-4.6025	9.456	1.4008	0	1.4008	5.8394
-4.5992	5	-4.5992	9.4202	1.4042	0	1.4042	5.627
-4.5959	5	-4.5959	9.3874	1.4075	0	1.4075	5.4184
-4.5925	0	-4.5925	9.3569	1.4108	0	1.4108	5.2143
-4.5892	0	-4.5892	9.3296	1.4142	0	1.4142	5.0141
-4.5859	0	-4.5859	9.3055	1.4175	0	1.4175	4.8185
-4.5825	0	-4.5825	9.2841	1.4208	0	1.4208	4.6274
-4.5792	5	-4.5792	9.2663	1.4242	0	1.4242	4.4408
-4.5759	0	-4.5759	9.2516	1.4275	5	1.4275	4.2588
-4.5725	0	-4.5725	9.24	1.4308	0	1.4308	4.0813
-4.5692	0	-4.5692	9.232	1.4342	0	1.4342	3.9085
-4.5659	0	-4.5659	9.2278	1.4375	0	1.4375	3.7408
-4.5625	15	-4.5625	9.2267	1.4408	0	1.4408	3.5777
-4.5592	0	-4.5592	9.2295	1.4442	0	1.4442	3.4199
-4.5559	0	-4.5559	9.2362	1.4475	0	1.4475	3.2666
-4.5525	0	-4.5525	9.2463	1.4508	0	1.4508	3.1185
-4.5492	0	-4.5492	9.2607	1.4542	5	1.4542	2.9754
-4.5459	0	-4.5459	9.2785	1.4575	0	1.4575	2.8371
-4.5425	0	-4.5425	9.3002	1.4608	0	1.4608	2.7041
-4.5392	10	-4.5392	9.3261	1.4642	0	1.4642	2.5764
-4.5359	15	-4.5359	9.3559	1.4675	0	1.4675	2.4535
-4.5325	0	-4.5325	9.3895	1.4708	0	1.4708	2.3359
-4.5292	0	-4.5292	9.4269	1.4742	0	1.4742	2.2236
-4.5259	0	-4.5259	9.4686	1.4775	0	1.4775	2.1161
-4.5225	0	-4.5225	9.514	1.4808	0	1.4808	2.0136
-4.5192	0	-4.5192	9.5638	1.4842	0	1.4842	1.9166
-4.5159	10	-4.5159	9.6173	1.4875	0	1.4875	1.8242
-4.5125	15	-4.5125	9.6747	1.4908	5	1.4908	1.7371
-4.5092	5	-4.5092	9.736	1.4942	0	1.4942	1.6552
-4.5059	0	-4.5059	9.8011	1.4975	0	1.4975	1.5778
-4.5025	5	-4.5025	9.8704	1.5008	0	1.5008	1.5057
-4.4992	0	-4.4992	9.9431	1.5042	0	1.5042	1.4385
-4.4959	0	-4.4959	10.0198	1.5075	0	1.5075	1.3759
-4.4925	5	-4.4925	10.1003	1.5108	0	1.5108	1.3185
-4.4892	0	-4.4892	10.1843	1.5142	0	1.5142	1.2653
-4.4859	10	-4.4859	10.2718	1.5175	0	1.5175	1.217
-4.4825	0	-4.4825	10.3628	1.5208	0	1.5208	1.1732
-4.4792	0	-4.4792	10.4573	1.5242	0	1.5242	1.134
-4.4759	0	-4.4759	10.555	1.5275	0	1.5275	1.0994
-4.4725	0	-4.4725	10.6561	1.5308	0	1.5308	1.0689
-4.4692	0	-4.4692	10.7604	1.5342	0	1.5342	1.0427
-4.4659	0	-4.4659	10.8675	1.5375	0	1.5375	1.021
-4.4625	0	-4.4625	10.9778	1.5408	0	1.5408	1.0031
-4.4592	0	-4.4592	11.0905	1.5442	0	1.5442	0.9891
-4.4559	5	-4.4559	11.2063	1.5475	5	1.5475	0.979
-4.4525	0	-4.4525	11.3243	1.5508	0	1.5508	0.973
-4.4492	0	-4.4492	11.445	1.5542	0	1.5542	0.9702
-4.4459	0	-4.4459	11.5679	1.5575	0	1.5575	0.9713
-4.4425	0	-4.4425	11.6928	1.5608	0	1.5608	0.9758
-4.4392	0	-4.4392	11.8199	1.5642	0	1.5642	0.9835
-4.4359	0	-4.4359	11.949	1.5675	0	1.5675	0.9947
-4.4325	0	-4.4325	12.0796	1.5708	0	1.5708	1.0091
-4.4292	0	-4.4292	12.2119	1.5742	0	1.5742	1.0262
-4.4259	0	-4.4259	12.3452	1.5775	0	1.5775	1.0461
-4.4225	0	-4.4225	12.4803	1.5808	0	1.5808	1.0689
-4.4192	15	-4.4192	12.6161	1.5842	0	1.5842	1.0944
-4.4159	10	-4.4159	12.753	1.5875	0	1.5875	1.1221
-4.4125	0	-4.4125	12.8905	1.5908	0	1.5908	1.1526
-4.4092	0	-4.4092	13.0284	1.5942	0	1.5942	1.1851
-4.4059	0	-4.4059	13.167	1.5975	0	1.5975	1.2197
-4.4025	0	-4.4025	13.3056	1.6008	0	1.6008	1.2565
-4.3992	0	-4.3992	13.4442	1.6042	0	1.6042	1.295
-4.3959	10	-4.3959	13.5828	1.6075	0	1.6075	1.3353
-4.3925	10	-4.3925	13.7207	1.6108	0	1.6108	1.3773
-4.3892	0	-4.3892	13.8586	1.6142	0	1.6142	1.4207
-4.3859	0	-4.3859	13.9955	1.6175	0	1.6175	1.4655
-4.3825	0	-4.3825	14.1313	1.6208	0	1.6208	1.5113
-4.3792	5	-4.3792	14.2664	1.6242	0	1.6242	1.5582
-4.3759	35	-4.3759	14.4001	1.6275	15	1.6275	1.6065
-4.3725	0	-4.3725	14.5324	1.6308	0	1.6308	1.6555
-4.3692	10	-4.3692	14.6629	1.6342	0	1.6342	1.7052
-4.3659	15	-4.3659	14.7917	1.6375	0	1.6375	1.7556
-4.3625	0	-4.3625	14.9188	1.6408	0	1.6408	1.8064
-4.3592	0	-4.3592	15.0434	1.6442	0	1.6442	1.8575
-4.3559	5	-4.3559	15.1659	1.6475	10	1.6475	1.9093
-4.3525	5	-4.3525	15.2856	1.6508	0	1.6508	1.9607
-4.3492	0	-4.3492	15.4028	1.6542	0	1.6542	2.0125
-4.3459	5	-4.3459	15.5169	1.6575	0	1.6575	2.0643
-4.3425	5	-4.3425	15.6286	1.6608	0	1.6608	2.1161
-4.3392	0	-4.3392	15.7367	1.6642	0	1.6642	2.1672
-4.3359	5	-4.3359	15.8414	1.6675	0	1.6675	2.2183
-4.3325	0	-4.3325	15.9429	1.6708	0	1.6708	2.2691
-4.3292	15	-4.3292	16.0405	1.6742	0	1.6742	2.3191
-4.3259	10	-4.3259	16.1347	1.6775	0	1.6775	2.3685
-4.3225	0	-4.3225	16.2246	1.6808	0	1.6808	2.4175
-4.3192	0	-4.3192	16.3107	1.6842	5	1.6842	2.4654
-4.3159	0	-4.3159	16.3926	1.6875	10	1.6875	2.5123
-4.3125	0	-4.3125	16.47	1.6908	0	1.6908	2.5585
-4.3092	0	-4.3092	16.5435	1.6942	0	1.6942	2.6037
-4.3059	0	-4.3059	16.6121	1.6975	0	1.6975	2.6478
-4.3025	5	-4.3025	16.6761	1.7008	5	1.7008	2.6908
-4.2992	5	-4.2992	16.7353	1.7042	0	1.7042	2.7325
-4.2959	0	-4.2959	16.7895	1.7075	0	1.7075	2.7727
-4.2925	5	-4.2925	16.8392	1.7108	0	1.7108	2.8119
-4.2892	10	-4.2892	16.8837	1.7142	0	1.7142	2.8497
-4.2859	15	-4.2859	16.9232	1.7175	0	1.7175	2.8861
-4.2825	10	-4.2825	16.9575	1.7208	0	1.7208	2.9211
-4.2792	0	-4.2792	16.9866	1.7242	0	1.7242	2.9544
-4.2759	0	-4.2759	17.0104	1.7275	0	1.7275	2.9862
-4.2725	5	-4.2725	17.0289	1.7308	0	1.7308	3.0163
-4.2692	10	-4.2692	17.0422	1.7342	5	1.7342	3.045
-4.2659	0	-4.2659	17.0502	1.7375	0	1.7375	3.072
-4.2625	0	-4.2625	17.0527	1.7408	0	1.7408	3.0972
-4.2592	0	-4.2592	17.0496	1.7442	0	1.7442	3.121
-4.2559	0	-4.2559	17.0411	1.7475	0	1.7475	3.143
-4.2525	0	-4.2525	17.0275	1.7508	0	1.7508	3.1633
-4.2492	0	-4.2492	17.0083	1.7542	0	1.7542	3.1819
-4.2459	10	-4.2459	16.9834	1.7575	0	1.7575	3.1987
-4.2425	5	-4.2425	16.9533	1.7608	0	1.7608	3.2137
-4.2392	25	-4.2392	16.918	1.7642	0	1.7642	3.227
-4.2359	30	-4.2359	16.8774	1.7675	0	1.7675	3.2389
-4.2325	15	-4.2325	16.8312	1.7708	0	1.7708	3.2487
-4.2292	0	-4.2292	16.7801	1.7742	0	1.7742	3.2571
-4.2259	0	-4.2259	16.7237	1.7775	0	1.7775	3.2638
-4.2225	0	-4.2225	16.6621	1.7808	5	1.7808	3.2687
-4.2192	5	-4.2192	16.5956	1.7842	0	1.7842	3.2718
-4.2159	15	-4.2159	16.5239	1.7875	0	1.7875	3.2736
-4.2125	10	-4.2125	16.4476	1.7908	0	1.7908	3.2736
-4.2092	15	-4.2092	16.366	1.7942	0	1.7942	3.2722
-4.2059	10	-4.2059	16.2802	1.7975	0	1.7975	3.269
-4.2025	5	-4.2025	16.1896	1.8008	0	1.8008	3.2645
-4.1992	5	-4.1992	16.0948	1.8042	0	1.8042	3.2585
-4.1959	5	-4.1959	15.9954	1.8075	5	1.8075	3.2508
-4.1925	10	-4.1925	15.8918	1.8108	5	1.8108	3.2421
-4.1892	5	-4.1892	15.784	1.8142	0	1.8142	3.2319
-4.1859	0	-4.1859	15.6723	1.8175	0	1.8175	3.2204
-4.1825	0	-4.1825	15.5568	1.8208	0	1.8208	3.2074
-4.1792	0	-4.1792	15.4375	1.8242	0	1.8242	3.1934
-4.1759	0	-4.1759	15.3146	1.8275	0	1.8275	3.178
-4.1725	0	-4.1725	15.1886	1.8308	0	1.8308	3.1616
-4.1692	0	-4.1692	15.0591	1.8342	0	1.8342	3.1444
-4.1659	0	-4.1659	14.9265	1.8375	0	1.8375	3.1259
-4.1625	0	-4.1625	14.791	1.8408	10	1.8408	3.1063
-4.1592	0	-4.1592	14.6528	1.8442	0	1.8442	3.086
-4.1559	5	-4.1559	14.5121	1.8475	0	1.8475	3.0646
-4.1525	25	-4.1525	14.3689	1.8508	0	1.8508	3.0426
-4.1492	0	-4.1492	14.2233	1.8541	0	1.8541	3.0195
-4.1459	0	-4.1459	14.0756	1.8575	0	1.8575	2.996
-4.1425	5	-4.1425	13.9265	1.8608	0	1.8608	2.9719
-4.1392	5	-4.1392	13.7753	1.8641	0	1.8641	2.947
-4.1359	5	-4.1359	13.6227	1.8675	0	1.8675	2.9215
-4.1325	0	-4.1325	13.4687	1.8708	0	1.8708	2.8956
-4.1292	5	-4.1292	13.3133	1.8741	10	1.8741	2.8693
-4.1259	5	-4.1259	13.1572	1.8775	5	1.8775	2.8427
-4.1225	0	-4.1225	13.0004	1.8808	0	1.8808	2.8158
-4.1192	0	-4.1192	12.8429	1.8841	0	1.8841	2.7888
-4.1159	5	-4.1159	12.6847	1.8875	0	1.8875	2.7612
-4.1125	15	-4.1125	12.5265	1.8908	0	1.8908	2.7339
-4.1092	0	-4.1092	12.3683	1.8941	0	1.8941	2.7062
-4.1059	0	-4.1059	12.2101	1.8975	0	1.8975	2.6782
-4.1025	0	-4.1025	12.0523	1.9008	0	1.9008	2.6506
-4.0992	0	-4.0992	11.8951	1.9041	0	1.9041	2.6233
-4.0959	0	-4.0959	11.7383	1.9075	0	1.9075	2.5956
-4.0925	0	-4.0925	11.5822	1.9108	0	1.9108	2.5683
-4.0892	15	-4.0892	11.4275	1.9141	0	1.9141	2.5414
-4.0859	0	-4.0859	11.2735	1.9175	0	1.9175	2.5144
-4.0825	10	-4.0825	11.1213	1.9208	0	1.9208	2.4878
-4.0792	0	-4.0792	10.9701	1.9241	0	1.9241	2.4616
-4.0759	0	-4.0759	10.8206	1.9275	0	1.9275	2.436
-4.0725	0	-4.0725	10.6733	1.9308	0	1.9308	2.4105
-4.0692	0	-4.0692	10.5273	1.9341	0	1.9341	2.3856
-4.0659	5	-4.0659	10.3838	1.9375	0	1.9375	2.3615
-4.0625	0	-4.0625	10.2424	1.9408	5	1.9408	2.3377
-4.0592	0	-4.0592	10.1035	1.9441	0	1.9441	2.3146
-4.0559	5	-4.0559	9.967	1.9475	0	1.9475	2.2918
-4.0525	5	-4.0525	9.8329	1.9508	0	1.9508	2.2698
-4.0492	5	-4.0492	9.7017	1.9541	0	1.9541	2.2487
-4.0459	5	-4.0459	9.5732	1.9575	0	1.9575	2.2281
-4.0425	0	-4.0425	9.4476	1.9608	0	1.9608	2.2081
-4.0392	0	-4.0392	9.325	1.9641	0	1.9641	2.1893
-4.0359	0	-4.0359	9.2057	1.9675	0	1.9675	2.1707
-4.0325	0	-4.0325	9.0895	1.9708	0	1.9708	2.1532
-4.0292	0	-4.0292	8.9765	1.9741	0	1.9741	2.1368
-4.0259	0	-4.0259	8.8673	1.9775	0	1.9775	2.1207
-4.0225	0	-4.0225	8.7612	1.9808	0	1.9808	2.1056
-4.0192	0	-4.0192	8.6587	1.9841	0	1.9841	2.0916
-4.0159	0	-4.0159	8.5596	1.9875	0	1.9875	2.078
-4.0125	0	-4.0125	8.4644	1.9908	0	1.9908	2.0657
-4.0092	0	-4.0092	8.3727	1.9941	0	1.9941	2.0538
-4.0059	0	-4.0059	8.2849	1.9975	0	1.9975	2.0433
-4.0025	0	-4.0025	8.2009	2.0008	0	2.0008	2.0332
-3.9992	0	-3.9992	8.1204	2.0041	10	2.0041	2.0241
-3.9959	0	-3.9959	8.0441	2.0075	0	2.0075	2.016
-3.9925	0	-3.9925	7.9713	2.0108	0	2.0108	2.0086
-3.9892	10	-3.9892	7.9023	2.0141	0	2.0141	2.002
-3.9859	0	-3.9859	7.8372	2.0175	0	2.0175	1.9964
-3.9825	0	-3.9825	7.776	2.0208	0	2.0208	1.9915
-3.9792	0	-3.9792	7.7189	2.0241	0	2.0241	1.9873
-3.9759	0	-3.9759	7.665	2.0275	0	2.0275	1.9842
-3.9725	0	-3.9725	7.6153	2.0308	0	2.0308	1.9817
-3.9692	0	-3.9692	7.5695	2.0341	0	2.0341	1.98
-3.9659	0	-3.9659	7.5271	2.0375	0	2.0375	1.9789
-3.9625	0	-3.9625	7.4886	2.0408	0	2.0408	1.9786
-3.9592	0	-3.9592	7.4536	2.0441	0	2.0441	1.9786
-3.9559	10	-3.9559	7.4225	2.0475	0	2.0475	1.9796
-3.9525	0	-3.9525	7.3948	2.0508	0	2.0508	1.9814
-3.9492	0	-3.9492	7.3703	2.0541	0	2.0541	1.9835
-3.9459	5	-3.9459	7.3497	2.0575	0	2.0575	1.9863
-3.9425	30	-3.9425	7.3322	2.0608	0	2.0608	1.9898
-3.9392	0	-3.9392	7.3182	2.0641	0	2.0641	1.9933
-3.9359	0	-3.9359	7.3073	2.0675	0	2.0675	1.9978
-3.9325	0	-3.9325	7.2996	2.0708	0	2.0708	2.0023
-3.9292	0	-3.9292	7.2951	2.0741	0	2.0741	2.0076
-3.9259	0	-3.9259	7.2933	2.0775	0	2.0775	2.0132
-3.9225	0	-3.9225	7.2947	2.0808	5	2.0808	2.0188
-3.9192	0	-3.9192	7.2986	2.0841	5	2.0841	2.0251
-3.9159	0	-3.9159	7.3056	2.0875	0	2.0875	2.0314
-3.9125	10	-3.9125	7.3147	2.0908	0	2.0908	2.0381
-3.9092	5	-3.9092	7.3266	2.0941	0	2.0941	2.0447
-3.9059	0	-3.9059	7.3409	2.0975	0	2.0975	2.0517
-3.9025	0	-3.9025	7.3577	2.1008	0	2.1008	2.0587
-3.8992	0	-3.8992	7.3763	2.1041	0	2.1041	2.0657
-3.8959	0	-3.8959	7.3973	2.1075	0	2.1075	2.0727
-3.8925	20	-3.8925	7.42	2.1108	0	2.1108	2.0797
-3.8892	5	-3.8892	7.4449	2.1141	0	2.1141	2.0867
-3.8859	0	-3.8859	7.4711	2.1175	0	2.1175	2.0937
-3.8825	0	-3.8825	7.4991	2.1208	0	2.1208	2.1004
-3.8792	5	-3.8792	7.5289	2.1241	0	2.1241	2.107
-3.8759	10	-3.8759	7.5597	2.1275	5	2.1275	2.1136
-3.8725	0	-3.8725	7.5919	2.1308	0	2.1308	2.1196
-3.8692	0	-3.8692	7.6255	2.1341	0	2.1341	2.1256
-3.8659	0	-3.8659	7.6598	2.1375	0	2.1375	2.1308
-3.8626	0	-3.8626	7.6951	2.1408	0	2.1408	2.1361
-3.8592	5	-3.8592	7.7315	2.1441	0	2.1441	2.141
-3.8559	5	-3.8559	7.7683	2.1475	0	2.1475	2.1452
-3.8526	0	-3.8526	7.8057	2.1508	0	2.1508	2.149
-3.8492	0	-3.8492	7.8439	2.1541	0	2.1541	2.1525
-3.8459	0	-3.8459	7.882	2.1575	10	2.1575	2.1553
-3.8426	0	-3.8426	7.9205	2.1608	5	2.1608	2.1574
-3.8392	0	-3.8392	7.9594	2.1641	0	2.1641	2.1592
-3.8359	0	-3.8359	7.9979	2.1675	0	2.1675	2.1602
-3.8326	0	-3.8326	8.0364	2.1708	0	2.1708	2.1606
-3.8292	0	-3.8292	8.0749	2.1741	0	2.1741	2.1606
-3.8259	0	-3.8259	8.113	2.1775	0	2.1775	2.1595
-3.8226	0	-3.8226	8.1504	2.1808	0	2.1808	2.1578
-3.8192	0	-3.8192	8.1879	2.1841	0	2.1841	2.1557
-3.8159	0	-3.8159	8.2243	2.1875	0	2.1875	2.1525
-3.8126	0	-3.8126	8.2604	2.1908	0	2.1908	2.1487
-3.8092	15	-3.8092	8.2953	2.1941	0	2.1941	2.1437
-3.8059	10	-3.8059	8.3297	2.1975	0	2.1975	2.1385
-3.8026	0	-3.8026	8.3629	2.2008	10	2.2008	2.1322
-3.7992	0	-3.7992	8.3951	2.2041	0	2.2041	2.1252
-3.7959	15	-3.7959	8.4263	2.2075	0	2.2075	2.1172
-3.7926	0	-3.7926	8.456	2.2108	0	2.2108	2.1084
-3.7892	0	-3.7892	8.4847	2.2141	5	2.2141	2.0986
-3.7859	5	-3.7859	8.512	2.2175	0	2.2175	2.0885
-3.7826	20	-3.7826	8.5379	2.2208	0	2.2208	2.0769
-3.7792	0	-3.7792	8.5624	2.2241	0	2.2241	2.0647
-3.7759	5	-3.7759	8.5852	2.2275	0	2.2275	2.0517
-3.7726	0	-3.7726	8.6065	2.2308	0	2.2308	2.0381
-3.7692	5	-3.7692	8.6261	2.2341	0	2.2341	2.0234
-3.7659	0	-3.7659	8.6443	2.2375	0	2.2375	2.0076
-3.7626	0	-3.7626	8.6604	2.2408	0	2.2408	1.9912
-3.7592	10	-3.7592	8.6748	2.2441	0	2.2441	1.974
-3.7559	5	-3.7559	8.6877	2.2475	0	2.2475	1.9562
-3.7526	0	-3.7526	8.6982	2.2508	5	2.2508	1.9373
-3.7492	0	-3.7492	8.7073	2.2541	0	2.2541	1.9177
-3.7459	0	-3.7459	8.7143	2.2575	0	2.2575	1.8974
-3.7426	0	-3.7426	8.7196	2.2608	0	2.2608	1.8764
-3.7392	0	-3.7392	8.7227	2.2641	0	2.2641	1.8543
-3.7359	0	-3.7359	8.7238	2.2675	0	2.2675	1.8319
-3.7326	0	-3.7326	8.7231	2.2708	0	2.2708	1.8088
-3.7292	0	-3.7292	8.7203	2.2741	0	2.2741	1.7847
-3.7259	0	-3.7259	8.7157	2.2775	0	2.2775	1.7602
-3.7226	5	-3.7226	8.7091	2.2808	0	2.2808	1.7353
-3.7192	0	-3.7192	8.7003	2.2841	0	2.2841	1.7098
-3.7159	0	-3.7159	8.6898	2.2875	0	2.2875	1.6835
-3.7126	0	-3.7126	8.6772	2.2908	0	2.2908	1.6566
-3.7092	0	-3.7092	8.6625	2.2941	0	2.2941	1.6296
-3.7059	5	-3.7059	8.6461	2.2975	0	2.2975	1.602
-3.7026	0	-3.7026	8.6275	2.3008	0	2.3008	1.574
-3.6992	0	-3.6992	8.6072	2.3041	0	2.3041	1.5456
-3.6959	10	-3.6959	8.5852	2.3075	0	2.3075	1.5169
-3.6926	0	-3.6926	8.5613	2.3108	0	2.3108	1.4879
-3.6892	0	-3.6892	8.5355	2.3141	0	2.3141	1.4585
-3.6859	0	-3.6859	8.5078	2.3175	5	2.3175	1.4291
-3.6826	0	-3.6826	8.4788	2.3208	0	2.3208	1.3997
-3.6792	0	-3.6792	8.4476	2.3241	0	2.3241	1.3699
-3.6759	0	-3.6759	8.4151	2.3275	0	2.3275	1.3402
-3.6726	0	-3.6726	8.3811	2.3308	0	2.3308	1.3104
-3.6692	0	-3.6692	8.3454	2.3341	0	2.3341	1.2807
-3.6659	15	-3.6659	8.3083	2.3375	0	2.3375	1.2509
-3.6626	5	-3.6626	8.2695	2.3408	0	2.3408	1.2212
-3.6592	0	-3.6592	8.2296	2.3441	0	2.3441	1.1918
-3.6559	5	-3.6559	8.1883	2.3475	0	2.3475	1.1627
-3.6526	5	-3.6526	8.1459	2.3508	0	2.3508	1.1337
-3.6492	0	-3.6492	8.1022	2.3541	0	2.3541	1.1053
-3.6459	0	-3.6459	8.0574	2.3575	0	2.3575	1.077
-3.6426	0	-3.6426	8.0112	2.3608	0	2.3608	1.0493
-3.6392	0	-3.6392	7.9643	2.3641	0	2.3641	1.022
-3.6359	10	-3.6359	7.9167	2.3675	0	2.3675	0.9951
-3.6326	5	-3.6326	7.868	2.3708	0	2.3708	0.9692
-3.6292	25	-3.6292	7.8183	2.3741	0	2.3741	0.9436
-3.6259	10	-3.6259	7.7683	2.3775	0	2.3775	0.9188
-3.6226	0	-3.6226	7.7175	2.3808	0	2.3808	0.8946
-3.6192	0	-3.6192	7.6661	2.3841	5	2.3841	0.8715
-3.6159	0	-3.6159	7.6143	2.3875	0	2.3875	0.8491
-3.6126	0	-3.6126	7.5621	2.3908	0	2.3908	0.8274
-3.6092	0	-3.6092	7.5096	2.3941	0	2.3941	0.8071
-3.6059	0	-3.6059	7.4568	2.3975	0	2.3975	0.7875
-3.6026	0	-3.6026	7.4039	2.4008	0	2.4008	0.769
-3.5992	0	-3.5992	7.3511	2.4041	0	2.4041	0.7518
-3.5959	0	-3.5959	7.2979	2.4075	0	2.4075	0.7357
-3.5926	0	-3.5926	7.245	2.4108	0	2.4108	0.721
-3.5892	0	-3.5892	7.1922	2.4141	0	2.4141	0.7074
-3.5859	0	-3.5859	7.1397	2.4175	0	2.4175	0.6955
-3.5826	0	-3.5826	7.0875	2.4208	0	2.4208	0.6846
-3.5792	5	-3.5792	7.0354	2.4241	0	2.4241	0.6752
-3.5759	0	-3.5759	6.9843	2.4275	0	2.4275	0.6675
-3.5726	0	-3.5726	6.9332	2.4308	0	2.4308	0.6615
-3.5692	0	-3.5692	6.8831	2.4341	0	2.4341	0.657
-3.5659	0	-3.5659	6.8334	2.4375	0	2.4375	0.6542
-3.5626	0	-3.5626	6.7848	2.4408	0	2.4408	0.6528
-3.5592	5	-3.5592	6.7368	2.4441	0	2.4441	0.6535
-3.5559	0	-3.5559	6.6899	2.4475	0	2.4475	0.6559
-3.5526	0	-3.5526	6.6441	2.4508	0	2.4508	0.6605
-3.5492	5	-3.5492	6.5989	2.4541	0	2.4541	0.6668
-3.5459	0	-3.5459	6.5552	2.4575	0	2.4575	0.6752
-3.5426	0	-3.5426	6.5128	2.4608	0	2.4608	0.6853
-3.5392	0	-3.5392	6.4715	2.4641	0	2.4641	0.6979
-3.5359	0	-3.5359	6.4313	2.4675	0	2.4675	0.7123
-3.5326	0	-3.5326	6.3928	2.4708	0	2.4708	0.7291
-3.5292	0	-3.5292	6.3557	2.4741	0	2.4741	0.748
-3.5259	0	-3.5259	6.32	2.4775	0	2.4775	0.7693
-3.5226	0	-3.5226	6.286	2.4808	5	2.4808	0.7928
-3.5192	0	-3.5192	6.2538	2.4841	0	2.4841	0.8187
-3.5159	0	-3.5159	6.223	2.4875	0	2.4875	0.847
-3.5126	0	-3.5126	6.194	2.4908	0	2.4908	0.8778
-3.5092	0	-3.5092	6.167	2.4941	0	2.4941	0.9111
-3.5059	0	-3.5059	6.1418	2.4975	0	2.4975	0.9468
-3.5026	15	-3.5026	6.1184	2.5008	0	2.5008	0.9853
-3.4992	0	-3.4992	6.0967	2.5041	0	2.5041	1.0262
-3.4959	0	-3.4959	6.0774	2.5075	0	2.5075	1.0696
-3.4926	0	-3.4926	6.0599	2.5108	0	2.5108	1.1162
-3.4892	0	-3.4892	6.0445	2.5141	5	2.5141	1.1651
-3.4859	0	-3.4859	6.0312	2.5175	0	2.5175	1.217
-3.4826	10	-3.4826	6.02	2.5208	0	2.5208	1.2712
-3.4792	5	-3.4792	6.0109	2.5241	0	2.5241	1.3286
-3.4759	5	-3.4759	6.0043	2.5275	0	2.5275	1.3888
-3.4726	0	-3.4726	5.9997	2.5308	0	2.5308	1.4522
-3.4692	0	-3.4692	5.9973	2.5341	0	2.5341	1.518
-3.4659	10	-3.4659	5.9973	2.5375	0	2.5375	1.5869
-3.4626	5	-3.4626	5.9994	2.5408	0	2.5408	1.659
-3.4592	10	-3.4592	6.0039	2.5441	0	2.5441	1.7339
-3.4559	0	-3.4559	6.0109	2.5475	0	2.5475	1.812
-3.4526	0	-3.4526	6.02	2.5508	0	2.5508	1.8932
-3.4492	0	-3.4492	6.0316	2.5541	0	2.5541	1.9772
-3.4459	0	-3.4459	6.0456	2.5575	0	2.5575	2.0643
-3.4426	0	-3.4426	6.062	2.5608	0	2.5608	2.1546
-3.4392	5	-3.4392	6.0806	2.5641	0	2.5641	2.2481
-3.4359	15	-3.4359	6.1016	2.5675	5	2.5675	2.3447
-3.4326	0	-3.4326	6.125	2.5708	0	2.5708	2.4448
-3.4292	0	-3.4292	6.1506	2.5741	0	2.5741	2.5477
-3.4259	0	-3.4259	6.1789	2.5775	0	2.5775	2.6537
-3.4226	0	-3.4226	6.2094	2.5808	0	2.5808	2.7633
-3.4192	0	-3.4192	6.2423	2.5841	0	2.5841	2.876
-3.4159	5	-3.4159	6.2773	2.5875	0	2.5875	2.9922
-3.4126	0	-3.4126	6.3151	2.5908	0	2.5908	3.1112
-3.4092	0	-3.4092	6.355	2.5941	0	2.5941	3.2337
-3.4059	0	-3.4059	6.397	2.5975	0	2.5975	3.3597
-3.4026	0	-3.4026	6.4414	2.6008	0	2.6008	3.4888
-3.3992	0	-3.3992	6.488	2.6041	0	2.6041	3.6211
-3.3959	0	-3.3959	6.537	2.6075	0	2.6075	3.7569
-3.3926	10	-3.3926	6.5881	2.6108	0	2.6108	3.8959
-3.3892	0	-3.3892	6.6413	2.6141	5	2.6141	4.0383
-3.3859	0	-3.3859	6.6966	2.6175	0	2.6175	4.1839
-3.3826	0	-3.3826	6.7543	2.6208	0	2.6208	4.333
-3.3792	0	-3.3792	6.8138	2.6241	0	2.6241	4.4853
-3.3759	0	-3.3759	6.8754	2.6275	0	2.6275	4.641
-3.3726	0	-3.3726	6.9391	2.6308	0	2.6308	4.7999
-3.3692	0	-3.3692	7.0046	2.6341	0	2.6341	4.9623
-3.3659	0	-3.3659	7.0721	2.6375	0	2.6375	5.1278
-3.3626	0	-3.3626	7.1418	2.6408	10	2.6408	5.2966
-3.3592	0	-3.3592	7.2128	2.6441	0	2.6441	5.4688
-3.3559	0	-3.3559	7.286	2.6475	0	2.6475	5.6441
-3.3526	0	-3.3526	7.3609	2.6508	5	2.6508	5.823
-3.3492	0	-3.3492	7.4372	2.6541	5	2.6541	6.005
-3.3459	0	-3.3459	7.5156	2.6574	15	2.6574	6.1901
-3.3426	0	-3.3426	7.5954	2.6608	15	2.6608	6.3788
-3.3392	10	-3.3392	7.6766	2.6641	5	2.6641	6.5702
-3.3359	5	-3.3359	7.7592	2.6674	0	2.6674	6.7652
-3.3326	0	-3.3326	7.8435	2.6708	0	2.6708	6.9633
-3.3292	5	-3.3292	7.9293	2.6741	5	2.6741	7.1645
-3.3259	0	-3.3259	8.0161	2.6774	0	2.6774	7.3689
-3.3226	0	-3.3226	8.1046	2.6808	5	2.6808	7.5765
-3.3192	0	-3.3192	8.1938	2.6841	0	2.6841	7.7868
-3.3159	0	-3.3159	8.2845	2.6874	0	2.6874	8.0007
-3.3126	0	-3.3126	8.3762	2.6908	0	2.6908	8.2173
-3.3092	0	-3.3092	8.469	2.6941	0	2.6941	8.4368
-3.3059	0	-3.3059	8.5627	2.6974	0	2.6974	8.6594
-3.3026	5	-3.3026	8.6576	2.7008	10	2.7008	8.8851
-3.2992	0	-3.2992	8.7532	2.7041	0	2.7041	9.1137
-3.2959	10	-3.2959	8.8494	2.7074	0	2.7074	9.345
-3.2926	10	-3.2926	8.9464	2.7108	0	2.7108	9.5792
-3.2892	10	-3.2892	9.0444	2.7141	0	2.7141	9.8161
-3.2859	5	-3.2859	9.1427	2.7174	0	2.7174	10.0559
-3.2826	0	-3.2826	9.2418	2.7208	5	2.7208	10.2984
-3.2792	0	-3.2792	9.3412	2.7241	5	2.7241	10.5434
-3.2759	0	-3.2759	9.4409	2.7274	0	2.7274	10.7912
-3.2726	0	-3.2726	9.541	2.7308	0	2.7308	11.0418
-3.2692	25	-3.2692	9.6418	2.7341	0	2.7341	11.2945
-3.2659	0	-3.2659	9.7426	2.7374	5	2.7374	11.55
-3.2626	0	-3.2626	9.8434	2.7408	0	2.7408	11.808
-3.2592	0	-3.2592	9.9446	2.7441	0	2.7441	12.068
-3.2559	0	-3.2559	10.0457	2.7474	5	2.7474	12.3305
-3.2526	5	-3.2526	10.1469	2.7508	0	2.7508	12.5955
-3.2492	10	-3.2492	10.248	2.7541	5	2.7541	12.8625
-3.2459	5	-3.2459	10.3492	2.7574	0	2.7574	13.1317
-3.2426	0	-3.2426	10.4499	2.7608	10	2.7608	13.4029
-3.2392	0	-3.2392	10.5508	2.7641	0	2.7641	13.6763
-3.2359	0	-3.2359	10.6509	2.7674	10	2.7674	13.9514
-3.2326	0	-3.2326	10.751	2.7708	0	2.7708	14.2286
-3.2292	10	-3.2292	10.8507	2.7741	0	2.7741	14.5079
-3.2259	0	-3.2259	10.9498	2.7774	0	2.7774	14.7886
-3.2226	5	-3.2226	11.0485	2.7808	0	2.7808	15.071
-3.2192	0	-3.2192	11.1465	2.7841	0	2.7841	15.3552
-3.2159	0	-3.2159	11.2441	2.7874	10	2.7874	15.6412
-3.2126	10	-3.2126	11.3411	2.7908	5	2.7908	15.9285
-3.2092	15	-3.2092	11.437	2.7941	10	2.7941	16.2173
-3.2059	10	-3.2059	11.5325	2.7974	0	2.7974	16.5071
-3.2026	0	-3.2026	11.627	2.8008	10	2.8008	16.7986
-3.1992	0	-3.1992	11.7205	2.8041	10	2.8041	17.0912
-3.1959	0	-3.1959	11.8132	2.8074	5	2.8074	17.3849
-3.1926	0	-3.1926	11.9053	2.8108	10	2.8108	17.6796
-3.1892	0	-3.1892	11.9959	2.8141	5	2.8141	17.9753
-3.1859	5	-3.1859	12.0855	2.8174	5	2.8174	18.2721
-3.1826	0	-3.1826	12.1744	2.8208	0	2.8208	18.5693
-3.1792	0	-3.1792	12.2619	2.8241	25	2.8241	18.8675
-3.1759	0	-3.1759	12.348	2.8274	5	2.8274	19.1664
-3.1726	0	-3.1726	12.4331	2.8308	0	2.8308	19.466
-3.1692	0	-3.1692	12.5171	2.8341	5	2.8341	19.7659
-3.1659	0	-3.1659	12.5997	2.8374	0	2.8374	20.0662
-3.1626	0	-3.1626	12.6805	2.8408	0	2.8408	20.3672
-3.1592	10	-3.1592	12.7603	2.8441	5	2.8441	20.6682
-3.1559	0	-3.1559	12.8387	2.8474	0	2.8474	20.9692
-3.1526	15	-3.1526	12.9157	2.8508	25	2.8508	21.2706
-3.1492	0	-3.1492	12.991	2.8541	0	2.8541	21.5719
-3.1459	0	-3.1459	13.0648	2.8574	5	2.8574	21.8729
-3.1426	0	-3.1426	13.1369	2.8608	0	2.8608	22.1739
-3.1392	0	-3.1392	13.2076	2.8641	0	2.8641	22.4749
-3.1359	0	-3.1359	13.2766	2.8674	25	2.8674	22.7752
-3.1326	5	-3.1326	13.3441	2.8708	10	2.8708	23.0755
-3.1292	0	-3.1292	13.4096	2.8741	15	2.8741	23.3751
-3.1259	10	-3.1259	13.4736	2.8774	0	2.8774	23.674
-3.1226	5	-3.1226	13.5356	2.8808	10	2.8808	23.9726
-3.1192	10	-3.1192	13.5958	2.8841	5	2.8841	24.2701
-3.1159	20	-3.1159	13.6542	2.8874	0	2.8874	24.5672
-3.1126	5	-3.1126	13.7109	2.8908	0	2.8908	24.863
-3.1092	0	-3.1092	13.7655	2.8941	0	2.8941	25.158
-3.1059	0	-3.1059	13.8184	2.8974	0	2.8974	25.452
-3.1026	0	-3.1026	13.8695	2.9008	0	2.9008	25.745
-3.0992	10	-3.0992	13.9181	2.9041	5	2.9041	26.0369
-3.0959	30	-3.0959	13.965	2.9074	10	2.9074	26.3274
-3.0926	5	-3.0926	14.0102	2.9108	10	2.9108	26.6165
-3.0892	0	-3.0892	14.0529	2.9141	0	2.9141	26.9042
-3.0859	0	-3.0859	14.0935	2.9174	10	2.9174	27.1901
-3.0826	0	-3.0826	14.1323	2.9208	15	2.9208	27.475
-3.0792	30	-3.0792	14.1687	2.9241	0	2.9241	27.7578
-3.0759	10	-3.0759	14.2034	2.9274	10	2.9274	28.0392
-3.0726	5	-3.0726	14.2356	2.9308	0	2.9308	28.3189
-3.0693	0	-3.0693	14.2657	2.9341	10	2.9341	28.5968
-3.0659	0	-3.0659	14.2933	2.9374	5	2.9374	28.8726
-3.0626	0	-3.0626	14.3189	2.9408	0	2.9408	29.1463
-3.0593	0	-3.0593	14.3423	2.9441	10	2.9441	29.4182
-3.0559	0	-3.0559	14.3633	2.9474	10	2.9474	29.6881
-3.0526	0	-3.0526	14.3822	2.9508	10	2.9508	29.9555
-3.0493	0	-3.0493	14.3987	2.9541	15	2.9541	30.2208
-3.0459	0	-3.0459	14.413	2.9574	30	2.9574	30.484
-3.0426	10	-3.0426	14.4246	2.9608	5	2.9608	30.7447
-3.0393	0	-3.0393	14.434	2.9641	15	2.9641	31.0034
-3.0359	5	-3.0359	14.4414	2.9674	15	2.9674	31.2592
-3.0326	0	-3.0326	14.4459	2.9708	5	2.9708	31.513
-3.0293	0	-3.0293	14.448	2.9741	20	2.9741	31.7639
-3.0259	0	-3.0259	14.448	2.9774	5	2.9774	32.0121
-3.0226	0	-3.0226	14.4452	2.9808	15	2.9808	32.2578
-3.0193	0	-3.0193	14.4403	2.9841	15	2.9841	32.501
-3.0159	0	-3.0159	14.4326	2.9874	15	2.9874	32.7411
-3.0126	0	-3.0126	14.4225	2.9908	15	2.9908	32.9788
-3.0093	0	-3.0093	14.4102	2.9941	20	2.9941	33.2136
-3.0059	0	-3.0059	14.3952	2.9974	10	2.9974	33.4453
-3.0026	10	-3.0026	14.3773	3.0008	15	3.0008	33.6742
-2.9993	5	-2.9993	14.3574	3.0041	10	3.0041	33.9003
-2.9959	0	-2.9959	14.3346	3.0074	25	3.0074	34.1233
-2.9926	0	-2.9926	14.3094	3.0108	5	3.0108	34.3431
-2.9893	0	-2.9893	14.2818	3.0141	0	3.0141	34.56
-2.9859	0	-2.9859	14.2513	3.0174	0	3.0174	34.7736
-2.9826	0	-2.9826	14.2184	3.0208	20	3.0208	34.9843
-2.9793	0	-2.9793	14.1831	3.0241	5	3.0241	35.1918
-2.9759	5	-2.9759	14.1453	3.0274	15	3.0274	35.3959
-2.9726	0	-2.9726	14.1047	3.0308	10	3.0308	35.5968
-2.9693	0	-2.9693	14.0616	3.0341	25	3.0341	35.7945
-2.9659	0	-2.9659	14.0158	3.0374	5	3.0374	35.9888
-2.9626	5	-2.9626	13.9675	3.0408	10	3.0408	36.1795
-2.9593	10	-2.9593	13.9167	3.0441	5	3.0441	36.3671
-2.9559	10	-2.9559	13.8635	3.0474	0	3.0474	36.5508
-2.9526	5	-2.9526	13.8079	3.0508	5	3.0508	36.7315
-2.9493	0	-2.9493	13.7494	3.0541	0	3.0541	36.9086
-2.9459	10	-2.9459	13.6885	3.0574	10	3.0574	37.0822
-2.9426	5	-2.9426	13.6252	3.0608	20	3.0608	37.2522
-2.9393	15	-2.9393	13.5597	3.0641	5	3.0641	37.4185
-2.9359	0	-2.9359	13.4915	3.0674	5	3.0674	37.5812
-2.9326	10	-2.9326	13.4208	3.0708	10	3.0708	37.7402
-2.9293	10	-2.9293	13.348	3.0741	5	3.0741	37.8956
-2.9259	0	-2.9259	13.2727	3.0774	0	3.0774	38.0471
-2.9226	15	-2.9226	13.195	3.0808	0	3.0808	38.1948
-2.9193	10	-2.9193	13.1152	3.0841	10	3.0841	38.3387
-2.9159	0	-2.9159	13.033	3.0874	0	3.0874	38.479
-2.9126	0	-2.9126	12.949	3.0908	10	3.0908	38.6152
-2.9093	15	-2.9093	12.8625	3.0941	15	3.0941	38.7475
-2.9059	0	-2.9059	12.7736	3.0974	30	3.0974	38.8759
-2.9026	0	-2.9026	12.6833	3.1008	5	3.1008	39.0002
-2.8993	0	-2.8993	12.5906	3.1041	10	3.1041	39.1206
-2.8959	5	-2.8959	12.4961	3.1074	0	3.1074	39.2368
-2.8926	10	-2.8926	12.3995	3.1108	10	3.1108	39.3491
-2.8893	15	-2.8893	12.3011	3.1141	15	3.1141	39.4569
-2.8859	0	-2.8859	12.201	3.1174	0	3.1174	39.5609
-2.8826	0	-2.8826	12.0995	3.1208	10	3.1208	39.6606
-2.8793	10	-2.8793	11.9959	3.1241	5	3.1241	39.7562
-2.8759	0	-2.8759	11.8913	3.1274	45	3.1274	39.8475
-2.8726	5	-2.8726	11.7849	3.1308	10	3.1308	39.9343
-2.8693	0	-2.8693	11.6771	3.1341	5	3.1341	40.0169
-2.8659	0	-2.8659	11.5679	3.1374	15	3.1374	40.0953
-2.8626	0	-2.8626	11.4576	3.1408	0	3.1408	40.1688
-2.8593	0	-2.8593	11.346	3.1441	15	3.1441	40.2385
-2.8559	0	-2.8559	11.2336	3.1474	15	3.1474	40.3032
-2.8526	10	-2.8526	11.1202	3.1508	5	3.1508	40.3638
-2.8493	0	-2.8493	11.0058	3.1541	20	3.1541	40.4194
-2.8459	0	-2.8459	10.8906	3.1574	20	3.1574	40.4709
-2.8426	0	-2.8426	10.7748	3.1608	5	3.1608	40.5174
-2.8393	0	-2.8393	10.6586	3.1641	20	3.1641	40.5594
-2.8359	5	-2.8359	10.542	3.1674	30	3.1674	40.5969
-2.8326	0	-2.8326	10.4248	3.1708	5	3.1708	40.6294
-2.8293	10	-2.8293	10.3075	3.1741	5	3.1741	40.6578
-2.8259	10	-2.8259	10.1899	3.1774	15	3.1774	40.6809
-2.8226	0	-2.8226	10.0727	3.1808	5	3.1808	40.6994
-2.8193	0	-2.8193	9.9554	3.1841	30	3.1841	40.7131
-2.8159	0	-2.8159	9.8382	3.1874	15	3.1874	40.7222
-2.8126	0	-2.8126	9.7216	3.1908	15	3.1908	40.726
-2.8093	0	-2.8093	9.6054	3.1941	20	3.1941	40.7253
-2.8059	0	-2.8059	9.4899	3.1974	10	3.1974	40.7197
-2.8026	0	-2.8026	9.3748	3.2008	15	3.2008	40.7092
-2.7993	5	-2.7993	9.261	3.2041	0	3.2041	40.6942
-2.7959	15	-2.7959	9.148	3.2074	0	3.2074	40.6739
-2.7926	10	-2.7926	9.036	3.2108	0	3.2108	40.6487
-2.7893	5	-2.7893	8.9254	3.2141	0	3.2141	40.6189
-2.7859	10	-2.7859	8.8158	3.2174	0	3.2174	40.5839
-2.7826	0	-2.7826	8.708	3.2208	10	3.2208	40.544
-2.7793	0	-2.7793	8.602	3.2241	10	3.2241	40.4992
-2.7759	0	-2.7759	8.4973	3.2274	10	3.2274	40.4499
-2.7726	0	-2.7726	8.3948	3.2308	5	3.2308	40.3952
-2.7693	0	-2.7693	8.2943	3.2341	20	3.2341	40.3361
-2.7659	0	-2.7659	8.196	3.2374	5	3.2374	40.2717
-2.7626	0	-2.7626	8.0997	3.2408	30	3.2408	40.2028
-2.7593	5	-2.7593	8.0063	3.2441	0	3.2441	40.1293
-2.7559	5	-2.7559	7.9149	3.2474	20	3.2474	40.0505
-2.7526	5	-2.7526	7.8264	3.2508	5	3.2508	39.9672
-2.7493	5	-2.7493	7.7406	3.2541	5	3.2541	39.8794
-2.7459	0	-2.7459	7.6577	3.2574	0	3.2574	39.7866
-2.7426	5	-2.7426	7.5779	3.2608	5	3.2608	39.6893
-2.7393	0	-2.7393	7.5012	3.2641	10	3.2641	39.5871
-2.7359	0	-2.7359	7.4277	3.2674	35	3.2674	39.4807
-2.7326	0	-2.7326	7.3574	3.2708	15	3.2708	39.3698
-2.7293	10	-2.7293	7.2909	3.2741	0	3.2741	39.2546
-2.7259	0	-2.7259	7.2275	3.2774	40	3.2774	39.1349
-2.7226	5	-2.7226	7.1684	3.2808	5	3.2808	39.0107
-2.7193	0	-2.7193	7.1127	3.2841	15	3.2841	38.8826
-2.7159	0	-2.7159	7.0609	3.2874	20	3.2874	38.7499
-2.7126	0	-2.7126	7.013	3.2908	10	3.2908	38.6138
-2.7093	5	-2.7093	6.9696	3.2941	5	3.2941	38.4731
-2.7059	10	-2.7059	6.9297	3.2974	0	3.2974	38.3289
-2.7026	5	-2.7026	6.8947	3.3008	10	3.3008	38.1805
-2.6993	0	-2.6993	6.8635	3.3041	10	3.3041	38.0286
-2.6959	0	-2.6959	6.8369	3.3074	40	3.3074	37.8732
-2.6926	0	-2.6926	6.8145	3.3108	0	3.3108	37.7143
-2.6893	0	-2.6893	6.797	3.3141	15	3.3141	37.5515
-2.6859	0	-2.6859	6.7837	3.3174	15	3.3174	37.386
-2.6826	0	-2.6826	6.7753	3.3208	0	3.3208	37.2173
-2.6793	0	-2.6793	6.7715	3.3241	5	3.3241	37.0451
-2.6759	0	-2.6759	6.7725	3.3274	10	3.3274	36.8704
-2.6726	0	-2.6726	6.7781	3.3308	0	3.3308	36.6926
-2.6693	0	-2.6693	6.7886	3.3341	0	3.3341	36.5124
-2.6659	5	-2.6659	6.804	3.3374	5	3.3374	36.3297
-2.6626	5	-2.6626	6.824	3.3408	0	3.3408	36.1445
-2.6593	0	-2.6593	6.8488	3.3441	5	3.3441	35.9569
-2.6559	0	-2.6559	6.8786	3.3474	20	3.3474	35.7676
-2.6526	0	-2.6526	6.9132	3.3508	5	3.3508	35.5761
-2.6493	0	-2.6493	6.9528	3.3541	5	3.3541	35.3829
-2.6459	10	-2.6459	6.9972	3.3574	5	3.3574	35.188
-2.6426	0	-2.6426	7.0462	3.3608	10	3.3608	34.9916
-2.6393	0	-2.6393	7.1001	3.3641	20	3.3641	34.7942
-2.6359	0	-2.6359	7.1589	3.3674	20	3.3674	34.5954
-2.6326	5	-2.6326	7.2226	3.3708	15	3.3708	34.3959
-2.6293	0	-2.6293	7.2905	3.3741	10	3.3741	34.1954
-2.6259	0	-2.6259	7.3633	3.3774	0	3.3774	33.9941
-2.6226	0	-2.6226	7.4407	3.3808	15	3.3808	33.7925
-2.6193	10	-2.6193	7.5226	3.3841	25	3.3841	33.5909
-2.6159	0	-2.6159	7.6087	3.3874	30	3.3874	33.3886
-2.6126	0	-2.6126	7.6993	3.3908	35	3.3908	33.187
-2.6093	0	-2.6093	7.7942	3.3941	35	3.3941	32.9854
-2.6059	0	-2.6059	7.8932	3.3974	5	3.3974	32.7841
-2.6026	0	-2.6026	7.9965	3.4008	10	3.4008	32.5833
-2.5993	5	-2.5993	8.1036	3.4041	15	3.4041	32.3834
-2.5959	5	-2.5959	8.2149	3.4074	10	3.4074	32.1846
-2.5926	5	-2.5926	8.3297	3.4108	15	3.4108	31.9869
-2.5893	0	-2.5893	8.448	3.4141	10	3.4141	31.7902
-2.5859	0	-2.5859	8.5698	3.4174	5	3.4174	31.5952
-2.5826	0	-2.5826	8.6951	3.4208	30	3.4208	31.4017
-2.5793	15	-2.5793	8.8235	3.4241	20	3.4241	31.2102
-2.5759	0	-2.5759	8.9551	3.4274	5	3.4274	31.0202
-2.5726	0	-2.5726	9.0899	3.4308	10	3.4308	30.8326
-2.5693	0	-2.5693	9.2271	3.4341	15	3.4341	30.6474
-2.5659	0	-2.5659	9.3671	3.4374	0	3.4374	30.4644
-2.5626	5	-2.5626	9.5092	3.4408	0	3.4408	30.2841
-2.5593	0	-2.5593	9.6541	3.4441	0	3.4441	30.1067
-2.5559	0	-2.5559	9.8007	3.4474	0	3.4474	29.9317
-2.5526	0	-2.5526	9.9491	3.4507	0	3.4507	29.7598
-2.5493	0	-2.5493	10.0996	3.4541	0	3.4541	29.5911
-2.5459	0	-2.5459	10.2515	3.4574	0	3.4574	29.4259
-2.5426	0	-2.5426	10.4045	3.4607	0	3.4607	29.2639
-2.5393	25	-2.5393	10.5588	3.4641	0	3.4641	29.1053
-2.5359	0	-2.5359	10.7142	3.4674	5	3.4674	28.9503
-2.5326	10	-2.5326	10.87	3.4707	10	3.4707	28.7987
-2.5293	5	-2.5293	11.0268	3.4741	0	3.4741	28.651
-2.5259	0	-2.5259	11.1836	3.4774	0	3.4774	28.5075
-2.5226	0	-2.5226	11.3404	3.4807	20	3.4807	28.3675
-2.5193	0	-2.5193	11.4972	3.4841	5	3.4841	28.2317
-2.5159	0	-2.5159	11.6536	3.4874	0	3.4874	28.1001
-2.5126	0	-2.5126	11.8097	3.4907	0	3.4907	27.9724
-2.5093	0	-2.5093	11.9648	3.4941	30	3.4941	27.8488
-2.5059	5	-2.5059	12.1191	3.4974	5	3.4974	27.7298
-2.5026	5	-2.5026	12.2721	3.5007	5	3.5007	27.6147
-2.4993	10	-2.4993	12.4236	3.5041	0	3.5041	27.5037
-2.4959	0	-2.4959	12.5734	3.5074	10	3.5074	27.3973
-2.4926	0	-2.4926	12.7215	3.5107	10	3.5107	27.2951
-2.4893	0	-2.4893	12.8674	3.5141	25	3.5141	27.1968
-2.4859	0	-2.4859	13.0113	3.5174	0	3.5174	27.103
-2.4826	0	-2.4826	13.1523	3.5207	10	3.5207	27.0134
-2.4793	0	-2.4793	13.2909	3.5241	5	3.5241	26.928
-2.4759	0	-2.4759	13.4264	3.5274	5	3.5274	26.8468
-2.4726	0	-2.4726	13.5587	3.5307	5	3.5307	26.7694
-2.4693	0	-2.4693	13.6878	3.5341	10	3.5341	26.6963
-2.4659	0	-2.4659	13.8135	3.5374	10	3.5374	26.6266
-2.4626	10	-2.4626	13.9353	3.5407	5	3.5407	26.5612
-2.4593	5	-2.4593	14.0529	3.5441	0	3.5441	26.4996
-2.4559	0	-2.4559	14.1666	3.5474	5	3.5474	26.4415
-2.4526	0	-2.4526	14.2758	3.5507	15	3.5507	26.3872
-2.4493	0	-2.4493	14.3808	3.5541	10	3.5541	26.3361
-2.4459	0	-2.4459	14.4809	3.5574	0	3.5574	26.2882
-2.4426	0	-2.4426	14.5761	3.5607	0	3.5607	26.2437
-2.4393	0	-2.4393	14.6664	3.5641	10	3.5641	26.2021
-2.4359	0	-2.4359	14.7515	3.5674	15	3.5674	26.1636
-2.4326	0	-2.4326	14.8313	3.5707	10	3.5707	26.1275
-2.4293	5	-2.4293	14.9058	3.5741	5	3.5741	26.0943
-2.4259	15	-2.4259	14.9744	3.5774	0	3.5774	26.0631
-2.4226	5	-2.4226	15.0374	3.5807	0	3.5807	26.0344
-2.4193	5	-2.4193	15.0945	3.5841	10	3.5841	26.0075
-2.4159	10	-2.4159	15.1456	3.5874	0	3.5874	25.9826
-2.4126	5	-2.4126	15.1907	3.5907	15	3.5907	25.9592
-2.4093	0	-2.4093	15.2296	3.5941	0	3.5941	25.9375
-2.4059	30	-2.4059	15.2621	3.5974	0	3.5974	25.9165
-2.4026	15	-2.4026	15.2884	3.6007	0	3.6007	25.8969
-2.3993	0	-2.3993	15.308	3.6041	0	3.6041	25.878
-2.3959	5	-2.3959	15.3213	3.6074	10	3.6074	25.8594
-2.3926	0	-2.3926	15.3279	3.6107	5	3.6107	25.8412
-2.3893	0	-2.3893	15.3283	3.6141	0	3.6141	25.8234
-2.3859	10	-2.3859	15.3216	3.6174	10	3.6174	25.8052
-2.3826	10	-2.3826	15.3083	3.6207	0	3.6207	25.7866
-2.3793	0	-2.3793	15.2884	3.6241	0	3.6241	25.7674
-2.3759	5	-2.3759	15.2621	3.6274	5	3.6274	25.7471
-2.3726	15	-2.3726	15.2285	3.6307	15	3.6307	25.7261
-2.3693	10	-2.3693	15.1886	3.6341	5	3.6341	25.7033
-2.3659	5	-2.3659	15.1421	3.6374	5	3.6374	25.6792
-2.3626	10	-2.3626	15.0889	3.6407	5	3.6407	25.6533
-2.3593	5	-2.3593	15.029	3.6441	10	3.6441	25.6253
-2.3559	20	-2.3559	14.9625	3.6474	0	3.6474	25.5948
-2.3526	0	-2.3526	14.8897	3.6507	5	3.6507	25.5616
-2.3493	0	-2.3493	14.8106	3.6541	5	3.6541	25.5259
-2.3459	5	-2.3459	14.7249	3.6574	15	3.6574	25.487
-2.3426	10	-2.3426	14.6332	3.6607	5	3.6607	25.445
-2.3393	20	-2.3393	14.5352	3.6641	0	3.6641	25.3995
-2.3359	0	-2.3359	14.4309	3.6674	0	3.6674	25.3502
-2.3326	0	-2.3326	14.321	3.6707	5	3.6707	25.297
-2.3293	0	-2.3293	14.2051	3.6741	20	3.6741	25.2396
-2.3259	25	-2.3259	14.0837	3.6774	0	3.6774	25.178
-2.3226	0	-2.3226	13.957	3.6807	20	3.6807	25.1115
-2.3193	0	-2.3193	13.8247	3.6841	10	3.6841	25.0408
-2.3159	0	-2.3159	13.6871	3.6874	0	3.6874	24.9648
-2.3126	0	-2.3126	13.5443	3.6907	10	3.6907	24.8836
-2.3093	0	-2.3093	13.397	3.6941	5	3.6941	24.7975
-2.3059	0	-2.3059	13.2447	3.6974	15	3.6974	24.7058
-2.3026	0	-2.3026	13.0883	3.7007	0	3.7007	24.6085
-2.2993	0	-2.2993	12.9273	3.7041	0	3.7041	24.5053
-2.2959	0	-2.2959	12.7621	3.7074	0	3.7074	24.3964
-2.2926	0	-2.2926	12.593	3.7107	10	3.7107	24.2816
-2.2893	0	-2.2893	12.4205	3.7141	20	3.7141	24.1605
-2.2859	5	-2.2859	12.2444	3.7174	15	3.7174	24.0335
-2.2826	0	-2.2826	12.0652	3.7207	20	3.7207	23.8998
-2.2793	20	-2.2793	11.8829	3.7241	0	3.7241	23.7598
-2.276	15	-2.276	11.6977	3.7274	25	3.7274	23.6135
-2.2726	15	-2.2726	11.5101	3.7307	10	3.7307	23.4605
-2.2693	0	-2.2693	11.3201	3.7341	5	3.7341	23.3009
-2.266	0	-2.266	11.1279	3.7374	5	3.7374	23.135
-2.2626	0	-2.2626	10.9344	3.7407	5	3.7407	22.9621
-2.2593	0	-2.2593	10.7387	3.7441	25	3.7441	22.7829
-2.256	0	-2.256	10.5424	3.7474	25	3.7474	22.5967
-2.2526	0	-2.2526	10.3446	3.7507	10	3.7507	22.4039
-2.2493	15	-2.2493	10.1462	3.7541	10	3.7541	22.2047
-2.246	5	-2.246	9.947	3.7574	20	3.7574	21.9986
-2.2426	0	-2.2426	9.7479	3.7607	25	3.7607	21.7861
-2.2393	5	-2.2393	9.5487	3.7641	0	3.7641	21.5674
-2.236	0	-2.236	9.3496	3.7674	20	3.7674	21.342
-2.2326	0	-2.2326	9.1511	3.7707	5	3.7707	21.1099
-2.2293	0	-2.2293	8.9537	3.7741	15	3.7741	20.8719
-2.226	0	-2.226	8.757	3.7774	0	3.7774	20.6279
-2.2226	0	-2.2226	8.5613	3.7807	0	3.7807	20.3777
-2.2193	0	-2.2193	8.3678	3.7841	10	3.7841	20.1215
-2.216	0	-2.216	8.1756	3.7874	0	3.7874	19.8594
-2.2126	0	-2.2126	7.9856	3.7907	15	3.7907	19.592
-2.2093	0	-2.2093	7.7977	3.7941	0	3.7941	19.319
-2.206	5	-2.206	7.6125	3.7974	0	3.7974	19.0404
-2.2026	0	-2.2026	7.4302	3.8007	0	3.8007	18.7569
-2.1993	0	-2.1993	7.2506	3.8041	5	3.8041	18.4685
-2.196	0	-2.196	7.0742	3.8074	5	3.8074	18.1751
-2.1926	0	-2.1926	6.9013	3.8107	5	3.8107	17.8773
-2.1893	0	-2.1893	6.7323	3.8141	20	3.8141	17.5753
-2.186	0	-2.186	6.5667	3.8174	5	3.8174	17.269
-2.1826	0	-2.1826	6.4054	3.8207	0	3.8207	16.9589
-2.1793	0	-2.1793	6.2486	3.8241	0	3.8241	16.645
-2.176	0	-2.176	6.096	3.8274	5	3.8274	16.3275
-2.1726	0	-2.1726	5.9479	3.8307	10	3.8307	16.0073
-2.1693	0	-2.1693	5.8048	3.8341	10	3.8341	15.6839
-2.166	0	-2.166	5.6669	3.8374	5	3.8374	15.3577
-2.1626	0	-2.1626	5.5339	3.8407	0	3.8407	15.0294
-2.1593	5	-2.1593	5.4065	3.8441	0	3.8441	14.699
-2.156	0	-2.156	5.2843	3.8474	5	3.8474	14.3665
-2.1526	0	-2.1526	5.1678	3.8507	0	3.8507	14.0322
-2.1493	0	-2.1493	5.0572	3.8541	0	3.8541	13.6969
-2.146	0	-2.146	4.9521	3.8574	0	3.8574	13.3606
-2.1426	0	-2.1426	4.8534	3.8607	10	3.8607	13.0235
-2.1393	5	-2.1393	4.7607	3.8641	0	3.8641	12.6858
-2.136	0	-2.136	4.6743	3.8674	0	3.8674	12.348
-2.1326	0	-2.1326	4.5941	3.8707	0	3.8707	12.0103
-2.1293	0	-2.1293	4.5203	3.8741	0	3.8741	11.6729
-2.126	0	-2.126	4.4527	3.8774	0	3.8774	11.3365
-2.1226	0	-2.1226	4.3918	3.8807	0	3.8807	11.0005
-2.1193	0	-2.1193	4.3376	3.8841	0	3.8841	10.6663
-2.116	0	-2.116	4.29	3.8874	0	3.8874	10.3334
-2.1126	5	-2.1126	4.249	3.8907	0	3.8907	10.002
-2.1093	5	-2.1093	4.2147	3.8941	0	3.8941	9.673
-2.106	0	-2.106	4.1871	3.8974	0	3.8974	9.3464
-2.1026	0	-2.1026	4.1661	3.9007	0	3.9007	9.022
-2.0993	0	-2.0993	4.1521	3.9041	0	3.9041	8.7007
-2.096	0	-2.096	4.1447	3.9074	0	3.9074	8.3825
-2.0926	0	-2.0926	4.144	3.9107	0	3.9107	8.0679
-2.0893	0	-2.0893	4.1496	3.9141	0	3.9141	7.7567
-2.086	0	-2.086	4.1622	3.9174	0	3.9174	7.4494
-2.0826	0	-2.0826	4.1815	3.9207	0	3.9207	7.1463
-2.0793	0	-2.0793	4.2074	3.9241	0	3.9241	6.8474
-2.076	0	-2.076	4.2396	3.9274	0	3.9274	6.5534
-2.0726	0	-2.0726	4.2781	3.9307	0	3.9307	6.264
-2.0693	5	-2.0693	4.3229	3.9341	0	3.9341	5.9794
-2.066	0	-2.066	4.3743	3.9374	0	3.9374	5.7001
-2.0626	5	-2.0626	4.4317	3.9407	0	3.9407	5.4264
-2.0593	0	-2.0593	4.4951	3.9441	0	3.9441	5.1579
-2.056	5	-2.056	4.5644	3.9474	0	3.9474	4.8955
-2.0526	0	-2.0526	4.6396	3.9507	0	3.9507	4.6389
-2.0493	0	-2.0493	4.7208	3.9541	0	3.9541	4.3883
-2.046	0	-2.046	4.8073	3.9574	0	3.9574	4.144
-2.0426	0	-2.0426	4.8993	3.9607	0	3.9607	3.906
-2.0393	0	-2.0393	4.997	3.9641	0	3.9641	3.6743
-2.036	0	-2.036	5.0995	3.9674	0	3.9674	3.4496
-2.0326	0	-2.0326	5.207	3.9707	0	3.9707	3.2316
-2.0293	0	-2.0293	5.3197	3.9741	0	3.9741	3.0202
-2.026	15	-2.026	5.4366	3.9774	0	3.9774	2.8158
-2.0226	0	-2.0226	5.5584	3.9807	0	3.9807	2.6187
-2.0193	5	-2.0193	5.6847	3.9841	0	3.9841	2.4283
-2.016	0	-2.016	5.8149	3.9874	0	3.9874	2.2453
-2.0126	0	-2.0126	5.9493	3.9907	5	3.9907	2.0696
-2.0093	0	-2.0093	6.0876	3.9941	0	3.9941	1.9009
-2.006	0	-2.006	6.2293	3.9974	0	3.9974	1.7395
-2.0026	0	-2.0026	6.3746	4.0007	0	4.0007	1.5855
-1.9993	5	-1.9993	6.523	4.0041	0	4.0041	1.4389
-1.996	10	-1.996	6.6745	4.0074	0	4.0074	1.2996
-1.9926	0	-1.9926	6.8289	4.0107	0	4.0107	1.1676
-1.9893	0	-1.9893	6.986	4.0141	5	4.0141	1.043
-1.986	0	-1.986	7.1456	4.0174	0	4.0174	0.9254
-1.9826	0	-1.9826	7.3073	4.0207	0	4.0207	0.8152
-1.9793	0	-1.9793	7.4711	4.0241	0	4.0241	0.7123
-1.976	5	-1.976	7.637	4.0274	0	4.0274	0.6167
-1.9726	10	-1.9726	7.8043	4.0307	5	4.0307	0.5278
-1.9693	0	-1.9693	7.973	4.0341	0	4.0341	0.4463
-1.966	0	-1.966	8.1428	4.0374	0	4.0374	0.3717
-1.9626	0	-1.9626	8.3139	4.0407	0	4.0407	0.3038
-1.9593	0	-1.9593	8.4854	4.0441	0	4.0441	0.2429
-1.956	0	-1.956	8.658	4.0474	0	4.0474	0.1887
-1.9526	0	-1.9526	8.8305	4.0507	0	4.0507	0.1407
-1.9493	0	-1.9493	9.0034	4.0541	0	4.0541	0.0994
-1.946	0	-1.946	9.1763	4.0574	0	4.0574	0.0644
-1.9426	0	-1.9426	9.3489	4.0607	0	4.0607	0.0357
-1.9393	0	-1.9393	9.5211	4.0641	0	4.0641	0.0131
-1.936	0	-1.936	9.6926	4.0674	0	4.0674	0.0036838
-1.9326	0	-1.9326	9.8634	4.0707	0	4.0707	0.0146
-1.9293	0	-1.9293	10.0331	4.0741	0	4.0741	0.02
-1.926	10	-1.926	10.2018	4.0774	0	4.0774	0.0198
-1.9226	10	-1.9226	10.3691	4.0807	0	4.0807	0.0144
-1.9193	5	-1.9193	10.5347	4.0841	0	4.0841	0.003786
-1.916	25	-1.916	10.6985	4.0874	0	4.0874	0.0118
-1.9126	0	-1.9126	10.8605	4.0907	0	4.0907	0.0322
-1.9093	10	-1.9093	11.0201	4.0941	0	4.0941	0.0571
-1.906	0	-1.906	11.178	4.0974	0	4.0974	0.0865
-1.9026	0	-1.9026	11.333	4.1007	0	4.1007	0.1201
-1.8993	15	-1.8993	11.4856	4.1041	0	4.1041	0.1578
-1.896	10	-1.896	11.6354	4.1074	0	4.1074	0.1995
-1.8926	0	-1.8926	11.7824	4.1107	0	4.1107	0.2447
-1.8893	30	-1.8893	11.9266	4.1141	0	4.1141	0.2933
-1.886	0	-1.886	12.0673	4.1174	0	4.1174	0.3451
-1.8826	0	-1.8826	12.2049	4.1207	0	4.1207	0.4004
-1.8793	0	-1.8793	12.3389	4.1241	5	4.1241	0.4582
-1.876	5	-1.876	12.4695	4.1274	0	4.1274	0.5187
-1.8726	0	-1.8726	12.5965	4.1307	0	4.1307	0.5817
-1.8693	5	-1.8693	12.7197	4.1341	0	4.1341	0.6472
-1.866	25	-1.866	12.8387	4.1374	0	4.1374	0.7147
-1.8626	0	-1.8626	12.9542	4.1407	0	4.1407	0.784
-1.8593	0	-1.8593	13.0655	4.1441	0	4.1441	0.8547
-1.856	0	-1.856	13.1723	4.1474	0	4.1474	0.9272
-1.8526	0	-1.8526	13.2752	4.1507	10	4.1507	1.001
-1.8493	0	-1.8493	13.3739	4.1541	5	4.1541	1.0759
-1.846	0	-1.846	13.4677	4.1574	0	4.1574	1.1515
-1.8426	0	-1.8426	13.5576	4.1607	0	4.1607	1.2282
-1.8393	0	-1.8393	13.6427	4.1641	0	4.1641	1.3052
-1.836	0	-1.836	13.7232	4.1674	0	4.1674	1.3825
-1.8326	0	-1.8326	13.7991	4.1707	0	4.1707	1.4599
-1.8293	0	-1.8293	13.8705	4.1741	0	4.1741	1.5372
-1.826	0	-1.826	13.937	4.1774	0	4.1774	1.6146
-1.8226	10	-1.8226	13.999	4.1807	0	4.1807	1.6916
-1.8193	0	-1.8193	14.056	4.1841	0	4.1841	1.7679
-1.816	0	-1.816	14.1082	4.1874	0	4.1874	1.8438
-1.8126	0	-1.8126	14.1558	4.1907	0	4.1907	1.9187
-1.8093	5	-1.8093	14.1985	4.1941	0	4.1941	1.9926
-1.806	0	-1.806	14.2366	4.1974	0	4.1974	2.0654
-1.8026	5	-1.8026	14.2695	4.2007	0	4.2007	2.1368
-1.7993	0	-1.7993	14.2979	4.204	0	4.204	2.2071
-1.796	0	-1.796	14.3217	4.2074	0	4.2074	2.2757
-1.7926	10	-1.7926	14.3406	4.2107	0	4.2107	2.3426
-1.7893	0	-1.7893	14.3546	4.2141	0	4.2141	2.4076
-1.786	5	-1.786	14.364	4.2174	0	4.2174	2.4707
-1.7826	20	-1.7826	14.3689	4.2207	0	4.2207	2.5319
-1.7793	5	-1.7793	14.3689	4.2241	15	4.2241	2.5911
-1.776	0	-1.776	14.3647	4.2274	10	4.2274	2.6478
-1.7726	5	-1.7726	14.3556	4.2307	0	4.2307	2.7024
-1.7693	10	-1.7693	14.3423	4.2341	0	4.2341	2.7545
-1.766	0	-1.766	14.3245	4.2374	0	4.2374	2.8042
-1.7626	0	-1.7626	14.3024	4.2407	0	4.2407	2.8511
-1.7593	0	-1.7593	14.2758	4.244	0	4.244	2.8956
-1.756	10	-1.756	14.2454	4.2474	0	4.2474	2.9376
-1.7526	15	-1.7526	14.2104	4.2507	0	4.2507	2.9764
-1.7493	0	-1.7493	14.1715	4.254	0	4.254	3.0128
-1.746	0	-1.746	14.1288	4.2574	0	4.2574	3.0461
-1.7426	0	-1.7426	14.0823	4.2607	10	4.2607	3.0769
-1.7393	0	-1.7393	14.0319	4.264	5	4.264	3.1045
-1.736	0	-1.736	13.9776	4.2674	0	4.2674	3.129
-1.7326	0	-1.7326	13.9199	4.2707	0	4.2707	3.1511
-1.7293	0	-1.7293	13.8586	4.274	0	4.274	3.1696
-1.726	5	-1.726	13.7939	4.2774	0	4.2774	3.1857
-1.7226	5	-1.7226	13.726	4.2807	0	4.2807	3.1983
-1.7193	0	-1.7193	13.6549	4.284	0	4.284	3.2085
-1.716	0	-1.716	13.5807	4.2874	0	4.2874	3.2155
-1.7126	0	-1.7126	13.5037	4.2907	0	4.2907	3.2193
-1.7093	0	-1.7093	13.4239	4.294	0	4.294	3.2204
-1.706	0	-1.706	13.3413	4.2974	0	4.2974	3.2186
-1.7026	5	-1.7026	13.2559	4.3007	0	4.3007	3.2137
-1.6993	5	-1.6993	13.1684	4.304	0	4.304	3.2064
-1.696	0	-1.696	13.0785	4.3074	0	4.3074	3.1959
-1.6926	0	-1.6926	12.9864	4.3107	0	4.3107	3.1829
-1.6893	20	-1.6893	12.8919	4.314	0	4.314	3.1672
-1.686	20	-1.686	12.796	4.3174	0	4.3174	3.1486
-1.6826	0	-1.6826	12.698	4.3207	5	4.3207	3.1276
-1.6793	0	-1.6793	12.5983	4.324	0	4.324	3.1042
-1.676	30	-1.676	12.4971	4.3274	0	4.3274	3.0779
-1.6726	5	-1.6726	12.3946	4.3307	0	4.3307	3.0496
-1.6693	10	-1.6693	12.2906	4.334	0	4.334	3.0188
-1.666	5	-1.666	12.1856	4.3374	0	4.3374	2.9855
-1.6626	0	-1.6626	12.0796	4.3407	10	4.3407	2.9505
-1.6593	0	-1.6593	11.9728	4.344	0	4.344	2.9131
-1.656	0	-1.656	11.8654	4.3474	0	4.3474	2.8739
-1.6526	0	-1.6526	11.7572	4.3507	0	4.3507	2.8326
-1.6493	0	-1.6493	11.6484	4.354	0	4.354	2.7895
-1.646	0	-1.646	11.5395	4.3574	0	4.3574	2.7447
-1.6426	10	-1.6426	11.4303	4.3607	0	4.3607	2.6982
-1.6393	10	-1.6393	11.3215	4.364	0	4.364	2.6502
-1.636	10	-1.636	11.2123	4.3674	0	4.3674	2.6009
-1.6326	0	-1.6326	11.1034	4.3707	0	4.3707	2.5501
-1.6293	0	-1.6293	10.9949	4.374	0	4.374	2.498
-1.626	5	-1.626	10.8868	4.3774	0	4.3774	2.4448
-1.6226	0	-1.6226	10.7793	4.3807	0	4.3807	2.3905
-1.6193	0	-1.6193	10.6726	4.384	0	4.384	2.3352
-1.616	0	-1.616	10.5669	4.3874	0	4.3874	2.2792
-1.6126	0	-1.6126	10.4619	4.3907	0	4.3907	2.2222
-1.6093	0	-1.6093	10.3579	4.394	0	4.394	2.1648
-1.606	0	-1.606	10.2554	4.3974	0	4.3974	2.107
-1.6026	0	-1.6026	10.1542	4.4007	0	4.4007	2.0486
-1.5993	0	-1.5993	10.0541	4.404	0	4.404	1.9898
-1.596	0	-1.596	9.9558	4.4074	0	4.4074	1.9306
-1.5926	15	-1.5926	9.8592	4.4107	0	4.4107	1.8718
-1.5893	10	-1.5893	9.7643	4.414	0	4.414	1.8127
-1.586	20	-1.586	9.6712	4.4174	0	4.4174	1.7535
-1.5826	0	-1.5826	9.5799	4.4207	0	4.4207	1.6947
-1.5793	0	-1.5793	9.4906	4.424	0	4.424	1.6363
-1.576	0	-1.576	9.4035	4.4274	0	4.4274	1.5782
-1.5726	0	-1.5726	9.3188	4.4307	5	4.4307	1.5204
-1.5693	0	-1.5693	9.2362	4.434	0	4.434	1.463
-1.566	0	-1.566	9.156	4.4374	0	4.4374	1.4067
-1.5626	5	-1.5626	9.0783	4.4407	0	4.4407	1.351
-1.5593	0	-1.5593	9.0031	4.444	0	4.444	1.296
-1.556	0	-1.556	8.9302	4.4474	0	4.4474	1.2422
-1.5526	0	-1.5526	8.8603	4.4507	0	4.4507	1.189
-1.5493	0	-1.5493	8.7927	4.454	0	4.454	1.1372
-1.546	5	-1.546	8.728	4.4574	0	4.4574	1.0864
-1.5426	0	-1.5426	8.6664	4.4607	0	4.4607	1.0367
-1.5393	0	-1.5393	8.6072	4.464	0	4.464	0.9888
-1.536	0	-1.536	8.5509	4.4674	0	4.4674	0.9419
-1.5326	0	-1.5326	8.4977	4.4707	0	4.4707	0.8964
-1.5293	0	-1.5293	8.4476	4.474	0	4.474	0.8526
-1.526	0	-1.526	8.4	4.4774	0	4.4774	0.8103
-1.5226	5	-1.5226	8.3559	4.4807	0	4.4807	0.7693
-1.5193	0	-1.5193	8.3146	4.484	0	4.484	0.7305
-1.516	0	-1.516	8.2761	4.4874	0	4.4874	0.693
-1.5126	0	-1.5126	8.2411	4.4907	0	4.4907	0.6577
-1.5093	0	-1.5093	8.2089	4.494	0	4.494	0.6237
-1.506	0	-1.506	8.1799	4.4974	0	4.4974	0.5919
-1.5026	0	-1.5026	8.1536	4.5007	0	4.5007	0.5621
-1.4993	0	-1.4993	8.1305	4.504	0	4.504	0.5341
-1.496	10	-1.496	8.1106	4.5074	0	4.5074	0.5082
-1.4926	0	-1.4926	8.0938	4.5107	0	4.5107	0.4841
-1.4893	0	-1.4893	8.0798	4.514	0	4.514	0.462
-1.486	5	-1.486	8.0686	4.5174	0	4.5174	0.4421
-1.4827	0	-1.4827	8.0605	4.5207	0	4.5207	0.4242
-1.4793	0	-1.4793	8.0556	4.524	0	4.524	0.4085
-1.476	5	-1.476	8.0532	4.5274	0	4.5274	0.3945
-1.4727	20	-1.4727	8.0539	4.5307	0	4.5307	0.3829
-1.4693	0	-1.4693	8.0574	4.534	0	4.534	0.3735
-1.466	0	-1.466	8.0633	4.5374	0	4.5374	0.3658
-1.4627	5	-1.4627	8.0724	4.5407	0	4.5407	0.3605
-1.4593	0	-1.4593	8.084	4.544	0	4.544	0.3574
-1.456	0	-1.456	8.0983	4.5474	0	4.5474	0.3563
-1.4527	0	-1.4527	8.1151	4.5507	0	4.5507	0.357
-1.4493	0	-1.4493	8.1344	4.554	0	4.554	0.3602
-1.446	10	-1.446	8.1561	4.5574	0	4.5574	0.3651
-1.4427	0	-1.4427	8.1802	4.5607	0	4.5607	0.3724
-1.4393	0	-1.4393	8.2065	4.564	0	4.564	0.3815
-1.436	0	-1.436	8.2352	4.5674	0	4.5674	0.3924
-1.4327	0	-1.4327	8.266	4.5707	0	4.5707	0.4053
-1.4293	0	-1.4293	8.2989	4.574	0	4.574	0.4204
-1.426	5	-1.426	8.3339	4.5774	0	4.5774	0.4372
-1.4227	0	-1.4227	8.3706	4.5807	0	4.5807	0.4561
-1.4193	10	-1.4193	8.4095	4.584	0	4.584	0.4767
-1.416	5	-1.416	8.45	4.5874	0	4.5874	0.4988
-1.4127	0	-1.4127	8.4924	4.5907	0	4.5907	0.5229
-1.4093	0	-1.4093	8.5361	4.594	0	4.594	0.5488
-1.406	0	-1.406	8.5817	4.5974	0	4.5974	0.5761
-1.4027	0	-1.4027	8.6286	4.6007	0	4.6007	0.6052
-1.3993	0	-1.3993	8.6772	4.604	0	4.604	0.636
-1.396	0	-1.396	8.7266	4.6074	0	4.6074	0.6682
-1.3927	0	-1.3927	8.7773	4.6107	0	4.6107	0.7018
-1.3893	0	-1.3893	8.8295	4.614	0	4.614	0.7368
-1.386	5	-1.386	8.8823	4.6174	0	4.6174	0.7732
-1.3827	0	-1.3827	8.9362	4.6207	0	4.6207	0.811
-1.3793	0	-1.3793	8.9911	4.624	0	4.624	0.8498
-1.376	0	-1.376	9.0468	4.6274	0	4.6274	0.8901
-1.3727	0	-1.3727	9.1028	4.6307	0	4.6307	0.9314
-1.3693	0	-1.3693	9.1599	4.634	0	4.634	0.9737
-1.366	0	-1.366	9.2173	4.6374	0	4.6374	1.0171
-1.3627	10	-1.3627	9.275	4.6407	0	4.6407	1.0616
-1.3593	0	-1.3593	9.3334	4.644	0	4.644	1.1071
-1.356	0	-1.356	9.3919	4.6474	0	4.6474	1.1533
-1.3527	5	-1.3527	9.4507	4.6507	0	4.6507	1.2002
-1.3493	20	-1.3493	9.5095	4.654	0	4.654	1.2477
-1.346	5	-1.346	9.5683	4.6574	0	4.6574	1.2964
-1.3427	0	-1.3427	9.6271	4.6607	15	4.6607	1.3454
-1.3393	0	-1.3393	9.6859	4.664	0	4.664	1.3948
-1.336	0	-1.336	9.7444	4.6674	0	4.6674	1.4448
-1.3327	20	-1.3327	9.8025	4.6707	0	4.6707	1.4956
-1.3293	20	-1.3293	9.8606	4.674	0	4.674	1.5463
-1.326	15	-1.326	9.9179	4.6774	0	4.6774	1.5978
-1.3227	0	-1.3227	9.9754	4.6807	0	4.6807	1.6492
-1.3193	0	-1.3193	10.0317	4.684	0	4.684	1.701
-1.316	0	-1.316	10.0877	4.6874	0	4.6874	1.7528
-1.3127	5	-1.3127	10.143	4.6907	10	4.6907	1.805
-1.3093	15	-1.3093	10.1976	4.694	0	4.694	1.8571
-1.306	0	-1.306	10.2515	4.6974	0	4.6974	1.9093
-1.3027	0	-1.3027	10.3044	4.7007	0	4.7007	1.9614
-1.2993	5	-1.2993	10.3565	4.704	0	4.704	2.0136
-1.296	0	-1.296	10.408	4.7074	0	4.7074	2.0654
-1.2927	0	-1.2927	10.458	4.7107	0	4.7107	2.1172
-1.2893	0	-1.2893	10.507	4.714	0	4.714	2.169
-1.286	0	-1.286	10.5553	4.7174	0	4.7174	2.2201
-1.2827	5	-1.2827	10.6022	4.7207	0	4.7207	2.2712
-1.2793	15	-1.2793	10.6481	4.724	0	4.724	2.3219
-1.276	0	-1.276	10.6925	4.7274	0	4.7274	2.3723
-1.2727	0	-1.2727	10.7359	4.7307	0	4.7307	2.4223
-1.2693	0	-1.2693	10.7779	4.734	0	4.734	2.4721
-1.266	5	-1.266	10.8189	4.7374	0	4.7374	2.5214
-1.2627	0	-1.2627	10.8581	4.7407	0	4.7407	2.5701
-1.2593	0	-1.2593	10.8962	4.744	0	4.744	2.618
-1.256	0	-1.256	10.933	4.7474	0	4.7474	2.666
-1.2527	10	-1.2527	10.968	4.7507	0	4.7507	2.7129
-1.2493	15	-1.2493	11.0019	4.754	5	4.754	2.7594
-1.246	0	-1.246	11.0341	4.7574	0	4.7574	2.8056
-1.2427	0	-1.2427	11.0649	4.7607	0	4.7607	2.8508
-1.2393	0	-1.2393	11.094	4.764	0	4.764	2.8956
-1.236	5	-1.236	11.1216	4.7674	0	4.7674	2.9397
-1.2327	0	-1.2327	11.1479	4.7707	0	4.7707	2.9834
-1.2293	0	-1.2293	11.1724	4.774	0	4.774	3.0261
-1.226	10	-1.226	11.1951	4.7774	0	4.7774	3.0685
-1.2227	0	-1.2227	11.2165	4.7807	0	4.7807	3.1098
-1.2193	5	-1.2193	11.2361	4.784	0	4.784	3.1507
-1.216	0	-1.216	11.2543	4.7874	0	4.7874	3.191
-1.2127	0	-1.2127	11.2707	4.7907	0	4.7907	3.2309
-1.2093	5	-1.2093	11.2854	4.794	5	4.794	3.2697
-1.206	5	-1.206	11.2984	4.7974	5	4.7974	3.3082
-1.2027	0	-1.2027	11.3099	4.8007	5	4.8007	3.3457
-1.1993	0	-1.1993	11.3197	4.804	0	4.804	3.3828
-1.196	0	-1.196	11.3278	4.8074	0	4.8074	3.4195
-1.1927	0	-1.1927	11.3341	4.8107	0	4.8107	3.4552
-1.1893	0	-1.1893	11.339	4.814	0	4.814	3.4906
-1.186	0	-1.186	11.3421	4.8174	0	4.8174	3.5252
-1.1827	0	-1.1827	11.3435	4.8207	0	4.8207	3.5595
-1.1793	0	-1.1793	11.3432	4.824	5	4.824	3.5935
-1.176	0	-1.176	11.3411	4.8274	15	4.8274	3.6264
-1.1727	0	-1.1727	11.3376	4.8307	0	4.8307	3.6593
-1.1693	5	-1.1693	11.3323	4.834	0	4.834	3.6915
-1.166	10	-1.166	11.3253	4.8374	0	4.8374	3.7237
-1.1627	0	-1.1627	11.3169	4.8407	5	4.8407	3.7552
-1.1593	0	-1.1593	11.3064	4.844	0	4.844	3.7863
-1.156	0	-1.156	11.2949	4.8474	0	4.8474	3.8171
-1.1527	0	-1.1527	11.2812	4.8507	0	4.8507	3.8476
-1.1493	0	-1.1493	11.2662	4.854	0	4.854	3.8777
-1.146	0	-1.146	11.2494	4.8574	0	4.8574	3.9078
-1.1427	0	-1.1427	11.2312	4.8607	0	4.8607	3.9379
-1.1393	0	-1.1393	11.2116	4.864	0	4.864	3.9676
-1.136	5	-1.136	11.1899	4.8674	0	4.8674	3.997
-1.1327	0	-1.1327	11.1671	4.8707	0	4.8707	4.0268
-1.1293	0	-1.1293	11.1426	4.874	0	4.874	4.0561
-1.126	0	-1.126	11.1167	4.8774	0	4.8774	4.0855
-1.1227	0	-1.1227	11.0891	4.8807	0	4.8807	4.1153
-1.1193	0	-1.1193	11.0604	4.884	0	4.884	4.1447
-1.116	0	-1.116	11.0299	4.8874	5	4.8874	4.1748
-1.1127	5	-1.1127	10.9981	4.8907	5	4.8907	4.2046
-1.1093	0	-1.1093	10.9648	4.894	5	4.894	4.2347
-1.106	15	-1.106	10.9305	4.8974	0	4.8974	4.2651
-1.1027	15	-1.1027	10.8945	4.9007	0	4.9007	4.2959
-1.0993	0	-1.0993	10.8574	4.904	0	4.904	4.3271
-1.096	10	-1.096	10.8189	4.9074	0	4.9074	4.3586
-1.0927	20	-1.0927	10.7793	4.9107	0	4.9107	4.3904
-1.0893	5	-1.0893	10.7384	4.914	5	4.914	4.423
-1.086	0	-1.086	10.696	4.9174	0	4.9174	4.4559
-1.0827	10	-1.0827	10.653	4.9207	0	4.9207	4.4895
-1.0793	10	-1.0793	10.6085	4.924	0	4.924	4.5238
-1.076	0	-1.076	10.563	4.9274	0	4.9274	4.5584
-1.0727	0	-1.0727	10.5165	4.9307	0	4.9307	4.5941
-1.0693	0	-1.0693	10.4692	4.934	0	4.934	4.6305
-1.066	0	-1.066	10.4209	4.9374	0	4.9374	4.6676
-1.0627	0	-1.0627	10.3715	4.9407	0	4.9407	4.7054
-1.0593	5	-1.0593	10.3215	4.944	0	4.944	4.7443
-1.056	0	-1.056	10.2704	4.9474	0	4.9474	4.7838
-1.0527	5	-1.0527	10.2186	4.9507	0	4.9507	4.8248
-1.0493	0	-1.0493	10.1664	4.954	0	4.954	4.8664
-1.046	0	-1.046	10.1133	4.9574	0	4.9574	4.9091
-1.0427	5	-1.0427	10.0597	4.9607	0	4.9607	4.9532
-1.0393	0	-1.0393	10.0055	4.964	0	4.964	4.9984
-1.036	5	-1.036	9.9509	4.9674	5	4.9674	5.0446
-1.0327	0	-1.0327	9.8959	4.9707	0	4.9707	5.0918
-1.0293	0	-1.0293	9.8402	4.974	0	4.974	5.1408
-1.026	0	-1.026	9.7846	4.9774	0	4.9774	5.1909
-1.0227	5	-1.0227	9.7286	4.9807	0	4.9807	5.242
-1.0193	5	-1.0193	9.6726	4.984	0	4.984	5.2948
-1.016	5	-1.016	9.6163	4.9874	0	4.9874	5.3491
-1.0127	5	-1.0127	9.5599	4.9907	0	4.9907	5.4047
-1.0093	25	-1.0093	9.5036	4.994	0	4.994	5.4618
-1.006	0	-1.006	9.4472	4.9974	10	4.9974	5.5206
-1.0027	0	-1.0027	9.3912	5.0007	0	5.0007	5.5808
-0.9993	5	-0.9993	9.3352	5.004	0	5.004	5.6427
-0.996	0	-0.996	9.2796	5.0074	0	5.0074	5.7061
-0.9927	0	-0.9927	9.2243	5.0107	0	5.0107	5.7712
-0.9893	0	-0.9893	9.1697	5.014	0	5.014	5.838
-0.986	0	-0.986	9.1151	5.0174	0	5.0174	5.9066
-0.9827	20	-0.9827	9.0615	5.0207	0	5.0207	5.977
-0.9793	10	-0.9793	9.0083	5.024	5	5.024	6.0494
-0.976	5	-0.976	8.9558	5.0274	10	5.0274	6.1233
-0.9727	0	-0.9727	8.904	5.0307	10	5.0307	6.1992
-0.9693	0	-0.9693	8.8532	5.034	0	5.034	6.2769
-0.966	0	-0.966	8.8032	5.0373	0	5.0373	6.3567
-0.9627	5	-0.9627	8.7546	5.0407	0	5.0407	6.4383
-0.9593	0	-0.9593	8.7066	5.044	0	5.044	6.5219
-0.956	0	-0.956	8.6597	5.0473	0	5.0473	6.6077
-0.9527	0	-0.9527	8.6142	5.0507	0	5.0507	6.6955
-0.9493	10	-0.9493	8.5698	5.054	5	5.054	6.7855
-0.946	5	-0.946	8.5267	5.0573	5	5.0573	6.8772
-0.9427	0	-0.9427	8.485	5.0607	5	5.0607	6.9713
-0.9393	0	-0.9393	8.4448	5.064	0	5.064	7.0676
-0.936	0	-0.936	8.406	5.0673	0	5.0673	7.1659
-0.9327	0	-0.9327	8.3685	5.0707	0	5.0707	7.2664
-0.9293	0	-0.9293	8.3332	5.074	15	5.074	7.3693
-0.926	0	-0.926	8.2992	5.0773	10	5.0773	7.4743
-0.9227	0	-0.9227	8.2667	5.0807	0	5.0807	7.5817
-0.9193	5	-0.9193	8.2362	5.084	0	5.084	7.6913
-0.916	0	-0.916	8.2075	5.0873	0	5.0873	7.8033
-0.9127	10	-0.9127	8.1809	5.0907	0	5.0907	7.9174
-0.9093	0	-0.9093	8.1561	5.094	0	5.094	8.0343
-0.906	5	-0.906	8.1329	5.0973	0	5.0973	8.1533
-0.9027	0	-0.9027	8.112	5.1007	0	5.1007	8.2747
-0.8993	0	-0.8993	8.0931	5.104	0	5.104	8.3986
-0.896	0	-0.896	8.0763	5.1073	0	5.1073	8.525
-0.8927	0	-0.8927	8.0612	5.1107	0	5.1107	8.6538
-0.8893	5	-0.8893	8.0486	5.114	0	5.114	8.785
-0.886	5	-0.886	8.0381	5.1173	15	5.1173	8.9187
-0.8827	5	-0.8827	8.0297	5.1207	10	5.1207	9.0552
-0.8793	0	-0.8793	8.0234	5.124	15	5.124	9.1942
-0.876	0	-0.876	8.0192	5.1273	5	5.1273	9.3356
-0.8727	0	-0.8727	8.0171	5.1307	0	5.1307	9.4794
-0.8693	0	-0.8693	8.0175	5.134	0	5.134	9.6257
-0.866	0	-0.866	8.0199	5.1373	0	5.1373	9.7752
-0.8627	0	-0.8627	8.0248	5.1407	0	5.1407	9.9267
-0.8593	10	-0.8593	8.0318	5.144	0	5.144	10.081
-0.856	10	-0.856	8.0409	5.1473	0	5.1473	10.2379
-0.8527	0	-0.8527	8.0521	5.1507	0	5.1507	10.3974
-0.8493	0	-0.8493	8.0654	5.154	0	5.154	10.5599
-0.846	0	-0.846	8.0811	5.1573	0	5.1573	10.7247
-0.8427	0	-0.8427	8.0986	5.1607	0	5.1607	10.892
-0.8393	0	-0.8393	8.1186	5.164	0	5.164	11.0621
-0.836	5	-0.836	8.1403	5.1673	0	5.1673	11.235
-0.8327	0	-0.8327	8.1645	5.1707	15	5.1707	11.4104
-0.8293	0	-0.8293	8.1904	5.174	0	5.174	11.5882
-0.826	5	-0.826	8.2183	5.1773	5	5.1773	11.7691
-0.8227	5	-0.8227	8.2481	5.1807	5	5.1807	11.9525
-0.8193	0	-0.8193	8.2796	5.184	10	5.184	12.1384
-0.816	0	-0.816	8.3132	5.1873	0	5.1873	12.327
-0.8127	0	-0.8127	8.3486	5.1907	0	5.1907	12.5181
-0.8093	0	-0.8093	8.3857	5.194	10	5.194	12.712
-0.806	5	-0.806	8.4241	5.1973	15	5.1973	12.9084
-0.8027	0	-0.8027	8.4648	5.2007	15	5.2007	13.1072
-0.7993	0	-0.7993	8.5064	5.204	0	5.204	13.3088
-0.796	0	-0.796	8.5498	5.2073	10	5.2073	13.5132
-0.7927	0	-0.7927	8.5943	5.2107	0	5.2107	13.7197
-0.7893	0	-0.7893	8.6405	5.214	0	5.214	13.929
-0.786	5	-0.786	8.6877	5.2173	5	5.2173	14.1404
-0.7827	0	-0.7827	8.736	5.2207	5	5.2207	14.3546
-0.7793	0	-0.7793	8.7857	5.224	10	5.224	14.5712
-0.776	0	-0.776	8.8361	5.2273	15	5.2273	14.79
-0.7727	0	-0.7727	8.8879	5.2307	10	5.2307	15.0115
-0.7693	0	-0.7693	8.94	5.234	0	5.234	15.2352
-0.766	0	-0.766	8.9933	5.2373	0	5.2373	15.4609
-0.7627	0	-0.7627	9.0472	5.2407	0	5.2407	15.6895
-0.7593	0	-0.7593	9.1014	5.244	0	5.244	15.9198
-0.756	5	-0.756	9.1564	5.2473	0	5.2473	16.1525
-0.7527	0	-0.7527	9.2117	5.2507	15	5.2507	16.3874
-0.7493	0	-0.7493	9.2673	5.254	0	5.254	16.6243
-0.746	0	-0.746	9.3233	5.2573	5	5.2573	16.8634
-0.7427	0	-0.7427	9.3793	5.2607	0	5.2607	17.1045
-0.7393	5	-0.7393	9.4357	5.264	0	5.264	17.3474
-0.736	0	-0.736	9.4917	5.2673	0	5.2673	17.5924
-0.7327	0	-0.7327	9.5477	5.2707	5	5.2707	17.8392
-0.7293	0	-0.7293	9.6033	5.274	0	5.274	18.0877
-0.726	0	-0.726	9.659	5.2773	5	5.2773	18.3379
-0.7227	5	-0.7227	9.7143	5.2807	15	5.2807	18.5899
-0.7193	15	-0.7193	9.7689	5.284	10	5.284	18.8433
-0.716	5	-0.716	9.8231	5.2873	5	5.2873	19.0985
-0.7127	0	-0.7127	9.8763	5.2907	0	5.2907	19.3554
-0.7093	0	-0.7093	9.9292	5.294	0	5.294	19.6133
-0.706	0	-0.706	9.9813	5.2973	0	5.2973	19.8727
-0.7027	0	-0.7027	10.0324	5.3007	0	5.3007	20.1334
-0.6993	0	-0.6993	10.0828	5.304	0	5.304	20.3952
-0.696	0	-0.696	10.1321	5.3073	0	5.3073	20.6584
-0.6927	0	-0.6927	10.1805	5.3107	5	5.3107	20.9223
-0.6894	0	-0.6894	10.2274	5.314	0	5.314	21.1876
-0.686	5	-0.686	10.2732	5.3173	5	5.3173	21.4536
-0.6827	0	-0.6827	10.318	5.3207	0	5.3207	21.7203
-0.6794	30	-0.6794	10.3614	5.324	0	5.324	21.9881
-0.676	5	-0.676	10.4034	5.3273	0	5.3273	22.2562
-0.6727	15	-0.6727	10.444	5.3307	0	5.3307	22.5253
-0.6694	0	-0.6694	10.4832	5.334	0	5.334	22.7945
-0.666	0	-0.666	10.5207	5.3373	0	5.3373	23.0643
-0.6627	0	-0.6627	10.5567	5.3407	0	5.3407	23.3345
-0.6594	0	-0.6594	10.5914	5.344	30	5.344	23.6051
-0.656	25	-0.656	10.6243	5.3473	0	5.3473	23.876
-0.6527	20	-0.6527	10.6554	5.3507	10	5.3507	24.1465
-0.6494	10	-0.6494	10.6852	5.354	0	5.354	24.4174
-0.646	0	-0.646	10.7132	5.3573	0	5.3573	24.6883
-0.6427	5	-0.6427	10.7394	5.3607	0	5.3607	24.9592
-0.6394	0	-0.6394	10.7639	5.364	0	5.364	25.2298
-0.636	0	-0.636	10.7867	5.3673	10	5.3673	25.5
-0.6327	10	-0.6327	10.808	5.3707	5	5.3707	25.7698
-0.6294	0	-0.6294	10.8273	5.374	30	5.374	26.0393
-0.626	10	-0.626	10.8451	5.3773	20	5.3773	26.3081
-0.6227	20	-0.6227	10.8609	5.3807	10	5.3807	26.5766
-0.6194	10	-0.6194	10.8752	5.384	0	5.384	26.8443
-0.616	0	-0.616	10.8878	5.3873	10	5.3873	27.1114
-0.6127	0	-0.6127	10.8987	5.3907	20	5.3907	27.3777
-0.6094	5	-0.6094	10.9081	5.394	10	5.394	27.643
-0.606	0	-0.606	10.9155	5.3973	35	5.3973	27.9076
-0.6027	0	-0.6027	10.9218	5.4007	25	5.4007	28.1712
-0.5994	0	-0.5994	10.926	5.404	10	5.404	28.4337
-0.596	0	-0.596	10.9291	5.4073	0	5.4073	28.6951
-0.5927	0	-0.5927	10.9305	5.4107	0	5.4107	28.9552
-0.5894	0	-0.5894	10.9305	5.414	5	5.414	29.2142
-0.586	0	-0.586	10.9288	5.4173	10	5.4173	29.4718
-0.5827	0	-0.5827	10.926	5.4207	10	5.4207	29.728
-0.5794	0	-0.5794	10.9218	5.424	0	5.424	29.9828
-0.576	0	-0.576	10.9165	5.4273	25	5.4273	30.2362
-0.5727	0	-0.5727	10.9099	5.4307	20	5.4307	30.4882
-0.5694	5	-0.5694	10.9018	5.434	5	5.434	30.7388
-0.566	0	-0.566	10.8927	5.4373	0	5.4373	30.9873
-0.5627	0	-0.5627	10.8829	5.4407	5	5.4407	31.2347
-0.5594	10	-0.5594	10.8717	5.444	10	5.444	31.4801
-0.556	5	-0.556	10.8595	5.4473	25	5.4473	31.7237
-0.5527	10	-0.5527	10.8465	5.4507	5	5.4507	31.9659
-0.5494	10	-0.5494	10.8329	5.454	5	5.454	32.206
-0.546	0	-0.546	10.8182	5.4573	5	5.4573	32.444
-0.5427	5	-0.5427	10.8031	5.4607	10	5.4607	32.6805
-0.5394	0	-0.5394	10.787	5.464	5	5.464	32.9151
-0.536	0	-0.536	10.7706	5.4673	30	5.4673	33.1475
-0.5327	0	-0.5327	10.7534	5.4707	10	5.4707	33.3781
-0.5294	0	-0.5294	10.7359	5.474	5	5.474	33.6067
-0.526	0	-0.526	10.7177	5.4773	10	5.4773	33.8331
-0.5227	0	-0.5227	10.6995	5.4807	30	5.4807	34.0575
-0.5194	5	-0.5194	10.681	5.484	20	5.484	34.2797
-0.516	0	-0.516	10.6621	5.4873	35	5.4873	34.4999
-0.5127	0	-0.5127	10.6428	5.4907	10	5.4907	34.7176
-0.5094	0	-0.5094	10.6236	5.494	20	5.494	34.9335
-0.506	10	-0.506	10.6043	5.4973	10	5.4973	35.147
-0.5027	20	-0.5027	10.5851	5.5007	20	5.5007	35.3581
-0.4994	0	-0.4994	10.5658	5.504	15	5.504	35.567
-0.496	5	-0.496	10.5469	5.5073	0	5.5073	35.7739
-0.4927	0	-0.4927	10.5277	5.5107	5	5.5107	35.9779
-0.4894	0	-0.4894	10.5088	5.514	5	5.514	36.1799
-0.486	5	-0.486	10.4902	5.5173	5	5.5173	36.3794
-0.4827	0	-0.4827	10.472	5.5207	15	5.5207	36.5764
-0.4794	0	-0.4794	10.4538	5.524	10	5.524	36.771
-0.476	0	-0.476	10.436	5.5273	0	5.5273	36.9628
-0.4727	0	-0.4727	10.4188	5.5307	5	5.5307	37.1522
-0.4694	0	-0.4694	10.4017	5.534	10	5.534	37.3391
-0.466	0	-0.466	10.3852	5.5373	0	5.5373	37.5235
-0.4627	0	-0.4627	10.3691	5.5407	0	5.5407	37.7052
-0.4594	5	-0.4594	10.3537	5.544	0	5.544	37.884
-0.456	0	-0.456	10.3387	5.5473	0	5.5473	38.06
-0.4527	0	-0.4527	10.3243	5.5507	0	5.5507	38.2333
-0.4494	0	-0.4494	10.3103	5.554	10	5.554	38.4041
-0.446	0	-0.446	10.2967	5.5573	20	5.5573	38.5718
-0.4427	0	-0.4427	10.2841	5.5607	10	5.5607	38.7363
-0.4394	0	-0.4394	10.2718	5.564	5	5.564	38.8983
-0.436	0	-0.436	10.2599	5.5673	5	5.5673	39.0568
-0.4327	0	-0.4327	10.2491	5.5707	0	5.5707	39.2126
-0.4294	0	-0.4294	10.2386	5.574	10	5.574	39.3652
-0.426	0	-0.426	10.2284	5.5773	5	5.5773	39.5147
-0.4227	0	-0.4227	10.2193	5.5807	0	5.5807	39.6606
-0.4194	5	-0.4194	10.2102	5.584	0	5.584	39.8034
-0.416	5	-0.416	10.2022	5.5873	0	5.5873	39.9431
-0.4127	0	-0.4127	10.1945	5.5907	0	5.5907	40.0789
-0.4094	0	-0.4094	10.1875	5.594	0	5.594	40.2115
-0.406	5	-0.406	10.1808	5.5973	0	5.5973	40.3406
-0.4027	10	-0.4027	10.1745	5.6007	0	5.6007	40.466
-0.3994	0	-0.3994	10.1689	5.604	0	5.604	40.5878
-0.396	0	-0.396	10.1637	5.6073	5	5.6073	40.7057
-0.3927	0	-0.3927	10.1588	5.6107	10	5.6107	40.8198
-0.3894	0	-0.3894	10.1542	5.614	20	5.614	40.9304
-0.386	0	-0.386	10.1504	5.6173	10	5.6173	41.0368
-0.3827	0	-0.3827	10.1465	5.6207	40	5.6207	41.139
-0.3794	0	-0.3794	10.143	5.624	20	5.624	41.2374
-0.376	0	-0.376	10.1398	5.6273	20	5.6273	41.3315
-0.3727	0	-0.3727	10.1367	5.6307	20	5.6307	41.4215
-0.3694	0	-0.3694	10.1339	5.634	0	5.634	41.5072
-0.366	35	-0.366	10.1314	5.6373	35	5.6373	41.5884
-0.3627	5	-0.3627	10.1287	5.6407	25	5.6407	41.6651
-0.3594	0	-0.3594	10.1262	5.644	5	5.644	41.7375
-0.356	0	-0.356	10.1237	5.6473	50	5.6473	41.8054
-0.3527	0	-0.3527	10.1213	5.6507	30	5.6507	41.8684
-0.3494	0	-0.3494	10.1189	5.654	20	5.654	41.9269
-0.346	5	-0.346	10.1161	5.6573	0	5.6573	41.9808
-0.3427	10	-0.3427	10.1136	5.6607	25	5.6607	42.0294
-0.3394	0	-0.3394	10.1105	5.664	10	5.664	42.0735
-0.336	0	-0.336	10.1073	5.6673	30	5.6673	42.1127
-0.3327	0	-0.3327	10.1038	5.6707	10	5.6707	42.1467
-0.3294	0	-0.3294	10.1	5.674	0	5.674	42.1757
-0.326	15	-0.326	10.0961	5.6773	10	5.6773	42.1999
-0.3227	0	-0.3227	10.0916	5.6807	10	5.6807	42.2184
-0.3194	5	-0.3194	10.0867	5.684	10	5.684	42.2321
-0.316	5	-0.316	10.081	5.6873	5	5.6873	42.2405
-0.3127	0	-0.3127	10.0751	5.6907	15	5.6907	42.2436
-0.3094	0	-0.3094	10.0688	5.694	10	5.694	42.2412
-0.306	15	-0.306	10.0618	5.6973	5	5.6973	42.2335
-0.3027	30	-0.3027	10.0541	5.7007	45	5.7007	42.2205
-0.2994	15	-0.2994	10.0457	5.704	0	5.704	42.202
-0.296	0	-0.296	10.0366	5.7073	10	5.7073	42.1782
-0.2927	5	-0.2927	10.0268	5.7107	15	5.7107	42.1488
-0.2894	10	-0.2894	10.0163	5.714	0	5.714	42.1138
-0.286	0	-0.286	10.0051	5.7173	5	5.7173	42.0735
-0.2827	5	-0.2827	9.9929	5.7207	0	5.7207	42.0277
-0.2794	0	-0.2794	9.9799	5.724	5	5.724	41.9762
-0.276	0	-0.276	9.9663	5.7273	10	5.7273	41.9192
-0.2727	0	-0.2727	9.9515	5.7307	20	5.7307	41.8569
-0.2694	20	-0.2694	9.9362	5.734	5	5.734	41.789
-0.266	0	-0.266	9.9194	5.7373	20	5.7373	41.7154
-0.2627	0	-0.2627	9.9019	5.7407	15	5.7407	41.6364
-0.2594	0	-0.2594	9.8836	5.744	40	5.744	41.552
-0.256	5	-0.256	9.8641	5.7473	10	5.7473	41.4621
-0.2527	0	-0.2527	9.8438	5.7507	10	5.7507	41.3669
-0.2494	0	-0.2494	9.8224	5.754	10	5.754	41.2661
-0.246	0	-0.246	9.8	5.7573	5	5.7573	41.16
-0.2427	0	-0.2427	9.7762	5.7607	10	5.7607	41.0487
-0.2394	0	-0.2394	9.7517	5.764	5	5.764	40.9322
-0.236	0	-0.236	9.7262	5.7673	20	5.7673	40.8104
-0.2327	0	-0.2327	9.6999	5.7707	20	5.7707	40.6837
-0.2294	0	-0.2294	9.6723	5.774	10	5.774	40.5517
-0.226	0	-0.226	9.6435	5.7773	5	5.7773	40.4145
-0.2227	0	-0.2227	9.6138	5.7807	5	5.7807	40.2728
-0.2194	0	-0.2194	9.583	5.784	5	5.784	40.1261
-0.216	0	-0.216	9.5512	5.7873	0	5.7873	39.9746
-0.2127	0	-0.2127	9.5183	5.7907	0	5.7907	39.8185
-0.2094	0	-0.2094	9.4843	5.794	0	5.794	39.6574
-0.206	0	-0.206	9.4497	5.7973	10	5.7973	39.4926
-0.2027	0	-0.2027	9.4136	5.8007	10	5.8007	39.3229
-0.1994	0	-0.1994	9.3768	5.804	20	5.804	39.1489
-0.196	0	-0.196	9.3391	5.8073	0	5.8073	38.9711
-0.1927	0	-0.1927	9.3002	5.8107	0	5.8107	38.7891
-0.1894	0	-0.1894	9.2603	5.814	10	5.814	38.6033
-0.186	0	-0.186	9.2197	5.8173	30	5.8173	38.4136
-0.1827	0	-0.1827	9.1781	5.8207	25	5.8207	38.2204
-0.1794	25	-0.1794	9.1357	5.824	25	5.824	38.0237
-0.176	0	-0.176	9.0923	5.8273	5	5.8273	37.8238
-0.1727	10	-0.1727	9.0479	5.8306	0	5.8306	37.6205
-0.1694	5	-0.1694	9.0031	5.834	0	5.834	37.4143
-0.166	0	-0.166	8.9572	5.8373	15	5.8373	37.205
-0.1627	0	-0.1627	8.9103	5.8406	5	5.8406	36.9933
-0.1594	0	-0.1594	8.8631	5.844	0	5.844	36.7787
-0.156	0	-0.156	8.8151	5.8473	20	5.8473	36.5621
-0.1527	10	-0.1527	8.7661	5.8506	5	5.8506	36.3433
-0.1494	0	-0.1494	8.7167	5.854	20	5.854	36.1221
-0.146	0	-0.146	8.6667	5.8573	0	5.8573	35.8995
-0.1427	0	-0.1427	8.616	5.8606	5	5.8606	35.6752
-0.1394	5	-0.1394	8.5645	5.864	15	5.864	35.4491
-0.136	5	-0.136	8.5127	5.8673	25	5.8673	35.2219
-0.1327	0	-0.1327	8.4606	5.8706	20	5.8706	34.9941
-0.1294	0	-0.1294	8.4077	5.874	20	5.874	34.7648
-0.126	5	-0.126	8.3545	5.8773	0	5.8773	34.5352
-0.1227	5	-0.1227	8.301	5.8806	5	5.8806	34.3049
-0.1194	5	-0.1194	8.2467	5.884	0	5.884	34.0746
-0.116	0	-0.116	8.1924	5.8873	0	5.8873	33.8443
-0.1127	5	-0.1127	8.1379	5.8906	30	5.8906	33.614
-0.1094	5	-0.1094	8.0829	5.894	15	5.894	33.3841
-0.106	0	-0.106	8.028	5.8973	20	5.8973	33.1548
-0.1027	0	-0.1027	7.9727	5.9006	15	5.9006	32.9263
-0.0994	5	-0.0994	7.9174	5.904	0	5.904	32.6987
-0.096	0	-0.096	7.8621	5.9073	0	5.9073	32.4723
-0.0927	0	-0.0927	7.8064	5.9106	10	5.9106	32.2476
-0.0894	0	-0.0894	7.7508	5.914	20	5.914	32.0247
-0.086	0	-0.086	7.6955	5.9173	20	5.9173	31.8031
-0.0827	0	-0.0827	7.6402	5.9206	5	5.9206	31.584
-0.0794	0	-0.0794	7.5849	5.924	10	5.924	31.3674
-0.076	0	-0.076	7.5296	5.9273	15	5.9273	31.1528
-0.0727	0	-0.0727	7.4746	5.9306	5	5.9306	30.9411
-0.0694	5	-0.0694	7.42	5.934	10	5.934	30.7325
-0.066	5	-0.066	7.3654	5.9373	25	5.9373	30.5267
-0.0627	0	-0.0627	7.3115	5.9406	5	5.9406	30.3244
-0.0594	0	-0.0594	7.2576	5.944	10	5.944	30.1256
-0.056	0	-0.056	7.2044	5.9473	20	5.9473	29.9306
-0.0527	0	-0.0527	7.1516	5.9506	15	5.9506	29.7395
-0.0494	0	-0.0494	7.0991	5.954	5	5.954	29.5523
-0.046	0	-0.046	7.0473	5.9573	20	5.9573	29.3692
-0.0427	0	-0.0427	6.9962	5.9606	15	5.9606	29.1911
-0.0394	5	-0.0394	6.9454	5.964	5	5.964	29.0171
-0.036	5	-0.036	6.8957	5.9673	15	5.9673	28.8481
-0.0327	0	-0.0327	6.8464	5.9706	20	5.9706	28.6839
-0.0294	0	-0.0294	6.7981	5.974	5	5.974	28.5247
-0.026	5	-0.026	6.7505	5.9773	5	5.9773	28.371
-0.0227	0	-0.0227	6.7036	5.9806	15	5.9806	28.2226
-0.0194	0	-0.0194	6.6577	5.984	5	5.984	28.0795
-0.016	0	-0.016	6.6126	5.9873	0	5.9873	27.9423
-0.0127	5	-0.0127	6.5688	5.9906	20	5.9906	27.8103
-0.0094	5	-0.0094	6.5258	5.994	15	5.994	27.6847
-0.006	5	-0.006	6.4838	5.9973	5	5.9973	27.5646
-0.0027	0	-0.0027	6.4432	6.0006	0	6.0006	27.4509
0.0019	0	0.0019	6.4033	6.004	0	6.004	27.3431
0.0053	0	0.0053	6.3648	6.0073	0	6.0073	27.2416
0.0086	5	0.0086	6.3277	6.0106	0	6.0106	27.146
0.0119	0	0.0119	6.2916	6.014	0	6.014	27.0571
0.0152	0	0.0152	6.257	6.0173	0	6.0173	26.9742
0.0186	0	0.0186	6.2237	6.0206	0	6.0206	26.8979
0.0219	20	0.0219	6.1919	6.024	10	6.024	26.8279
0.0252	35	0.0252	6.1614	6.0273	0	6.0273	26.7642
0.0286	10	0.0286	6.1324	6.0306	0	6.0306	26.7071
0.0319	0	0.0319	6.1047	6.034	0	6.034	26.6564
0.0352	0	0.0352	6.0788	6.0373	10	6.0373	26.6119
0.0386	0	0.0386	6.0543	6.0406	5	6.0406	26.5738
0.0419	0	0.0419	6.0316	6.044	5	6.044	26.5419
0.0452	0	0.0452	6.0102	6.0473	5	6.0473	26.5164
0.0486	0	0.0486	5.991	6.0506	0	6.0506	26.4971
0.0519	0	0.0519	5.9731	6.054	15	6.054	26.4838
0.0552	0	0.0552	5.957	6.0573	0	6.0573	26.4768
0.0586	0	0.0586	5.9427	6.0606	10	6.0606	26.4754
0.0619	0	0.0619	5.9304	6.064	10	6.064	26.48
0.0652	5	0.0652	5.9196	6.0673	10	6.0673	26.4901
0.0686	0	0.0686	5.9108	6.0706	10	6.0706	26.5062
0.0719	0	0.0719	5.9038	6.074	5	6.074	26.5276
0.0752	0	0.0752	5.8989	6.0773	10	6.0773	26.5542
0.0786	0	0.0786	5.8958	6.0806	15	6.0806	26.5857
0.0819	0	0.0819	5.8947	6.084	0	6.084	26.6224
0.0852	0	0.0852	5.8954	6.0873	0	6.0873	26.6641
0.0886	0	0.0886	5.8982	6.0906	0	6.0906	26.7103
0.0919	0	0.0919	5.9031	6.094	5	6.094	26.761
0.0952	0	0.0952	5.9101	6.0973	10	6.0973	26.8156
0.0986	0	0.0986	5.9189	6.1006	5	6.1006	26.8744
0.1019	0	0.1019	5.9297	6.104	0	6.104	26.9371
0.1052	0	0.1052	5.9427	6.1073	0	6.1073	27.0032
0.1086	0	0.1086	5.9581	6.1106	0	6.1106	27.0729
0.1119	0	0.1119	5.9752	6.114	10	6.114	27.1453
0.1152	0	0.1152	5.9945	6.1173	0	6.1173	27.2209
0.1185	0	0.1185	6.0158	6.1206	0	6.1206	27.299
0.1219	0	0.1219	6.0393	6.124	0	6.124	27.3791
0.1252	0	0.1252	6.0648	6.1273	5	6.1273	27.4614
0.1285	0	0.1285	6.0925	6.1306	5	6.1306	27.5457
0.1319	0	0.1319	6.1226	6.134	10	6.134	27.6315
0.1352	0	0.1352	6.1544	6.1373	5	6.1373	27.7183
0.1385	0	0.1385	6.1884	6.1406	0	6.1406	27.8061
0.1419	0	0.1419	6.2244	6.144	0	6.144	27.8947
0.1452	0	0.1452	6.2629	6.1473	15	6.1473	27.9832
0.1485	0	0.1485	6.3032	6.1506	10	6.1506	28.0721
0.1519	0	0.1519	6.3455	6.154	15	6.154	28.161
0.1552	0	0.1552	6.39	6.1573	5	6.1573	28.2492
0.1585	0	0.1585	6.4365	6.1606	25	6.1606	28.3364
0.1619	0	0.1619	6.4852	6.164	15	6.164	28.4225
0.1652	0	0.1652	6.5359	6.1673	25	6.1673	28.5075
0.1685	0	0.1685	6.5884	6.1706	0	6.1706	28.5905
0.1719	5	0.1719	6.643	6.174	0	6.174	28.6717
0.1752	0	0.1752	6.6997	6.1773	0	6.1773	28.7504
0.1785	0	0.1785	6.7582	6.1806	10	6.1806	28.8264
0.1819	0	0.1819	6.8187	6.184	15	6.184	28.8999
0.1852	0	0.1852	6.8814	6.1873	10	6.1873	28.9699
0.1885	0	0.1885	6.9458	6.1906	0	6.1906	29.0367
0.1919	0	0.1919	7.0119	6.194	20	6.194	29.0997
0.1952	0	0.1952	7.0802	6.1973	10	6.1973	29.1585
0.1985	0	0.1985	7.1498	6.2006	0	6.2006	29.2135
0.2019	0	0.2019	7.2216	6.204	15	6.204	29.2635
0.2052	0	0.2052	7.2951	6.2073	10	6.2073	29.309
0.2085	20	0.2085	7.3703	6.2106	10	6.2106	29.3493
0.2118	0	0.2118	7.4473	6.214	0	6.214	29.3846
0.2152	5	0.2152	7.5257	6.2173	10	6.2173	29.414
0.2185	0	0.2185	7.6062	6.2206	35	6.2206	29.4378
0.2218	5	0.2218	7.6881	6.224	10	6.224	29.456
0.2252	20	0.2252	7.7714	6.2273	15	6.2273	29.4676
0.2285	20	0.2285	7.8565	6.2306	10	6.2306	29.4728
0.2318	0	0.2318	7.9429	6.234	25	6.234	29.4718
0.2352	0	0.2352	8.0307	6.2373	10	6.2373	29.4637
0.2385	0	0.2385	8.1204	6.2406	5	6.2406	29.449
0.2418	0	0.2418	8.211	6.244	20	6.244	29.427
0.2452	0	0.2452	8.3034	6.2473	10	6.2473	29.3976
0.2485	15	0.2485	8.3969	6.2506	15	6.2506	29.3612
0.2518	0	0.2518	8.4917	6.254	30	6.254	29.3171
0.2552	10	0.2552	8.5879	6.2573	15	6.2573	29.2653
0.2585	10	0.2585	8.6853	6.2606	5	6.2606	29.2054
0.2618	5	0.2618	8.7836	6.264	0	6.264	29.1382
0.2652	0	0.2652	8.8834	6.2673	10	6.2673	29.0626
0.2685	0	0.2685	8.9838	6.2706	5	6.2706	28.9793
0.2718	5	0.2718	9.0856	6.274	0	6.274	28.8876
0.2752	15	0.2752	9.1882	6.2773	5	6.2773	28.7879
0.2785	0	0.2785	9.2922	6.2806	5	6.2806	28.6801
0.2818	10	0.2818	9.3968	6.284	0	6.284	28.5639
0.2852	0	0.2852	9.5022	6.2873	0	6.2873	28.4396
0.2885	0	0.2885	9.6085	6.2906	0	6.2906	28.3066
0.2918	0	0.2918	9.7157	6.294	15	6.294	28.1656
0.2952	0	0.2952	9.8234	6.2973	40	6.2973	28.0165
0.2985	0	0.2985	9.932	6.3006	0	6.3006	27.859
0.3018	5	0.3018	10.0412	6.304	5	6.304	27.6931
0.3051	0	0.3051	10.1507	6.3073	0	6.3073	27.5195
0.3085	0	0.3085	10.2609	6.3106	5	6.3106	27.3375
0.3118	5	0.3118	10.3719	6.314	0	6.314	27.1474
0.3151	0	0.3151	10.4832	6.3173	15	6.3173	26.9493
0.3185	0	0.3185	10.5945	6.3206	5	6.3206	26.7435
0.3218	0	0.3218	10.7065	6.324	5	6.324	26.53
0.3251	0	0.3251	10.8189	6.3273	0	6.3273	26.3085
0.3285	0	0.3285	10.9312	6.3306	15	6.3306	26.0799
0.3318	5	0.3318	11.0439	6.334	10	6.334	25.8437
0.3351	10	0.3351	11.1566	6.3373	0	6.3373	25.6001
0.3385	5	0.3385	11.2693	6.3406	0	6.3406	25.3495
0.3418	0	0.3418	11.382	6.344	5	6.344	25.0919
0.3451	0	0.3451	11.4947	6.3473	0	6.3473	24.8276
0.3485	0	0.3485	11.6074	6.3506	20	6.3506	24.5567
0.3518	0	0.3518	11.7201	6.354	10	6.354	24.2792
0.3551	0	0.3551	11.8321	6.3573	40	6.3573	23.9957
0.3585	0	0.3585	11.9441	6.3606	0	6.3606	23.7059
0.3618	0	0.3618	12.0558	6.364	0	6.364	23.4105
0.3651	5	0.3651	12.1671	6.3673	0	6.3673	23.1095
0.3685	0	0.3685	12.2777	6.3706	10	6.3706	22.8029
0.3718	0	0.3718	12.3879	6.374	0	6.374	22.4914
0.3751	0	0.3751	12.4978	6.3773	5	6.3773	22.1746
0.3785	0	0.3785	12.6067	6.3806	0	6.3806	21.8537
0.3818	0	0.3818	12.7152	6.384	0	6.384	21.5278
0.3851	5	0.3851	12.8226	6.3873	20	6.3873	21.1981
0.3885	0	0.3885	12.9294	6.3906	0	6.3906	20.8642
0.3918	0	0.3918	13.0351	6.394	15	6.394	20.5268
0.3951	0	0.3951	13.1397	6.3973	10	6.3973	20.1859
0.3984	0	0.3984	13.2437	6.4006	0	6.4006	19.8419
0.4018	5	0.4018	13.3462	6.404	5	6.404	19.495
0.4051	15	0.4051	13.4481	6.4073	0	6.4073	19.1454
0.4084	0	0.4084	13.5482	6.4106	0	6.4106	18.7936
0.4118	0	0.4118	13.6476	6.414	5	6.414	18.4398
0.4151	0	0.4151	13.7452	6.4173	0	6.4173	18.0842
0.4184	40	0.4184	13.8415	6.4206	10	6.4206	17.7268
0.4218	0	0.4218	13.9367	6.424	10	6.424	17.3684
0.4251	0	0.4251	14.0298	6.4273	20	6.4273	17.0089
0.4284	0	0.4284	14.1218	6.4306	0	6.4306	16.6491
0.4318	0	0.4318	14.2121	6.434	0	6.434	16.2887
0.4351	0	0.4351	14.3007	6.4373	10	6.4373	15.9282
0.4384	0	0.4384	14.3875	6.4406	0	6.4406	15.5677
0.4418	0	0.4418	14.4725	6.444	0	6.444	15.2079
0.4451	0	0.4451	14.5555	6.4473	0	6.4473	14.8484
0.4484	15	0.4484	14.6367	6.4506	5	6.4506	14.4904
0.4518	10	0.4518	14.7161	6.454	0	6.454	14.1334
0.4551	0	0.4551	14.7935	6.4573	0	6.4573	13.7778
0.4584	0	0.4584	14.8687	6.4606	0	6.4606	13.4243
0.4618	0	0.4618	14.9415	6.464	5	6.464	13.0725
0.4651	0	0.4651	15.0126	6.4673	0	6.4673	12.7229
0.4684	0	0.4684	15.0815	6.4706	10	6.4706	12.376
0.4718	25	0.4718	15.148	6.474	0	6.474	12.032
0.4751	0	0.4751	15.2124	6.4773	5	6.4773	11.6907
0.4784	10	0.4784	15.2744	6.4806	0	6.4806	11.353
0.4818	20	0.4818	15.3339	6.484	10	6.484	11.0187
0.4851	0	0.4851	15.3913	6.4873	5	6.4873	10.688
0.4884	10	0.4884	15.4459	6.4906	0	6.4906	10.3611
0.4918	10	0.4918	15.4984	6.494	5	6.494	10.0384
0.4951	0	0.4951	15.5481	6.4973	0	6.4973	9.7198
0.4984	0	0.4984	15.5957	6.5006	0	6.5006	9.4059
0.5017	0	0.5017	15.6405	6.504	5	6.504	9.0969
0.5051	5	0.5051	15.6828	6.5073	5	6.5073	8.7927
0.5084	5	0.5084	15.7224	6.5106	0	6.5106	8.4934
0.5117	5	0.5117	15.7598	6.514	0	6.514	8.1995
0.5151	10	0.5151	15.7941	6.5173	0	6.5173	7.9111
0.5184	10	0.5184	15.826	6.5206	0	6.5206	7.6279
0.5217	10	0.5217	15.8554	6.524	0	6.524	7.3504
0.5251	0	0.5251	15.882	6.5273	0	6.5273	7.0791
0.5284	0	0.5284	15.9061	6.5306	0	6.5306	6.8135
0.5317	0	0.5317	15.9275	6.534	0	6.534	6.5541
0.5351	0	0.5351	15.9464	6.5373	0	6.5373	6.3007
0.5384	10	0.5384	15.9625	6.5406	5	6.5406	6.0536
0.5417	0	0.5417	15.9758	6.544	0	6.544	5.8132
0.5451	0	0.5451	15.9866	6.5473	0	6.5473	5.579
0.5484	5	0.5484	15.9947	6.5506	0	6.5506	5.3512
0.5517	15	0.5517	16.0003	6.554	0	6.554	5.1303
0.5551	0	0.5551	16.0034	6.5573	0	6.5573	4.9161
0.5584	5	0.5584	16.0038	6.5606	0	6.5606	4.7086
0.5617	0	0.5617	16.0017	6.564	0	6.564	4.5077
0.5651	10	0.5651	15.9968	6.5673	0	6.5673	4.3138
0.5684	10	0.5684	15.9898	6.5706	0	6.5706	4.1269
0.5717	5	0.5717	15.98	6.574	0	6.574	3.9466
0.5751	0	0.5751	15.9677	6.5773	0	6.5773	3.7734
0.5784	5	0.5784	15.953	6.5806	0	6.5806	3.6068
0.5817	5	0.5817	15.9359	6.584	0	6.584	3.4475
0.5851	5	0.5851	15.9163	6.5873	0	6.5873	3.2946
0.5884	0	0.5884	15.8942	6.5906	0	6.5906	3.149
0.5917	5	0.5917	15.8701	6.594	0	6.594	3.01
0.595	5	0.595	15.8438	6.5973	10	6.5973	2.8777
0.5984	0	0.5984	15.8148	6.6006	0	6.6006	2.7524
0.6017	0	0.6017	15.784	6.604	5	6.604	2.6338
0.605	5	0.605	15.7507	6.6073	0	6.6073	2.5218
0.6084	25	0.6084	15.7157	6.6106	0	6.6106	2.416
0.6117	0	0.6117	15.6783	6.614	5	6.614	2.3173
0.615	0	0.615	15.6387	6.6173	10	6.6173	2.2246
0.6184	0	0.6184	15.5974	6.6206	0	6.6206	2.1385
0.6217	0	0.6217	15.554	6.6239	0	6.6239	2.0587
0.625	5	0.625	15.5089	6.6273	0	6.6273	1.9852
0.6284	25	0.6284	15.4616	6.6306	0	6.6306	1.9177
0.6317	15	0.6317	15.413	6.6339	0	6.6339	1.8561
0.635	5	0.635	15.3622	6.6373	0	6.6373	1.8001
0.6384	0	0.6384	15.3097	6.6406	0	6.6406	1.75
0.6417	0	0.6417	15.2558	6.6439	0	6.6439	1.7059
0.645	0	0.645	15.2002	6.6473	0	6.6473	1.6671
0.6484	0	0.6484	15.1428	6.6506	5	6.6506	1.6335
0.6517	5	0.6517	15.084	6.6539	0	6.6539	1.6051
[truncated: 13,604 more rows]

## Sheet: Fig3B
Fig3B
before-LD stimulation			constant stimulus		during-LD stimulation			LD stimulus(60/60)		after-LD stimulation
time	fft	mean+4*sd	time	fft	time	fft	mean+4sd	time	fft	0-7min	fft	mean+4sd	19-26min	fft	mean+4sd	38-45min	mean	mean+4sd
0	1.4356	1.608	0	0	0	1.1628	1.5243	0	0.7498	0	2.1078	2.5233	0	1.3301	1.8223	0	1.1357	1.2927
0.0012207	1.2152	1.3854	0.0012207	0	0.0012207	0.9986	1.3168	0.0012207	0.5238	0.0012207	1.7656	2.1663	0.0012207	1.1433	1.5714	0.0012207	1.0094	1.1202
0.0024414	0.7116	0.8825	0.0024414	0	0.0024414	0.6215	0.8502	0.0024414	0.1416	0.0024414	1.0623	1.361	0.0024414	0.7792	1.0058	0.0024414	0.7397	0.7315
0.0036621	0.2404	0.4189	0.0036621	0	0.0036621	0.2789	0.426	0.0036621	0.0172	0.0036621	0.6593	0.6248	0.0036621	0.5939	0.4869	0.0036621	0.5294	0.3732
0.0048828	0.0373	0.1956	0.0048828	0	0.0048828	0.2837	0.2219	0.0048828	0.0054792	0.0048828	0.885	0.2719	0.0048828	0.6925	0.2422	0.0048828	0.4559	0.1888
0.0061035	0.0951	0.2134	0.0061035	0	0.0061035	0.508	0.2346	0.0061035	0.126	0.0061035	1.2522	0.296	0.0061035	0.8324	0.2565	0.0061035	0.4315	0.1967
0.0073242	0.1051	0.1977	0.0073242	0	0.0073242	0.709	0.2214	0.0073242	0.3745	0.0073242	1.287	0.2715	0.0073242	0.7704	0.2375	0.0073242	0.3556	0.1867
0.0085449	0.131	0.2034	0.0085449	0	0.0085449	0.7581	0.2235	0.0085449	0.4725	0.0085449	0.9288	0.2823	0.0085449	0.5295	0.2399	0.0085449	0.2329	0.1842
0.0097656	0.1622	0.1983	0.0097656	0	0.0097656	0.5965	0.222	0.0097656	0.2893	0.0097656	0.4887	0.2735	0.0097656	0.3156	0.2402	0.0097656	0.1375	0.182
0.011	0.1622	0.1986	0.011	0	0.011	0.3218	0.2203	0.011	0.0596	0.011	0.2854	0.2705	0.011	0.2484	0.2389	0.011	0.1084	0.1851
0.0122	0.1333	0.1987	0.0122	0	0.0122	0.1375	0.2186	0.0122	0.0125	0.0122	0.3355	0.2697	0.0122	0.269	0.2379	0.0122	0.1205	0.1887
0.0134	0.0951	0.1986	0.0134	0	0.0134	0.1858	0.2176	0.0134	0.00099783	0.0134	0.4076	0.2743	0.0134	0.2714	0.2374	0.0134	0.1396	0.1885
0.0146	0.0651	0.1977	0.0146	0	0.0146	0.2561	0.2186	0.0146	0.0016951	0.0146	0.3581	0.2776	0.0146	0.2079	0.24	0.0146	0.1554	0.1876
0.0159	0.0544	0.1991	0.0159	0	0.0159	0.3	0.2184	0.0159	0.0013725	0.0159	0.1986	0.2761	0.0159	0.1424	0.2405	0.0159	0.1631	0.185
0.0171	0.0641	0.2008	0.0171	0	0.0171	0.2939	0.2171	0.0171	0.00040789	0.0171	0.0621	0.2742	0.0171	0.1221	0.2377	0.0171	0.161	0.1839
0.0183	0.0878	0.204	0.0183	0	0.0183	0.2144	0.2169	0.0183	9.9074e-06	0.0183	0.1224	0.2751	0.0183	0.1011	0.24	0.0183	0.1535	0.1873
0.0195	0.1033	0.2032	0.0195	0	0.0195	0.0982	0.2178	0.0195	0.00086913	0.0195	0.1431	0.2679	0.0195	0.1083	0.2423	0.0195	0.1398	0.1866
0.0208	0.0885	0.2001	0.0208	0	0.0208	0.0603	0.2175	0.0208	0.0032606	0.0208	0.1143	0.2647	0.0208	0.1179	0.2426	0.0208	0.1145	0.1823

## Sheet: Fig3C
Fig3C
No.of replay cycle	duration of replay cycle
1	1.2481
2	1.4123
3	1.3466
4	1.2481
5	1.4123
6	1.2152
7	1.4451
8	1.3795
9	1.4451
10	1.4451
11	1.3466
12	1.1824
13	1.3179
14	1.386
15	1.6157
16	2.2093

## Sheet: Fig3D
Fig3D
	mean	sem
first 3 replay cycles
1	1.4899	0.1176
2	1.6448	0.1566
3	1.6639	0.1544
last three replay cycles
1	1.9811	0.1717
2	2.059	0.2021
3	2.5348	0.2567

## Sheet: Fig3E
Fig3E
No.of replay cycle	peak response
1	1.0948
2	1.1001
3	1.0408
4	1.0599
5	0.6043
6	1.084
7	1.0026
8	0.7925
9	0.6066
10	0.6197
11	0.5245
12	0.6249
13	0.7211
14	0.4936
15	0.5303
16	0.4355

## Sheet: Fig3F
Fig3F
	mean	sem
first 3 replay cycles
1	0.9679	0.0471
2	0.9486	0.0553
3	0.9346	0.0614
last 3 replay cycles
1	0.8078	0.0636
2	0.7547	0.0705
3	0.6934	0.0633
