# Supplementary material for: Representation of time interval entrained by periodic stimuli in the visual thalamus of pigeons
Source: eLife. 2017 Dec 29;6:e27995. doi: 10.7554/eLife.27995 (PMC5747522; doi:10.7554/eLife.27995)
Supplement: Figure 4—source data 1. [file elife-27995-fig4-data1.xlsx]

## Sheet: Fig4A
fig4A
	before injection	after injection
stimulus frequency	replay frequency	replay frequency
0.1	0.0635	0.0488
0.0020833	0.0035449	0.0030518
0.0020833	0.0033242	0.0036621
0.0041667	0.0042725	0.0036621
0.0041667	0.0048828	0.0054932
0.0041667	0.0073242	0.0054932
0.0083333	0.0067139	0.0061035
0.0083333	0.0085449	0.0042725
0.0083333	0.0061035	0.0054932
0.0083333	0.0061035	0.0048828
0.0167	0.0128	0.0201
0.0167	0.0067139	0.0159
0.0167	0.0085449	0.0165
0.0167	0.0177	0.0104
0.0167	0.0116	0.0122
0.0167	0.0134	0.0104
0.0167	0.0208	0.0104
0.0167	0.0195	0.0122
0.0333	0.022	0.0317
0.0333	0.0348	0.022
0.05	0.032	0.05

## Sheet: Fig4B
fig4B
		before injection	after injection
	stimulus frequency	replay frequency(0-14min)	replay frequency(0-14min)
cell-1	0.0167	0.0177	0.0104
	0.0083333	0.0067139	0.0061035
cell-2	0.0333	0.022	0.0317
	0.0167	0.0116	0.0122
	0.0083333	0.0061035	0.0054932
cell-3	0.0333	0.0348	0.022
	0.0167	0.0208	0.0104
	0.0041667	0.0042725	0.0036621
cell-4	0.05	0.025	0.05
	0.0167	0.0195	0.0122
	0.0041667	0.0048828	0.0054932
	0.0020833	0.0035449	0.0030518

## Sheet: Fig4C
fig4C	before injection	after injection
stimulus frequency	replay frequency	replay frequency
10	15.6944	22.745
20	35.4997	30
30	63.0148	43.7644
30	45.0779	35.6323
60	50.6377	55.9516
60	86.0477	64.8387
60	78.2685	55.6918
60	57.9985	42.5387
60	59.9677	106.391
60	50.4893	78.6871
60	58.5223	86.0116
60	55.7177	77.6143
120	149.337	163.419
120	118.968	154.177
120	155.828	113.314
120	138.697	133.916
240	185.982	181.169
240	195.253	226.692
240	154.23	223.838
480	350.664	371.864
480	263.023	368.433

## Sheet: Fig4D
fig4D	before injection	after injection
numer of LD cycles	number of replay cycles	number of replay cycles
5	5	6
5	4	5
10	8	11
10	9	8
15	16	13
15	12	11
15	8	12
15	12	16
15	10	10
20	13	12

## Sheet: Fig4E
fig4E	before			after
	mean	sem		mean	sem
first 3 replay cycles
1	0.9979	0.0869	1	1.0547	0.0955
2	1.1147	0.1425	2	1.111	0.1423
3	1.3671	0.1836	3	1.5756	0.1938
last 3 replay cycles
1	1.3358	0.1756	1	1.627	0.2135
2	1.3802	0.1701	2	1.6567	0.2103
3	2.1073	0.3168	3	2.0423	0.1582

## Sheet: Fig4F
fig4F	before injection			after injection
	mean	sem		mean	sem
first 3 replay cycles
1	1.3159	0.1448	1	1.0847	0.117
2	1.3593	0.1345	2	1.0716	0.1386
3	1.245	0.1394	3	0.9828	0.1051
last 3 replay cycles
1	1.1719	0.1264	1	0.9138	0.106
2	1.0785	0.1157	2	0.727	0.0914
3	0.7443	0.0833	3	0.6376	0.0749
