# Supplementary material for: Representation of time interval entrained by periodic stimuli in the visual thalamus of pigeons
Source: eLife. 2017 Dec 29;6:e27995. doi: 10.7554/eLife.27995 (PMC5747522; doi:10.7554/eLife.27995)
Supplement: Figure 5—source data 1. [file elife-27995-fig5-data1.xlsx]

## Sheet: Fig5A
fig5A
stimulus frequency	oscillation freuency after LD stimulation
	mean	sem
0.1	0.0651	0.0163
0.05	0.0322	0.01
0.0333	0.024	0.0081055
0.0167	0.0142	0.0012745
0.0083333	0.0076059	0.00041818
0.0041667	0.0050354	0.0010681
0.0020833	0.0030518	0.00035239

## Sheet: Fig5B
fig5B
	stimulus frequency	replay frequency
cell-1	0.1	0.0488
	0.0083333	0.0073242
	0.0041667	0.0042725
	0.0020833	0.0024414
cell-1	0.1	0.0488
	0.0083333	0.011
	0.0041667	0.0024414
cell-3	0.0333	0.0562
	0.0167	0.0177
cell-4	0.0333	0.0171
	0.0083333	0.0085449
cell-5	0.0167	0.0128
	0.0083333	0.0073242
cell-6	0.1	0.0195
	0.0333	0.0256
	0.0167	0.0177

## Sheet: Fig5C
fig5C
duration of LD cycle	duration of first replay cycle
	mean	sem
10	17.7197	5.0253
20	30	4.9
30	38.1812	4.3692
60	65.2601	4.0384
120	126.036	7.7089
240	192.632	32.6185
480	288.136	37.0972

## Sheet: Fig5D
fig5D
number of LD cycles	number of replay cycles
	mean	sem
5	4.2	0.7348
10	7.3333	0.8975
15	10.25	1.7017
20	17.6667	1.453

## Sheet: Fig5E
fig5E
	mean	sem
first 3 replay cycles
1	1.2481	0.1998
2	1.4341	0.2296
3	1.5364	0.246
last 3 replay cycles
1	1.6265	0.2605
2	1.8071	0.2894
3	2.3058	0.3692

## Sheet: Fig5F
figF
	mean	sem
first 3 replay cycles
1	0.9747	0.1561
2	0.9649	0.1545
3	0.9985	0.1599
last 3 replay cycles
1	0.7484	0.1198
2	0.6724	0.1077
3	0.5799	0.0929
