# Supplementary material for: Representation of time interval entrained by periodic stimuli in the visual thalamus of pigeons
Source: eLife. 2017 Dec 29;6:e27995. doi: 10.7554/eLife.27995 (PMC5747522; doi:10.7554/eLife.27995)
Supplement: Figure 6—source data 1. [file elife-27995-fig6-data1.xlsx]

## Sheet: Fig6B
Fig6B
before										during										after
real R-cell		simulated R-cell		fitting line		simulated NR-cell		fitting line		real R-cell		simulated R-cell		fitting line		simulated NR-cell		fitting line		real R-cell		simulated R-cell		fitting line		simulated NR-cell		fitting line
time		time		time		time		time		time		time		time		time		time		time		time		time		time		time
0	12.5341	0.0016667	-0.202	0.0016667	-0.0319	0.0016667	-0.202	0.0016667	-0.0319	0.0019	6.4033	0	-0.4008	0	-0.2368	0	-0.4008	0	-0.2368	0.0009	0.9034	0.0016667	-0.041	0.0016667	0.1633	0.0016667	-0.2047	0.0016667	-0.0326
0.0033	12.3578	0.0033333	-0.2014	0.0033333	-0.0319	0.0033333	-0.2014	0.0033333	-0.0319	0.0053	6.3648	0.0016667	-0.4008	0.0016667	-0.2357	0.0016667	-0.4008	0.0016667	-0.2357	0.0042	1.0171	0.0033333	-0.069	0.0033333	0.1627	0.0033333	-0.2046	0.0033333	-0.0326
0.0066	12.1815	0.005	-0.2009	0.005	-0.0319	0.005	-0.2009	0.005	-0.0319	0.0086	6.3277	0.0033333	-0.3975	0.0033333	-0.2346	0.0033333	-0.3975	0.0033333	-0.2346	0.0076	1.135	0.005	-0.097	0.005	0.1619	0.005	-0.2044	0.005	-0.0326
0.0099	12.0054	0.0066667	-0.2003	0.0066667	-0.0319	0.0066667	-0.2003	0.0066667	-0.0319	0.0119	6.2916	0.005	-0.3943	0.005	-0.2336	0.005	-0.3943	0.005	-0.2336	0.0109	1.2562	0.0066667	-0.1249	0.0066667	0.1612	0.0066667	-0.2042	0.0066667	-0.0326
0.0132	11.8295	0.0083333	-0.1997	0.0083333	-0.0319	0.0083333	-0.1997	0.0083333	-0.0319	0.0152	6.257	0.0066667	-0.3912	0.0066667	-0.2324	0.0066667	-0.3912	0.0066667	-0.2324	0.0142	1.3815	0.0083333	-0.1511	0.0083333	0.1605	0.0083333	-0.204	0.0083333	-0.0326
0.0165	11.6541	0.01	-0.1992	0.01	-0.0319	0.01	-0.1992	0.01	-0.0319	0.0186	6.2237	0.0083333	-0.3883	0.0083333	-0.2313	0.0083333	-0.3883	0.0083333	-0.2313	0.0176	1.5099	0.01	-0.1737	0.01	0.1597	0.01	-0.2037	0.01	-0.0326
0.0198	11.4795	0.0117	-0.1986	0.0117	-0.0319	0.0117	-0.1986	0.0117	-0.0319	0.0219	6.1919	0.01	-0.3854	0.01	-0.2302	0.01	-0.3854	0.01	-0.2302	0.0209	1.6422	0.0117	-0.192	0.0117	0.159	0.0117	-0.2034	0.0117	-0.0326
0.0231	11.3056	0.0133	-0.198	0.0133	-0.0319	0.0133	-0.198	0.0133	-0.0319	0.0252	6.1614	0.0117	-0.3826	0.0117	-0.2291	0.0117	-0.3826	0.0117	-0.2291	0.0242	1.778	0.0133	-0.2061	0.0133	0.1583	0.0133	-0.2031	0.0133	-0.0326
0.0264	11.1329	0.015	-0.1974	0.015	-0.0319	0.015	-0.1974	0.015	-0.0319	0.0286	6.1324	0.0133	-0.3799	0.0133	-0.2279	0.0133	-0.3799	0.0133	-0.2279	0.0276	1.9177	0.015	-0.2164	0.015	0.1575	0.015	-0.2028	0.015	-0.0326
0.0297	10.9613	0.0167	-0.1967	0.0167	-0.0319	0.0167	-0.1967	0.0167	-0.0319	0.0319	6.1047	0.015	-0.3773	0.015	-0.2268	0.015	-0.3773	0.015	-0.2268	0.0309	2.0605	0.0167	-0.2238	0.0167	0.1569	0.0167	-0.2024	0.0167	-0.0326
0.033	10.7912	0.0183	-0.1961	0.0183	-0.0319	0.0183	-0.1961	0.0183	-0.0319	0.0352	6.0788	0.0167	-0.3748	0.0167	-0.2258	0.0167	-0.3748	0.0167	-0.2258	0.0342	2.2071	0.0183	-0.2289	0.0183	0.1562	0.0183	-0.2021	0.0183	-0.0326
0.0363	10.6226	0.02	-0.1954	0.02	-0.0319	0.02	-0.1954	0.02	-0.0319	0.0386	6.0543	0.0183	-0.3723	0.0183	-0.2247	0.0183	-0.3723	0.0183	-0.2247	0.0376	2.3573	0.02	-0.2324	0.02	0.1554	0.02	-0.2017	0.02	-0.0326
0.0396	10.4558	0.0217	-0.1948	0.0217	-0.0319	0.0217	-0.1948	0.0217	-0.0319	0.0419	6.0316	0.02	-0.37	0.02	-0.2235	0.02	-0.37	0.02	-0.2235	0.0409	2.5105	0.0217	-0.2347	0.0217	0.1547	0.0217	-0.2012	0.0217	-0.0326
0.0429	10.291	0.0233	-0.1941	0.0233	-0.0319	0.0233	-0.1941	0.0233	-0.0319	0.0452	6.0102	0.0217	-0.3677	0.0217	-0.2224	0.0217	-0.3677	0.0217	-0.2224	0.0442	2.6674	0.0233	-0.2361	0.0233	0.154	0.0233	-0.2008	0.0233	-0.0326
0.0462	10.1284	0.025	-0.1934	0.025	-0.0319	0.025	-0.1934	0.025	-0.0319	0.0486	5.991	0.0233	-0.3655	0.0233	-0.2213	0.0233	-0.3655	0.0233	-0.2213	0.0476	2.8277	0.025	-0.2371	0.025	0.1532	0.025	-0.2004	0.025	-0.0326
0.0495	9.9681	0.0267	-0.1927	0.0267	-0.0319	0.0267	-0.1927	0.0267	-0.0319	0.0519	5.9731	0.025	-0.3633	0.025	-0.2201	0.025	-0.3633	0.025	-0.2201	0.0509	2.9915	0.0267	-0.2376	0.0267	0.1525	0.0267	-0.1999	0.0267	-0.0326
0.0528	9.8102	0.0283	-0.192	0.0283	-0.0319	0.0283	-0.192	0.0283	-0.0319	0.0552	5.957	0.0267	-0.3612	0.0267	-0.219	0.0267	-0.3612	0.0267	-0.219	0.0542	3.1584	0.0283	-0.2379	0.0283	0.1519	0.0283	-0.1994	0.0283	-0.0326
0.0561	9.6551	0.03	-0.1912	0.03	-0.0319	0.03	-0.1912	0.03	-0.0319	0.0586	5.9427	0.0283	-0.3592	0.0283	-0.2178	0.0283	-0.3592	0.0283	-0.2178	0.0576	3.3285	0.03	-0.238	0.03	0.1511	0.03	-0.1989	0.03	-0.0326
0.0594	9.5028	0.0317	-0.1905	0.0317	-0.0319	0.0317	-0.1905	0.0317	-0.0319	0.0619	5.9304	0.03	-0.3572	0.03	-0.2168	0.03	-0.3572	0.03	-0.2168	0.0609	3.5018	0.0317	-0.238	0.0317	0.1504	0.0317	-0.1984	0.0317	-0.0326
0.0627	9.3535	0.0333	-0.1897	0.0333	-0.0319	0.0333	-0.1897	0.0333	-0.0319	0.0652	5.9196	0.0317	-0.3553	0.0317	-0.2157	0.0317	-0.3553	0.0317	-0.2157	0.0642	3.6782	0.0333	-0.238	0.0333	0.1497	0.0333	-0.1978	0.0333	-0.0326
0.066	9.2074	0.035	-0.1889	0.035	-0.0319	0.035	-0.1889	0.035	-0.0319	0.0686	5.9108	0.0333	-0.3534	0.0333	-0.2145	0.0333	-0.3534	0.0333	-0.2145	0.0676	3.8574	0.035	-0.2378	0.035	0.1489	0.035	-0.1973	0.035	-0.0326
0.0693	9.0647	0.0367	-0.1881	0.0367	-0.0319	0.0367	-0.1881	0.0367	-0.0319	0.0719	5.9038	0.035	-0.3516	0.035	-0.2134	0.035	-0.3516	0.035	-0.2134	0.0709	4.0401	0.0367	-0.2377	0.0367	0.1482	0.0367	-0.1967	0.0367	-0.0326
0.0726	8.9255	0.0383	-0.1873	0.0383	-0.0319	0.0383	-0.1873	0.0383	-0.0319	0.0752	5.8989	0.0367	-0.3498	0.0367	-0.2122	0.0367	-0.3498	0.0367	-0.2122	0.0742	4.2252	0.0383	-0.2375	0.0383	0.1475	0.0383	-0.1961	0.0383	-0.0326
0.0759	8.79	0.04	-0.1865	0.04	-0.0319	0.04	-0.1865	0.04	-0.0319	0.0786	5.8958	0.0383	-0.3481	0.0383	-0.2111	0.0383	-0.3481	0.0383	-0.2111	0.0776	4.4135	0.04	-0.2373	0.04	0.1467	0.04	-0.1955	0.04	-0.0326
0.0792	8.6583	0.0417	-0.1856	0.0417	-0.0319	0.0417	-0.1856	0.0417	-0.0319	0.0819	5.8947	0.04	-0.3464	0.04	-0.2099	0.04	-0.3464	0.04	-0.2099	0.0809	4.6043	0.0417	-0.2371	0.0417	0.1461	0.0417	-0.1949	0.0417	-0.0326
0.0825	8.5306	0.0433	-0.1847	0.0433	-0.0319	0.0433	-0.1847	0.0433	-0.0319	0.0852	5.8954	0.0417	-0.3448	0.0417	-0.2088	0.0417	-0.3448	0.0417	-0.2088	0.0842	4.7981	0.0433	-0.2369	0.0433	0.1454	0.0433	-0.1943	0.0433	-0.0327
0.0858	8.407	0.045	-0.1838	0.045	-0.0319	0.045	-0.1838	0.045	-0.0319	0.0886	5.8982	0.0433	-0.3432	0.0433	-0.2078	0.0433	-0.3432	0.0433	-0.2078	0.0876	4.9945	0.045	-0.2366	0.045	0.1447	0.045	-0.1937	0.045	-0.0327
0.0891	8.2877	0.0467	-0.1829	0.0467	-0.0319	0.0467	-0.1829	0.0467	-0.0319	0.0919	5.9031	0.045	-0.3417	0.045	-0.2066	0.045	-0.3417	0.045	-0.2066	0.0909	5.1933	0.0467	-0.2364	0.0467	0.1439	0.0467	-0.193	0.0467	-0.0327
0.0924	8.1728	0.0483	-0.1819	0.0483	-0.0319	0.0483	-0.1819	0.0483	-0.0319	0.0952	5.9101	0.0467	-0.3401	0.0467	-0.2055	0.0467	-0.3401	0.0467	-0.2055	0.0942	5.3946	0.0483	-0.2361	0.0483	0.1432	0.0483	-0.1923	0.0483	-0.0327
0.0957	8.0624	0.05	-0.1809	0.05	-0.0319	0.05	-0.1809	0.05	-0.0319	0.0986	5.9189	0.0483	-0.3387	0.0483	-0.2043	0.0483	-0.3387	0.0483	-0.2043	0.0976	5.5986	0.05	-0.2358	0.05	0.1425	0.05	-0.1916	0.05	-0.0327
0.099	7.9566	0.0517	-0.1799	0.0517	-0.0319	0.0517	-0.1799	0.0517	-0.0319	0.1019	5.9297	0.05	-0.3372	0.05	-0.2032	0.05	-0.3372	0.05	-0.2032	0.1009	5.8044	0.0517	-0.2356	0.0517	0.1418	0.0517	-0.1909	0.0517	-0.0327
0.1023	7.8557	0.0533	-0.1789	0.0533	-0.0319	0.0533	-0.1789	0.0533	-0.0319	0.1052	5.9427	0.0517	-0.3358	0.0517	-0.202	0.0517	-0.3358	0.0517	-0.202	0.1042	6.013	0.0533	-0.2353	0.0533	0.1411	0.0533	-0.1902	0.0533	-0.0327
0.1056	7.7596	0.055	-0.1778	0.055	-0.0319	0.055	-0.1778	0.055	-0.0319	0.1086	5.9581	0.0533	-0.3344	0.0533	-0.2008	0.0533	-0.3344	0.0533	-0.2008	0.1076	6.2234	0.055	-0.235	0.055	0.1404	0.055	-0.1894	0.055	-0.0327
0.1089	7.6685	0.0567	-0.1767	0.0567	-0.0319	0.0567	-0.1767	0.0567	-0.0319	0.1119	5.9752	0.055	-0.3331	0.055	-0.1997	0.055	-0.3331	0.055	-0.1997	0.1109	6.4358	0.0567	-0.2347	0.0567	0.1397	0.0567	-0.1886	0.0567	-0.0327
0.1122	7.5825	0.0583	-0.1756	0.0583	-0.0319	0.0583	-0.1756	0.0583	-0.0319	0.1152	5.9945	0.0567	-0.3318	0.0567	-0.1985	0.0567	-0.3318	0.0567	-0.1985	0.1142	6.65	0.0583	-0.2344	0.0583	0.1389	0.0583	-0.1878	0.0583	-0.0327
0.1155	7.5017	0.06	-0.1744	0.06	-0.0319	0.06	-0.1744	0.06	-0.0319	0.1185	6.0158	0.0583	-0.3305	0.0583	-0.1974	0.0583	-0.3305	0.0583	-0.1974	0.1176	6.8663	0.06	-0.234	0.06	0.1382	0.06	-0.187	0.06	-0.0327
0.1188	7.4262	0.0617	-0.1732	0.0617	-0.0319	0.0617	-0.1732	0.0617	-0.0319	0.1219	6.0393	0.06	-0.3292	0.06	-0.1962	0.06	-0.3292	0.06	-0.1962	0.1209	7.0847	0.0617	-0.2337	0.0617	0.1375	0.0617	-0.1862	0.0617	-0.0327
0.1221	7.3561	0.0633	-0.172	0.0633	-0.0319	0.0633	-0.172	0.0633	-0.0319	0.1252	6.0648	0.0617	-0.328	0.0617	-0.1952	0.0617	-0.328	0.0617	-0.1952	0.1242	7.3042	0.0633	-0.2334	0.0633	0.1368	0.0633	-0.1853	0.0633	-0.0327
0.1254	7.2913	0.065	-0.1707	0.065	-0.0319	0.065	-0.1707	0.065	-0.0319	0.1285	6.0925	0.0633	-0.3268	0.0633	-0.194	0.0633	-0.3268	0.0633	-0.194	0.1276	7.5257	0.065	-0.233	0.065	0.1361	0.065	-0.1844	0.065	-0.0327
0.1287	7.2321	0.0667	-0.1694	0.0667	-0.0319	0.0667	-0.1694	0.0667	-0.0319	0.1319	6.1226	0.065	-0.3256	0.065	-0.1928	0.065	-0.3256	0.065	-0.1928	0.1309	7.7483	0.0667	-0.2327	0.0667	0.1354	0.0667	-0.1835	0.0667	-0.0327
0.132	7.1784	0.0683	-0.1681	0.0683	-0.0319	0.0683	-0.1681	0.0683	-0.0319	0.1352	6.1544	0.0667	-0.3244	0.0667	-0.1917	0.0667	-0.3244	0.0667	-0.1917	0.1342	7.9727	0.0683	-0.2323	0.0683	0.1347	0.0683	-0.1826	0.0683	-0.0327
0.1353	7.1303	0.07	-0.1667	0.07	-0.0319	0.07	-0.1667	0.07	-0.0319	0.1385	6.1884	0.0683	-0.3233	0.0683	-0.1905	0.0683	-0.3233	0.0683	-0.1905	0.1376	8.1981	0.07	-0.2319	0.07	0.134	0.07	-0.1817	0.07	-0.0327
0.1386	7.0879	0.0717	-0.1652	0.0717	-0.0319	0.0717	-0.1652	0.0717	-0.0319	0.1419	6.2244	0.07	-0.3222	0.07	-0.1894	0.07	-0.3222	0.07	-0.1894	0.1409	8.4248	0.0717	-0.2315	0.0717	0.1333	0.0717	-0.1807	0.0717	-0.0327
0.1419	7.0512	0.0733	-0.1637	0.0733	-0.0319	0.0733	-0.1637	0.0733	-0.0319	0.1452	6.2629	0.0717	-0.3211	0.0717	-0.1882	0.0717	-0.3211	0.0717	-0.1882	0.1442	8.6527	0.0733	-0.2311	0.0733	0.1326	0.0733	-0.1797	0.0733	-0.0327
0.1452	7.0201	0.075	-0.1622	0.075	-0.0319	0.075	-0.1622	0.075	-0.0319	0.1485	6.3032	0.0733	-0.32	0.0733	-0.187	0.0733	-0.32	0.0733	-0.187	0.1476	8.8813	0.075	-0.2307	0.075	0.1318	0.075	-0.1786	0.075	-0.0327
0.1485	6.9949	0.0767	-0.1606	0.0767	-0.0319	0.0767	-0.1606	0.0767	-0.0319	0.1519	6.3455	0.075	-0.3189	0.075	-0.1859	0.075	-0.3189	0.075	-0.1859	0.1509	9.1112	0.0767	-0.2303	0.0767	0.1311	0.0767	-0.1776	0.0767	-0.0327
0.1518	6.9754	0.0783	-0.1589	0.0783	-0.0319	0.0783	-0.1589	0.0783	-0.0319	0.1552	6.39	0.0767	-0.3179	0.0767	-0.1847	0.0767	-0.3179	0.0767	-0.1847	0.1542	9.3415	0.0783	-0.2298	0.0783	0.1304	0.0783	-0.1765	0.0783	-0.0327
0.1551	6.9616	0.08	-0.1572	0.08	-0.0319	0.08	-0.1572	0.08	-0.0319	0.1585	6.4365	0.0783	-0.3169	0.0783	-0.1836	0.0783	-0.3169	0.0783	-0.1836	0.1576	9.5729	0.08	-0.2294	0.08	0.1297	0.08	-0.1753	0.08	-0.0327
0.1584	6.9536	0.0817	-0.1554	0.0817	-0.0319	0.0817	-0.1554	0.0817	-0.0319	0.1619	6.4852	0.08	-0.3159	0.08	-0.1824	0.08	-0.3159	0.08	-0.1824	0.1609	9.8046	0.0817	-0.2289	0.0817	0.129	0.0817	-0.1742	0.0817	-0.0327
0.1617	6.9514	0.0833	-0.1536	0.0833	-0.0319	0.0833	-0.1536	0.0833	-0.0319	0.1652	6.5359	0.0817	-0.3149	0.0817	-0.1812	0.0817	-0.3149	0.0817	-0.1812	0.1642	10.0369	0.0833	-0.2284	0.0833	0.1283	0.0833	-0.173	0.0833	-0.0327
0.165	6.9549	0.085	-0.1516	0.085	-0.0319	0.085	-0.1516	0.085	-0.0319	0.1685	6.5884	0.0833	-0.3139	0.0833	-0.1802	0.0833	-0.3139	0.0833	-0.1802	0.1676	10.2697	0.085	-0.2279	0.085	0.1276	0.085	-0.1717	0.085	-0.0327
0.1683	6.9641	0.0867	-0.1496	0.0867	-0.0319	0.0867	-0.1496	0.0867	-0.0319	0.1719	6.643	0.085	-0.3129	0.085	-0.179	0.085	-0.3129	0.085	-0.179	0.1709	10.5028	0.0867	-0.2274	0.0867	0.1269	0.0867	-0.1704	0.0867	-0.0327
0.1716	6.9789	0.0883	-0.1475	0.0883	-0.0319	0.0883	-0.1475	0.0883	-0.0319	0.1752	6.6997	0.0867	-0.312	0.0867	-0.1778	0.0867	-0.312	0.0867	-0.1778	0.1742	10.7363	0.0883	-0.2269	0.0883	0.1262	0.0883	-0.1691	0.0883	-0.0327
0.1749	6.9995	0.09	-0.1453	0.09	-0.0319	0.09	-0.1453	0.09	-0.0319	0.1785	6.7582	0.0883	-0.3111	0.0883	-0.1767	0.0883	-0.3111	0.0883	-0.1767	0.1776	10.9697	0.09	-0.2263	0.09	0.1255	0.09	-0.1678	0.09	-0.0327
0.1782	7.0256	0.0917	-0.143	0.0917	-0.0319	0.0917	-0.143	0.0917	-0.0319	0.1819	6.8187	0.09	-0.3102	0.09	-0.1755	0.09	-0.3102	0.09	-0.1755	0.1809	11.2032	0.0917	-0.2258	0.0917	0.1248	0.0917	-0.1664	0.0917	-0.0327
0.1815	7.0572	0.0933	-0.1406	0.0933	-0.0319	0.0933	-0.1406	0.0933	-0.0319	0.1852	6.8814	0.0917	-0.3093	0.0917	-0.1743	0.0917	-0.3093	0.0917	-0.1743	0.1842	11.4366	0.0933	-0.2252	0.0933	0.1241	0.0933	-0.1649	0.0933	-0.0327
0.1848	7.0944	0.095	-0.1381	0.095	-0.0319	0.095	-0.1381	0.095	-0.0319	0.1885	6.9458	0.0933	-0.3084	0.0933	-0.1732	0.0933	-0.3084	0.0933	-0.1732	0.1876	11.6701	0.095	-0.2246	0.095	0.1234	0.095	-0.1634	0.095	-0.0327
0.1881	7.1369	0.0967	-0.1354	0.0967	-0.0319	0.0967	-0.1354	0.0967	-0.0319	0.1919	7.0119	0.095	-0.3075	0.095	-0.172	0.095	-0.3075	0.095	-0.172	0.1909	11.9032	0.0967	-0.2239	0.0967	0.1227	0.0967	-0.1618	0.0967	-0.0327
0.1914	7.1848	0.0983	-0.1326	0.0983	-0.0319	0.0983	-0.1326	0.0983	-0.0319	0.1952	7.0802	0.0967	-0.3066	0.0967	-0.1708	0.0967	-0.3066	0.0967	-0.1708	0.1942	12.1359	0.0983	-0.2233	0.0983	0.122	0.0983	-0.1602	0.0983	-0.0327
0.1947	7.2379	0.1	-0.1297	0.1	-0.0319	0.1	-0.1297	0.1	-0.0319	0.1985	7.1498	0.0983	-0.3058	0.0983	-0.1697	0.0983	-0.3058	0.0983	-0.1697	0.1976	12.3683	0.1	-0.2226	0.1	0.1213	0.1	-0.1585	0.1	-0.0327
0.198	7.2962	0.1017	-0.1266	0.1017	-0.0319	0.1017	-0.1266	0.1017	-0.0319	0.2019	7.2216	0.1	-0.3049	0.1	-0.1685	0.1	-0.3049	0.1	-0.1685	0.2009	12.6004	0.1017	-0.2219	0.1017	0.1206	0.1017	-0.1568	0.1017	-0.0327
0.2013	7.3595	0.1033	-0.1234	0.1033	-0.0319	0.1033	-0.1234	0.1033	-0.0319	0.2052	7.2951	0.1017	-0.3041	0.1017	-0.1673	0.1017	-0.3041	0.1017	-0.1673	0.2042	12.8317	0.1033	-0.2212	0.1033	0.1199	0.1033	-0.1549	0.1033	-0.0327
0.2046	7.4278	0.105	-0.1199	0.105	-0.0319	0.105	-0.1199	0.105	-0.0319	0.2085	7.3703	0.1033	-0.3033	0.1033	-0.1661	0.1033	-0.3033	0.1033	-0.1661	0.2076	13.0624	0.105	-0.2205	0.105	0.1192	0.105	-0.153	0.105	-0.0327
0.2079	7.5009	0.1067	-0.1163	0.1067	-0.0319	0.1067	-0.1163	0.1067	-0.0319	0.2118	7.4473	0.105	-0.3025	0.105	-0.165	0.105	-0.3025	0.105	-0.165	0.2109	13.2927	0.1067	-0.2197	0.1067	0.1186	0.1067	-0.1511	0.1067	-0.0327
0.2112	7.5788	0.1083	-0.1124	0.1083	-0.0319	0.1083	-0.1124	0.1083	-0.0319	0.2152	7.5257	0.1067	-0.3017	0.1067	-0.1638	0.1067	-0.3017	0.1067	-0.1638	0.2142	13.5219	0.1083	-0.2189	0.1083	0.1179	0.1083	-0.149	0.1083	-0.0327
0.2145	7.6612	0.11	-0.1083	0.11	-0.0319	0.11	-0.1083	0.11	-0.0319	0.2185	7.6062	0.1083	-0.3009	0.1083	-0.1626	0.1083	-0.3009	0.1083	-0.1626	0.2176	13.7505	0.11	-0.218	0.11	0.1172	0.11	-0.1469	0.11	-0.0327
0.2178	7.7481	0.1117	-0.1039	0.1117	-0.0319	0.1117	-0.1039	0.1117	-0.0319	0.2218	7.6881	0.11	-0.3001	0.11	-0.1616	0.11	-0.3001	0.11	-0.1616	0.2209	13.978	0.1117	-0.2172	0.1117	0.1165	0.1117	-0.1446	0.1117	-0.0327
0.2211	7.8394	0.1133	-0.0992	0.1133	-0.0319	0.1133	-0.0992	0.1133	-0.0319	0.2252	7.7714	0.1117	-0.2993	0.1117	-0.1604	0.1117	-0.2993	0.1117	-0.1604	0.2242	14.2044	0.1133	-0.2163	0.1133	0.1158	0.1133	-0.1423	0.1133	-0.0327
0.2244	7.9349	0.115	-0.0942	0.115	-0.0319	0.115	-0.0942	0.115	-0.0319	0.2285	7.8565	0.1133	-0.2985	0.1133	-0.1592	0.1133	-0.2985	0.1133	-0.1592	0.2276	14.4298	0.115	-0.2153	0.115	0.1152	0.115	-0.1399	0.115	-0.0327
0.2277	8.0344	0.1167	-0.0887	0.1167	-0.0319	0.1167	-0.0887	0.1167	-0.0319	0.2318	7.9429	0.115	-0.2978	0.115	-0.1581	0.115	-0.2978	0.115	-0.1581	0.2309	14.6545	0.1167	-0.2143	0.1167	0.1145	0.1167	-0.1373	0.1167	-0.0327
0.231	8.1378	0.1183	-0.0829	0.1183	-0.0319	0.1183	-0.0829	0.1183	-0.0319	0.2352	8.0307	0.1167	-0.297	0.1167	-0.1569	0.1167	-0.297	0.1167	-0.1569	0.2342	14.8775	0.1183	-0.2133	0.1183	0.1137	0.1183	-0.1346	0.1183	-0.0327
0.2343	8.245	0.12	-0.0767	0.12	-0.0319	0.12	-0.0767	0.12	-0.0319	0.2385	8.1204	0.1183	-0.2963	0.1183	-0.1557	0.1183	-0.2963	0.1183	-0.1557	0.2376	15.0997	0.12	-0.2123	0.12	0.113	0.12	-0.1318	0.12	-0.0327
0.2376	8.3557	0.1217	-0.0699	0.1217	-0.0319	0.1217	-0.0699	0.1217	-0.0319	0.2418	8.211	0.12	-0.2955	0.12	-0.1545	0.12	-0.2955	0.12	-0.1545	0.2409	15.3202	0.1217	-0.2111	0.1217	0.1123	0.1217	-0.1288	0.1217	-0.0327
0.2409	8.4699	0.1233	-0.0625	0.1233	-0.0319	0.1233	-0.0625	0.1233	-0.0319	0.2452	8.3034	0.1217	-0.2948	0.1217	-0.1534	0.1217	-0.2948	0.1217	-0.1534	0.2442	15.5397	0.1233	-0.21	0.1233	0.1116	0.1233	-0.1256	0.1233	-0.0327
0.2442	8.5874	0.125	-0.0545	0.125	-0.0319	0.125	-0.0545	0.125	-0.0319	0.2485	8.3969	0.1233	-0.2941	0.1233	-0.1522	0.1233	-0.2941	0.1233	-0.1522	0.2476	15.7577	0.125	-0.2088	0.125	0.111	0.125	-0.1223	0.125	-0.0327
0.2475	8.7079	0.1267	-0.0457	0.1267	-0.0319	0.1267	-0.0457	0.1267	-0.0319	0.2518	8.4917	0.125	-0.2934	0.125	-0.151	0.125	-0.2934	0.125	-0.151	0.2509	15.9744	0.1267	-0.2075	0.1267	0.1103	0.1267	-0.1188	0.1267	-0.0327
0.2508	8.8313	0.1283	-0.0362	0.1283	-0.0319	0.1283	-0.0362	0.1283	-0.0319	0.2552	8.5879	0.1267	-0.2926	0.1267	-0.1499	0.1267	-0.2926	0.1267	-0.1499	0.2542	16.1893	0.1283	-0.2061	0.1283	0.1096	0.1283	-0.1151	0.1283	-0.0327
0.2541	8.9575	0.13	-0.0258	0.13	-0.0319	0.13	-0.0258	0.13	-0.0319	0.2585	8.6853	0.1283	-0.2919	0.1283	-0.1487	0.1283	-0.2919	0.1283	-0.1487	0.2576	16.4031	0.13	-0.2047	0.13	0.1089	0.13	-0.1111	0.13	-0.0327
0.2574	9.0862	0.1317	-0.0144	0.1317	-0.0319	0.1317	-0.0144	0.1317	-0.0319	0.2618	8.7836	0.13	-0.2912	0.13	-0.1475	0.13	-0.2912	0.13	-0.1475	0.2609	16.6152	0.1317	-0.2032	0.1317	0.1083	0.1317	-0.1069	0.1317	-0.0327
0.2607	9.2172	0.1333	-0.0020546	0.1333	-0.0319	0.1333	-0.0020546	0.1333	-0.0319	0.2652	8.8834	0.1317	-0.2905	0.1317	-0.1464	0.1317	-0.2905	0.1317	-0.1464	0.2642	16.8256	0.1333	-0.2017	0.1333	0.1076	0.1333	-0.1024	0.1333	-0.0327
0.264	9.3505	0.135	0.0114	0.135	-0.0319	0.135	0.0114	0.135	-0.0319	0.2685	8.9838	0.1333	-0.2898	0.1333	-0.1452	0.1333	-0.2898	0.1333	-0.1452	0.2675	17.0345	0.135	-0.2	0.135	0.1069	0.135	-0.0976	0.135	-0.0327
0.2673	9.4857	0.1367	0.0259	0.1367	-0.0319	0.1367	0.0259	0.1367	-0.0319	0.2718	9.0856	0.135	-0.2891	0.135	-0.144	0.135	-0.2891	0.135	-0.144	0.2709	17.2417	0.1367	-0.1983	0.1367	0.1062	0.1367	-0.0924	0.1367	-0.0327
0.2706	9.6228	0.1383	0.0415	0.1383	-0.0319	0.1383	0.0415	0.1383	-0.0319	0.2752	9.1882	0.1367	-0.2884	0.1367	-0.143	0.1367	-0.2884	0.1367	-0.143	0.2742	17.4472	0.1383	-0.1965	0.1383	0.1056	0.1383	-0.0869	0.1383	-0.0327
0.2739	9.7614	0.14	0.058	0.14	-0.0319	0.14	0.058	0.14	-0.0319	0.2785	9.2922	0.1383	-0.2878	0.1383	-0.1418	0.1383	-0.2878	0.1383	-0.1418	0.2775	17.6512	0.14	-0.1945	0.14	0.1049	0.14	-0.0809	0.14	-0.0327
0.2772	9.9015	0.1417	0.0753	0.1417	-0.0319	0.1417	0.0753	0.1417	-0.0319	0.2818	9.3968	0.14	-0.2871	0.14	-0.1406	0.14	-0.2871	0.14	-0.1406	0.2809	17.8532	0.1417	-0.1924	0.1417	0.1042	0.1417	-0.0744	0.1417	-0.0327
0.2805	10.0428	0.1433	0.0931	0.1433	-0.0319	0.1433	0.0931	0.1433	-0.0319	0.2852	9.5022	0.1417	-0.2864	0.1417	-0.1395	0.1417	-0.2864	0.1417	-0.1395	0.2842	18.0537	0.1433	-0.1902	0.1433	0.1035	0.1433	-0.0674	0.1433	-0.0327
0.2838	10.1851	0.145	0.1111	0.145	-0.0319	0.145	0.1111	0.145	-0.0319	0.2885	9.6085	0.1433	-0.2857	0.1433	-0.1383	0.1433	-0.2857	0.1433	-0.1383	0.2875	18.2522	0.145	-0.1878	0.145	0.1029	0.145	-0.0599	0.145	-0.0327
0.2871	10.3283	0.1467	0.129	0.1467	-0.0319	0.1467	0.129	0.1467	-0.0319	0.2918	9.7157	0.145	-0.285	0.145	-0.1371	0.145	-0.285	0.145	-0.1371	0.2909	18.4492	0.1467	-0.1853	0.1467	0.1022	0.1467	-0.0516	0.1467	-0.0327
0.2904	10.4721	0.1483	0.1465	0.1483	-0.0319	0.1483	0.1465	0.1483	-0.0319	0.2952	9.8234	0.1467	-0.2844	0.1467	-0.136	0.1467	-0.2844	0.1467	-0.136	0.2942	18.6442	0.1483	-0.1826	0.1483	0.1015	0.1483	-0.0426	0.1483	-0.0327
0.2937	10.6163	0.15	0.1634	0.15	-0.0319	0.15	0.1634	0.15	-0.0319	0.2985	9.932	0.1483	-0.2837	0.1483	-0.1348	0.1483	-0.2837	0.1483	-0.1348	0.2975	18.8377	0.15	-0.1796	0.15	0.1008	0.15	-0.0328	0.15	-0.0327
0.297	10.7609	0.1517	0.1794	0.1517	-0.0319	0.1517	0.1794	0.1517	-0.0319	0.3018	10.0412	0.15	-0.283	0.15	-0.1336	0.15	-0.283	0.15	-0.1336	0.3009	19.0292	0.1517	-0.1765	0.1517	0.1002	0.1517	-0.022	0.1517	-0.0327
0.3003	10.9054	0.1533	0.1944	0.1533	-0.0319	0.1533	0.1944	0.1533	-0.0319	0.3051	10.1507	0.1517	-0.2824	0.1517	-0.1325	0.1517	-0.2824	0.1517	-0.1325	0.3042	19.2189	0.1533	-0.173	0.1533	0.0995	0.1533	-0.0103	0.1533	-0.0327
0.3036	11.0499	0.155	0.2081	0.155	-0.0319	0.155	0.2081	0.155	-0.0319	0.3085	10.2609	0.1533	-0.2817	0.1533	-0.1313	0.1533	-0.2817	0.1533	-0.1313	0.3075	19.4068	0.155	-0.1693	0.155	0.0988	0.155	0.0024155	0.155	-0.0327
0.3069	11.1941	0.1567	0.2206	0.1567	-0.0319	0.1567	0.2206	0.1567	-0.0319	0.3118	10.3719	0.155	-0.281	0.155	-0.1301	0.155	-0.281	0.155	-0.1301	0.3109	19.593	0.1567	-0.1652	0.1567	0.0981	0.1567	0.0162	0.1567	-0.0327
0.3102	11.3377	0.1583	0.2317	0.1583	-0.0319	0.1583	0.2317	0.1583	-0.0319	0.3151	10.4832	0.1567	-0.2804	0.1567	-0.129	0.1567	-0.2804	0.1567	-0.129	0.3142	19.7771	0.1583	-0.1606	0.1583	0.0975	0.1583	0.0311	0.1583	-0.0327
0.3135	11.4807	0.16	0.2413	0.16	-0.0319	0.16	0.2413	0.16	-0.0319	0.3185	10.5945	0.1583	-0.2797	0.1583	-0.1278	0.1583	-0.2797	0.1583	-0.1278	0.3175	19.9598	0.16	-0.1556	0.16	0.0969	0.16	0.047	0.16	-0.0327
0.3168	11.6228	0.1617	0.2495	0.1617	-0.0319	0.1617	0.2495	0.1617	-0.0319	0.3218	10.7065	0.16	-0.2791	0.16	-0.1266	0.16	-0.2791	0.16	-0.1266	0.3209	20.1404	0.1617	-0.15	0.1617	0.0963	0.1617	0.0638	0.1617	-0.0327
0.3201	11.7639	0.1633	0.2561	0.1633	-0.0319	0.1633	0.2561	0.1633	-0.0319	0.3251	10.8189	0.1617	-0.2784	0.1617	-0.1256	0.1617	-0.2784	0.1617	-0.1256	0.3242	20.3193	0.1633	-0.1437	0.1633	0.0956	0.1633	0.0813	0.1633	-0.0327
0.3234	11.9037	0.165	0.2613	0.165	-0.0319	0.165	0.2613	0.165	-0.0319	0.3285	10.9312	0.1633	-0.2777	0.1633	-0.1244	0.1633	-0.2777	0.1633	-0.1244	0.3275	20.4964	0.165	-0.1366	0.165	0.0949	0.165	0.0992	0.165	-0.0327
0.3267	12.0422	0.1667	0.265	0.1667	-0.0319	0.1667	0.265	0.1667	-0.0319	0.3318	11.0439	0.165	-0.2771	0.165	-0.1233	0.165	-0.2771	0.165	-0.1233	0.3309	20.6717	0.1667	-0.1284	0.1667	0.0942	0.1667	0.1171	0.1667	-0.0327
0.33	12.1791	0.1683	0.2673	0.1683	-0.0319	0.1683	0.2673	0.1683	-0.0319	0.3351	11.1566	0.1667	-0.2764	0.1667	-0.1221	0.1667	-0.2764	0.1667	-0.1221	0.3342	20.8453	0.1683	-0.1188	0.1683	0.0936	0.1683	0.1349	0.1683	-0.0327
0.3333	12.3142	0.17	0.2683	0.17	-0.0319	0.17	0.2683	0.17	-0.0319	0.3385	11.2693	0.1683	-0.2758	0.1683	-0.1209	0.1683	-0.2758	0.1683	-0.1209	0.3375	21.0172	0.17	-0.1076	0.17	0.0929	0.17	0.1523	0.17	-0.0327
0.3366	12.4475	0.1717	0.268	0.1717	-0.0319	0.1717	0.268	0.1717	-0.0319	0.3418	11.382	0.17	-0.2751	0.17	-0.1198	0.17	-0.2751	0.17	-0.1198	0.3409	21.1873	0.1717	-0.0942	0.1717	0.0923	0.1717	0.1688	0.1717	-0.0327
0.3399	12.5788	0.1733	0.2667	0.1733	-0.0319	0.1733	0.2667	0.1733	-0.0319	0.3451	11.4947	0.1717	-0.2744	0.1717	-0.1186	0.1717	-0.2744	0.1717	-0.1186	0.3442	21.356	0.1733	-0.0779	0.1733	0.0917	0.1733	0.1845	0.1733	-0.0327
0.3432	12.7078	0.175	0.2643	0.175	-0.0319	0.175	0.2643	0.175	-0.0319	0.3485	11.6074	0.1733	-0.2738	0.1733	-0.1175	0.1733	-0.2738	0.1733	-0.1175	0.3475	21.5226	0.175	-0.0575	0.175	0.091	0.175	0.199	0.175	-0.0327
0.3465	12.8345	0.1767	0.261	0.1767	-0.0319	0.1767	0.261	0.1767	-0.0319	0.3518	11.7201	0.175	-0.2731	0.175	-0.1163	0.175	-0.2731	0.175	-0.1163	0.3509	21.6874	0.1767	-0.0317	0.1767	0.0903	0.1767	0.2123	0.1767	-0.0327
0.3498	12.9587	0.1783	0.257	0.1783	-0.0319	0.1783	0.257	0.1783	-0.0319	0.3551	11.8321	0.1767	-0.2724	0.1767	-0.1152	0.1767	-0.2724	0.1767	-0.1152	0.3542	21.8509	0.1783	0.0011665	0.1783	0.0896	0.1783	0.2243	0.1783	-0.0327
0.3531	13.0803	0.18	0.2523	0.18	-0.0319	0.18	0.2523	0.18	-0.0319	0.3585	11.9441	0.1783	-0.2718	0.1783	-0.114	0.1783	-0.2718	0.1783	-0.114	0.3575	22.0126	0.18	0.0422	0.18	0.089	0.18	0.2349	0.18	-0.0327
0.3564	13.1991	0.1817	0.2471	0.1817	-0.0319	0.1817	0.2471	0.1817	-0.0319	0.3618	12.0558	0.18	-0.2711	0.18	-0.113	0.18	-0.2711	0.18	-0.113	0.3609	22.1729	0.1817	0.0902	0.1817	0.0884	0.1817	0.244	0.1817	-0.0327
0.3597	13.315	0.1833	0.2413	0.1833	-0.0319	0.1833	0.2413	0.1833	-0.0319	0.3651	12.1671	0.1817	-0.2704	0.1817	-0.1118	0.1817	-0.2704	0.1817	-0.1118	0.3642	22.3314	0.1833	0.1402	0.1833	0.0877	0.1833	0.2516	0.1833	-0.0327
0.363	13.4279	0.185	0.2353	0.185	-0.0319	0.185	0.2353	0.185	-0.0319	0.3685	12.2777	0.1833	-0.2697	0.1833	-0.1107	0.1833	-0.2697	0.1833	-0.1107	0.3675	22.4882	0.185	0.186	0.185	0.0871	0.185	0.2577	0.185	-0.0327
0.3663	13.5377	0.1867	0.2289	0.1867	-0.0319	0.1867	0.2289	0.1867	-0.0319	0.3718	12.3879	0.185	-0.2691	0.185	-0.1095	0.185	-0.2691	0.185	-0.1095	0.3709	22.6436	0.1867	0.2233	0.1867	0.0864	0.1867	0.2624	0.1867	-0.0327
0.3696	13.6443	0.1883	0.2223	0.1883	-0.0319	0.1883	0.2223	0.1883	-0.0319	0.3751	12.4978	0.1867	-0.2684	0.1867	-0.1084	0.1867	-0.2684	0.1867	-0.1084	0.3742	22.7976	0.1883	0.2497	0.1883	0.0859	0.1883	0.2656	0.1883	-0.0327
0.3729	13.7475	0.19	0.2155	0.19	-0.0319	0.19	0.2155	0.19	-0.0319	0.3785	12.6067	0.1883	-0.2677	0.1883	-0.1072	0.1883	-0.2677	0.1883	-0.1072	0.3775	22.9499	0.19	0.2646	0.19	0.0852	0.19	0.2674	0.19	-0.0327
0.3762	13.8472	0.1917	0.2087	0.1917	-0.0319	0.1917	0.2087	0.1917	-0.0319	0.3818	12.7152	0.19	-0.267	0.19	-0.1061	0.19	-0.267	0.19	-0.1061	0.3809	23.1011	0.1917	0.2686	0.1917	0.0845	0.1917	0.268	0.1917	-0.0327
0.3795	13.9434	0.1933	0.2017	0.1933	-0.0319	0.1933	0.2017	0.1933	-0.0319	0.3851	12.8226	0.1917	-0.2663	0.1917	-0.1049	0.1917	-0.2663	0.1917	-0.1049	0.3842	23.2505	0.1933	0.2636	0.1933	0.0838	0.1933	0.2673	0.1933	-0.0327
0.3828	14.036	0.195	0.1947	0.195	-0.0319	0.195	0.1947	0.195	-0.0319	0.3885	12.9294	0.1933	-0.2656	0.1933	-0.1038	0.1933	-0.2656	0.1933	-0.1038	0.3875	23.3986	0.195	0.252	0.195	0.0833	0.195	0.2656	0.195	-0.0327
0.3861	14.1249	0.1967	0.1877	0.1967	-0.0319	0.1967	0.1877	0.1967	-0.0319	0.3918	13.0351	0.195	-0.2649	0.195	-0.1026	0.195	-0.2649	0.195	-0.1026	0.3909	23.5452	0.1967	0.2361	0.1967	0.0826	0.1967	0.263	0.1967	-0.0327
0.3894	14.2099	0.1983	0.1807	0.1983	-0.0319	0.1983	0.1807	0.1983	-0.0319	0.3951	13.1397	0.1967	-0.2642	0.1967	-0.1016	0.1967	-0.2642	0.1967	-0.1016	0.3942	23.6905	0.1983	0.2178	0.1983	0.0819	0.1983	0.2594	0.1983	-0.0327
0.3927	14.2912	0.2	0.1737	0.2	-0.0319	0.2	0.1737	0.2	-0.0319	0.3984	13.2437	0.1983	-0.2635	0.1983	-0.1005	0.1983	-0.2635	0.1983	-0.1005	0.3975	23.8343	0.2	0.1984	0.2	0.0814	0.2	0.2552	0.2	-0.0327
0.396	14.3685	0.2017	0.1667	0.2017	-0.0319	0.2017	0.1667	0.2017	-0.0319	0.4018	13.3462	0.2	-0.2628	0.2	-0.0993	0.2	-0.2628	0.2	-0.0993	0.4009	23.9771	0.2017	0.1788	0.2017	0.0807	0.2017	0.2503	0.2017	-0.0327
0.3993	14.4418	0.2033	0.1598	0.2033	-0.0319	0.2033	0.1598	0.2033	-0.0319	0.4051	13.4481	0.2017	-0.2621	0.2017	-0.0982	0.2017	-0.2621	0.2017	-0.0982	0.4042	24.1185	0.2033	0.1593	0.2033	0.0801	0.2033	0.2449	0.2033	-0.0327
0.4026	14.5111	0.205	0.153	0.205	-0.0319	0.205	0.153	0.205	-0.0319	0.4084	13.5482	0.2033	-0.2613	0.2033	-0.097	0.2033	-0.2613	0.2033	-0.097	0.4075	24.2585	0.205	0.1403	0.205	0.0795	0.205	0.2391	0.205	-0.0327
0.4059	14.5763	0.2067	0.1462	0.2067	-0.0319	0.2067	0.1462	0.2067	-0.0319	0.4118	13.6476	0.205	-0.2606	0.205	-0.0959	0.205	-0.2606	0.205	-0.0959	0.4109	24.3975	0.2067	0.1217	0.2067	0.0788	0.2067	0.2329	0.2067	-0.0327
0.4092	14.6375	0.2083	0.1394	0.2083	-0.0319	0.2083	0.1394	0.2083	-0.0319	0.4151	13.7452	0.2067	-0.2599	0.2067	-0.0948	0.2067	-0.2599	0.2067	-0.0948	0.4142	24.535	0.2083	0.1036	0.2083	0.0782	0.2083	0.2265	0.2083	-0.0327
0.4125	14.6945	0.21	0.1328	0.21	-0.0319	0.21	0.1328	0.21	-0.0319	0.4184	13.8415	0.2083	-0.2591	0.2083	-0.0936	0.2083	-0.2591	0.2083	-0.0936	0.4175	24.6719	0.21	0.0862	0.21	0.0776	0.21	0.2198	0.21	-0.0327
0.4158	14.7473	0.2117	0.1261	0.2117	-0.0319	0.2117	0.1261	0.2117	-0.0319	0.4218	13.9367	0.21	-0.2584	0.21	-0.0926	0.21	-0.2584	0.21	-0.0926	0.4209	24.807	0.2117	0.0693	0.2117	0.0769	0.2117	0.213	0.2117	-0.0327
0.4191	14.796	0.2133	0.1196	0.2133	-0.0319	0.2133	0.1196	0.2133	-0.0319	0.4251	14.0298	0.2117	-0.2576	0.2117	-0.0915	0.2117	-0.2576	0.2117	-0.0915	0.4242	24.9414	0.2133	0.053	0.2133	0.0764	0.2133	0.2062	0.2133	-0.0327
0.4224	14.8405	0.215	0.1131	0.215	-0.0319	0.215	0.1131	0.215	-0.0319	0.4284	14.1218	0.2133	-0.2568	0.2133	-0.0904	0.2133	-0.2568	0.2133	-0.0904	0.4275	25.0747	0.215	0.0371	0.215	0.0757	0.215	0.1992	0.215	-0.0327
0.4257	14.8808	0.2167	0.1067	0.2167	-0.0319	0.2167	0.1067	0.2167	-0.0319	0.4318	14.2121	0.215	-0.256	0.215	-0.0892	0.215	-0.256	0.215	-0.0892	0.4309	25.2067	0.2167	0.0213	0.2167	0.0751	0.2167	0.1922	0.2167	-0.0327
0.429	14.9168	0.2183	0.1004	0.2183	-0.0319	0.2183	0.1004	0.2183	-0.0319	0.4351	14.3007	0.2167	-0.2552	0.2167	-0.0881	0.2167	-0.2552	0.2167	-0.0881	0.4342	25.3379	0.2183	0.005477	0.2183	0.0745	0.2183	0.1852	0.2183	-0.0327
0.4323	14.9487	0.22	0.0942	0.22	-0.0319	0.22	0.0942	0.22	-0.0319	0.4384	14.3875	0.2183	-0.2544	0.2183	-0.087	0.2183	-0.2544	0.2183	-0.087	0.4375	25.4681	0.22	-0.0106	0.22	0.0738	0.22	0.1782	0.22	-0.0327
0.4356	14.9765	0.2217	0.088	0.2217	-0.0319	0.2217	0.088	0.2217	-0.0319	0.4418	14.4725	0.22	-0.2536	0.22	-0.086	0.22	-0.2536	0.22	-0.086	0.4409	25.5973	0.2217	-0.0272	0.2217	0.0733	0.2217	0.1713	0.2217	-0.0327
0.4389	15	0.2233	0.0819	0.2233	-0.0319	0.2233	0.0819	0.2233	-0.0319	0.4451	14.5555	0.2217	-0.2528	0.2217	-0.0848	0.2217	-0.2528	0.2217	-0.0848	0.4442	25.7254	0.2233	-0.0443	0.2233	0.0726	0.2233	0.1643	0.2233	-0.0327
0.4422	15.0195	0.225	0.076	0.225	-0.0319	0.225	0.076	0.225	-0.0319	0.4484	14.6367	0.2233	-0.252	0.2233	-0.0837	0.2233	-0.252	0.2233	-0.0837	0.4475	25.8524	0.225	-0.0618	0.225	0.0721	0.225	0.1575	0.225	-0.0327
0.4455	15.0348	0.2267	0.07	0.2267	-0.0319	0.2267	0.07	0.2267	-0.0319	0.4518	14.7161	0.225	-0.2511	0.225	-0.0826	0.225	-0.2511	0.225	-0.0826	0.4509	25.9788	0.2267	-0.0795	0.2267	0.0714	0.2267	0.1506	0.2267	-0.0327
0.4488	15.046	0.2283	0.0642	0.2283	-0.0319	0.2283	0.0642	0.2283	-0.0319	0.4551	14.7935	0.2267	-0.2503	0.2267	-0.0815	0.2267	-0.2503	0.2267	-0.0815	0.4542	26.1044	0.2283	-0.097	0.2283	0.0709	0.2283	0.1439	0.2283	-0.0327
0.4521	15.0533	0.23	0.0584	0.23	-0.0319	0.23	0.0584	0.23	-0.0319	0.4584	14.8687	0.2283	-0.2494	0.2283	-0.0804	0.2283	-0.2494	0.2283	-0.0804	0.4575	26.229	0.23	-0.1138	0.23	0.0702	0.23	0.1372	0.23	-0.0327
0.4554	15.0565	0.2317	0.0527	0.2317	-0.0319	0.2317	0.0527	0.2317	-0.0319	0.4618	14.9415	0.23	-0.2485	0.23	-0.0794	0.23	-0.2485	0.23	-0.0794	0.4609	26.3526	0.2317	-0.1294	0.2317	0.0697	0.2317	0.1305	0.2317	-0.0327
0.4587	15.0558	0.2333	0.047	0.2333	-0.0319	0.2333	0.047	0.2333	-0.0319	0.4651	15.0126	0.2317	-0.2476	0.2317	-0.0782	0.2317	-0.2476	0.2317	-0.0782	0.4642	26.4758	0.2333	-0.1434	0.2333	0.069	0.2333	0.124	0.2333	-0.0327
0.462	15.0512	0.235	0.0414	0.235	-0.0319	0.235	0.0414	0.235	-0.0319	0.4684	15.0815	0.2333	-0.2467	0.2333	-0.0771	0.2333	-0.2467	0.2333	-0.0771	0.4675	26.5979	0.235	-0.1555	0.235	0.0684	0.235	0.1175	0.235	-0.0327
0.4653	15.0429	0.2367	0.0358	0.2367	-0.0319	0.2367	0.0358	0.2367	-0.0319	0.4718	15.148	0.235	-0.2457	0.235	-0.076	0.235	-0.2457	0.235	-0.076	0.4709	26.7194	0.2367	-0.1656	0.2367	0.0678	0.2367	0.111	0.2367	-0.0327
0.4686	15.0307	0.2383	0.0302	0.2383	-0.0319	0.2383	0.0302	0.2383	-0.0319	0.4751	15.2124	0.2367	-0.2448	0.2367	-0.0749	0.2367	-0.2448	0.2367	-0.0749	0.4742	26.8398	0.2383	-0.1737	0.2383	0.0672	0.2383	0.1047	0.2383	-0.0327
0.4719	15.0149	0.24	0.0246	0.24	-0.0319	0.24	0.0246	0.24	-0.0319	0.4784	15.2744	0.2383	-0.2438	0.2383	-0.0738	0.2383	-0.2438	0.2383	-0.0738	0.4775	26.9598	0.24	-0.1801	0.24	0.0667	0.24	0.0984	0.24	-0.0327
0.4752	14.9954	0.2417	0.019	0.2417	-0.0319	0.2417	0.019	0.2417	-0.0319	0.4818	15.3339	0.24	-0.2428	0.24	-0.0728	0.24	-0.2428	0.24	-0.0728	0.4809	27.0788	0.2417	-0.1849	0.2417	0.066	0.2417	0.0922	0.2417	-0.0327
0.4785	14.9724	0.2433	0.0135	0.2433	-0.0319	0.2433	0.0135	0.2433	-0.0319	0.4851	15.3913	0.2417	-0.2418	0.2417	-0.0717	0.2417	-0.2418	0.2417	-0.0717	0.4842	27.1975	0.2433	-0.1885	0.2433	0.0655	0.2433	0.0861	0.2433	-0.0327
0.4818	14.946	0.245	0.0078498	0.245	-0.0319	0.245	0.0078498	0.245	-0.0319	0.4884	15.4459	0.2433	-0.2408	0.2433	-0.0706	0.2433	-0.2408	0.2433	-0.0706	0.4875	27.3154	0.245	-0.1909	0.245	0.0648	0.245	0.0801	0.245	-0.0327
0.4851	14.9162	0.2467	0.0022169	0.2467	-0.0319	0.2467	0.0022169	0.2467	-0.0319	0.4918	15.4984	0.245	-0.2397	0.245	-0.0695	0.245	-0.2397	0.245	-0.0695	0.4909	27.4323	0.2467	-0.1924	0.2467	0.0643	0.2467	0.0741	0.2467	-0.0327
0.4884	14.8831	0.2483	-0.0034531	0.2483	-0.0319	0.2483	-0.0034531	0.2483	-0.0319	0.4951	15.5481	0.2467	-0.2386	0.2467	-0.0684	0.2467	-0.2386	0.2467	-0.0684	0.4942	27.5489	0.2483	-0.1933	0.2483	0.0637	0.2483	0.0683	0.2483	-0.0327
0.4917	14.8468	0.25	-0.0091675	0.25	-0.0319	0.25	-0.0091675	0.25	-0.0319	0.4984	15.5957	0.2483	-0.2375	0.2483	-0.0674	0.2483	-0.2375	0.2483	-0.0674	0.4975	27.6647	0.25	-0.1935	0.25	0.063	0.25	0.0625	0.25	-0.0327
0.495	14.8074	0.2517	-0.0149	0.2517	-0.0319	0.2517	-0.0149	0.2517	-0.0319	0.5017	15.6405	0.25	-0.2364	0.25	-0.0663	0.25	-0.2364	0.25	-0.0663	0.5009	27.7799	0.2517	-0.1933	0.2517	0.0625	0.2517	0.0567	0.2517	-0.0327
0.4983	14.7651	0.2533	-0.0208	0.2533	-0.0319	0.2533	-0.0208	0.2533	-0.0319	0.5051	15.6828	0.2517	-0.2352	0.2517	-0.0653	0.2517	-0.2352	0.2517	-0.0653	0.5042	27.8947	0.2533	-0.1927	0.2533	0.062	0.2533	0.051	0.2533	-0.0327
0.5016	14.7198	0.255	-0.0266	0.255	-0.0319	0.255	-0.0266	0.255	-0.0319	0.5084	15.7224	0.2533	-0.234	0.2533	-0.0642	0.2533	-0.234	0.2533	-0.0642	0.5075	28.0088	0.255	-0.1918	0.255	0.0613	0.255	0.0454	0.255	-0.0327
0.5049	14.6717	0.2567	-0.0326	0.2567	-0.0319	0.2567	-0.0326	0.2567	-0.0319	0.5117	15.7598	0.255	-0.2328	0.255	-0.0632	0.255	-0.2328	0.255	-0.0632	0.5109	28.1222	0.2567	-0.1906	0.2567	0.0607	0.2567	0.0398	0.2567	-0.0327
0.5082	14.6209	0.2583	-0.0386	0.2583	-0.0319	0.2583	-0.0386	0.2583	-0.0319	0.5151	15.7941	0.2567	-0.2315	0.2567	-0.0621	0.2567	-0.2315	0.2567	-0.0621	0.5142	28.2349	0.2583	-0.1891	0.2583	0.0602	0.2583	0.0342	0.2583	-0.0327
0.5115	14.5675	0.26	-0.0446	0.26	-0.0319	0.26	-0.0446	0.26	-0.0319	0.5184	15.826	0.2583	-0.2302	0.2583	-0.061	0.2583	-0.2302	0.2583	-0.061	0.5175	28.3472	0.26	-0.1874	0.26	0.0595	0.26	0.0287	0.26	-0.0327
0.5148	14.5117	0.2617	-0.0507	0.2617	-0.0319	0.2617	-0.0507	0.2617	-0.0319	0.5217	15.8554	0.26	-0.2289	0.26	-0.0599	0.26	-0.2289	0.26	-0.0599	0.5209	28.4589	0.2617	-0.1855	0.2617	0.059	0.2617	0.0231	0.2617	-0.0327
0.5181	14.4534	0.2633	-0.0569	0.2633	-0.0319	0.2633	-0.0569	0.2633	-0.0319	0.5251	15.882	0.2617	-0.2275	0.2617	-0.059	0.2617	-0.2275	0.2617	-0.059	0.5242	28.5702	0.2633	-0.1834	0.2633	0.0585	0.2633	0.0176	0.2633	-0.0327
0.5214	14.3929	0.265	-0.063	0.265	-0.0319	0.265	-0.063	0.265	-0.0319	0.5284	15.9061	0.2633	-0.2261	0.2633	-0.0579	0.2633	-0.2261	0.2633	-0.0579	0.5275	28.6808	0.265	-0.1811	0.265	0.0579	0.265	0.012	0.265	-0.0327
0.5247	14.3303	0.2667	-0.0692	0.2667	-0.0319	0.2667	-0.0692	0.2667	-0.0319	0.5317	15.9275	0.265	-0.2246	0.265	-0.0568	0.265	-0.2246	0.265	-0.0568	0.5309	28.791	0.2667	-0.1785	0.2667	0.0572	0.2667	0.0064535	0.2667	-0.0327
0.528	14.2655	0.2683	-0.0754	0.2683	-0.0319	0.2683	-0.0754	0.2683	-0.0319	0.5351	15.9464	0.2667	-0.223	0.2667	-0.0558	0.2667	-0.223	0.2667	-0.0558	0.5342	28.9006	0.2683	-0.1757	0.2683	0.0567	0.2683	0.00084626	0.2683	-0.0327
0.5313	14.1989	0.27	-0.0816	0.27	-0.0319	0.27	-0.0816	0.27	-0.0319	0.5384	15.9625	0.2683	-0.2215	0.2683	-0.0548	0.2683	-0.2215	0.2683	-0.0548	0.5375	29.0094	0.27	-0.1726	0.27	0.0562	0.27	-0.0047986	0.27	-0.0326
0.5346	14.1305	0.2717	-0.0877	0.2717	-0.0319	0.2717	-0.0877	0.2717	-0.0319	0.5417	15.9758	0.27	-0.2198	0.27	-0.0537	0.27	-0.2198	0.27	-0.0537	0.5409	29.1179	0.2717	-0.1692	0.2717	0.0556	0.2717	-0.0105	0.2717	-0.0326
0.5379	14.0603	0.2733	-0.0938	0.2733	-0.0319	0.2733	-0.0938	0.2733	-0.0319	0.5451	15.9866	0.2717	-0.2181	0.2717	-0.0527	0.2717	-0.2181	0.2717	-0.0527	0.5442	29.2261	0.2733	-0.1655	0.2733	0.0551	0.2733	-0.0162	0.2733	-0.0326
0.5412	13.9885	0.275	-0.0998	0.275	-0.0319	0.275	-0.0998	0.275	-0.0319	0.5484	15.9947	0.2733	-0.2163	0.2733	-0.0516	0.2733	-0.2163	0.2733	-0.0516	0.5475	29.3332	0.275	-0.1614	0.275	0.0544	0.275	-0.022	0.275	-0.0326
0.5445	13.9153	0.2767	-0.1057	0.2767	-0.0319	0.2767	-0.1057	0.2767	-0.0319	0.5517	16.0003	0.275	-0.2144	0.275	-0.0506	0.275	-0.2144	0.275	-0.0506	0.5509	29.4403	0.2767	-0.1569	0.2767	0.0539	0.2767	-0.0279	0.2767	-0.0326
0.5478	13.8407	0.2783	-0.1114	0.2783	-0.0319	0.2783	-0.1114	0.2783	-0.0319	0.5551	16.0034	0.2767	-0.2125	0.2767	-0.0496	0.2767	-0.2125	0.2767	-0.0496	0.5542	29.5467	0.2783	-0.1518	0.2783	0.0533	0.2783	-0.0338	0.2783	-0.0326
0.5511	13.7649	0.28	-0.117	0.28	-0.0319	0.28	-0.117	0.28	-0.0319	0.5584	16.0038	0.2783	-0.2105	0.2783	-0.0485	0.2783	-0.2105	0.2783	-0.0485	0.5575	29.6524	0.28	-0.1461	0.28	0.0528	0.28	-0.0398	0.28	-0.0326
0.5544	13.6879	0.2817	-0.1225	0.2817	-0.0319	0.2817	-0.1225	0.2817	-0.0319	0.5617	16.0017	0.28	-0.2083	0.28	-0.0476	0.28	-0.2083	0.28	-0.0476	0.5609	29.7577	0.2817	-0.1396	0.2817	0.0522	0.2817	-0.0458	0.2817	-0.0326
0.5577	13.6098	0.2833	-0.1277	0.2833	-0.0319	0.2833	-0.1277	0.2833	-0.0319	0.5651	15.9968	0.2817	-0.2061	0.2817	-0.0465	0.2817	-0.2061	0.2817	-0.0465	0.5642	29.8624	0.2833	-0.1323	0.2833	0.0517	0.2833	-0.0518	0.2833	-0.0326
0.561	13.5309	0.285	-0.1327	0.285	-0.0319	0.285	-0.1327	0.285	-0.0319	0.5684	15.9898	0.2833	-0.2037	0.2833	-0.0455	0.2833	-0.2037	0.2833	-0.0455	0.5675	29.9667	0.285	-0.1238	0.285	0.0512	0.285	-0.058	0.285	-0.0326
0.5643	13.4511	0.2867	-0.1375	0.2867	-0.0319	0.2867	-0.1375	0.2867	-0.0319	0.5717	15.98	0.285	-0.2012	0.285	-0.0444	0.285	-0.2012	0.285	-0.0444	0.5709	30.0703	0.2867	-0.1138	0.2867	0.0506	0.2867	-0.0641	0.2867	-0.0326
0.5676	13.3706	0.2883	-0.1421	0.2883	-0.0319	0.2883	-0.1421	0.2883	-0.0319	0.5751	15.9677	0.2867	-0.1986	0.2867	-0.0435	0.2867	-0.1986	0.2867	-0.0435	0.5742	30.1735	0.2883	-0.1021	0.2883	0.0501	0.2883	-0.0702	0.2883	-0.0326
0.5709	13.2895	0.29	-0.1465	0.29	-0.0319	0.29	-0.1465	0.29	-0.0319	0.5784	15.953	0.2883	-0.1958	0.2883	-0.0425	0.2883	-0.1958	0.2883	-0.0425	0.5775	30.2761	0.29	-0.0879	0.29	0.0494	0.29	-0.0764	0.29	-0.0326
0.5742	13.2079	0.2917	-0.1506	0.2917	-0.0319	0.2917	-0.1506	0.2917	-0.0319	0.5817	15.9359	0.29	-0.1928	0.29	-0.0414	0.29	-0.1928	0.29	-0.0414	0.5809	30.3779	0.2917	-0.0704	0.2917	0.0489	0.2917	-0.0825	0.2917	-0.0326
0.5775	13.1259	0.2933	-0.1544	0.2933	-0.0319	0.2933	-0.1544	0.2933	-0.0319	0.5851	15.9163	0.2917	-0.1897	0.2917	-0.0405	0.2917	-0.1897	0.2917	-0.0405	0.5842	30.4794	0.2933	-0.0486	0.2933	0.0483	0.2933	-0.0886	0.2933	-0.0326
0.5808	13.0436	0.295	-0.158	0.295	-0.0319	0.295	-0.158	0.295	-0.0319	0.5884	15.8942	0.2933	-0.1863	0.2933	-0.0395	0.2933	-0.1863	0.2933	-0.0395	0.5875	30.5802	0.295	-0.0208	0.295	0.0478	0.295	-0.0946	0.295	-0.0326
0.5841	12.9611	0.2967	-0.1614	0.2967	-0.0319	0.2967	-0.1614	0.2967	-0.0319	0.5917	15.8701	0.295	-0.1826	0.295	-0.0384	0.295	-0.1826	0.295	-0.0384	0.5909	30.6803	0.2967	0.0145	0.2967	0.0472	0.2967	-0.1006	0.2967	-0.0326
0.5874	12.8784	0.2983	-0.1645	0.2983	-0.0319	0.2983	-0.1645	0.2983	-0.0319	0.595	15.8438	0.2967	-0.1786	0.2967	-0.0375	0.2967	-0.1786	0.2967	-0.0375	0.5942	30.7801	0.2983	0.0577	0.2983	0.0467	0.2983	-0.1064	0.2983	-0.0326
0.5907	12.7958	0.3	-0.1673	0.3	-0.0319	0.3	-0.1673	0.3	-0.0319	0.5984	15.8148	0.2983	-0.1743	0.2983	-0.0365	0.2983	-0.1743	0.2983	-0.0365	0.5975	30.8788	0.3	0.1065	0.3	0.0462	0.3	-0.1121	0.3	-0.0326
0.594	12.7132	0.3017	-0.17	0.3017	-0.0319	0.3017	-0.17	0.3017	-0.0319	0.6017	15.784	0.3	-0.1696	0.3	-0.0356	0.3	-0.1696	0.3	-0.0356	0.6009	30.9771	0.3017	0.1552	0.3017	0.0456	0.3017	-0.1177	0.3017	-0.0326
0.5973	12.6308	0.3033	-0.1724	0.3033	-0.0319	0.3033	-0.1724	0.3033	-0.0319	0.605	15.7507	0.3017	-0.1645	0.3017	-0.0346	0.3017	-0.1645	0.3017	-0.0346	0.6042	31.0751	0.3033	0.1981	0.3033	0.0452	0.3033	-0.1231	0.3033	-0.0326
0.6006	12.5486	0.305	-0.1745	0.305	-0.0319	0.305	-0.1745	0.305	-0.0319	0.6084	15.7157	0.3033	-0.1588	0.3033	-0.0335	0.3033	-0.1588	0.3033	-0.0335	0.6075	31.1721	0.305	0.2316	0.305	0.0447	0.305	-0.1283	0.305	-0.0326
0.6039	12.4667	0.3067	-0.1765	0.3067	-0.0319	0.3067	-0.1765	0.3067	-0.0319	0.6117	15.6783	0.305	-0.1524	0.305	-0.0326	0.305	-0.1524	0.305	-0.0326	0.6109	31.2683	0.3067	0.2541	0.3067	0.0441	0.3067	-0.1333	0.3067	-0.0326
0.6072	12.3853	0.3083	-0.1783	0.3083	-0.0319	0.3083	-0.1783	0.3083	-0.0319	0.615	15.6387	0.3067	-0.1453	0.3067	-0.0316	0.3067	-0.1453	0.3067	-0.0316	0.6142	31.3642	0.3083	0.2652	0.3083	0.0436	0.3083	-0.138	0.3083	-0.0326
0.6105	12.3043	0.31	-0.1799	0.31	-0.0319	0.31	-0.1799	0.31	-0.0319	0.6184	15.5974	0.3083	-0.1372	0.3083	-0.0306	0.3083	-0.1372	0.3083	-0.0306	0.6175	31.4591	0.31	0.2661	0.31	0.0431	0.31	-0.1426	0.31	-0.0326
0.6138	12.2239	0.3117	-0.1813	0.3117	-0.0319	0.3117	-0.1813	0.3117	-0.0319	0.6217	15.554	0.31	-0.1279	0.31	-0.0297	0.31	-0.1279	0.31	-0.0297	0.6209	31.5532	0.3117	0.2588	0.3117	0.0425	0.3117	-0.1469	0.3117	-0.0326
0.6171	12.144	0.3133	-0.1826	0.3133	-0.0319	0.3133	-0.1826	0.3133	-0.0319	0.625	15.5089	0.3117	-0.1171	0.3117	-0.0287	0.3117	-0.1171	0.3117	-0.0287	0.6242	31.6467	0.3133	0.2458	0.3133	0.042	0.3133	-0.1509	0.3133	-0.0326
0.6204	12.0649	0.315	-0.1837	0.315	-0.0319	0.315	-0.1837	0.315	-0.0319	0.6284	15.4616	0.3133	-0.1042	0.3133	-0.0278	0.3133	-0.1042	0.3133	-0.0278	0.6275	31.7394	0.315	0.2291	0.315	0.0414	0.315	-0.1547	0.315	-0.0326
0.6237	11.9865	0.3167	-0.1847	0.3167	-0.0319	0.3167	-0.1847	0.3167	-0.0319	0.6317	15.413	0.315	-0.0887	0.315	-0.0268	0.315	-0.0887	0.315	-0.0268	0.6309	31.8315	0.3167	0.2106	0.3167	0.0409	0.3167	-0.1583	0.3167	-0.0326
0.627	11.909	0.3183	-0.1855	0.3183	-0.0319	0.3183	-0.1855	0.3183	-0.0319	0.635	15.3622	0.3167	-0.0697	0.3167	-0.0258	0.3167	-0.0697	0.3167	-0.0258	0.6342	31.9228	0.3183	0.1913	0.3183	0.0405	0.3183	-0.1616	0.3183	-0.0326
0.6303	11.8322	0.32	-0.1862	0.32	-0.0319	0.32	-0.1862	0.32	-0.0319	0.6384	15.3097	0.3183	-0.0457	0.3183	-0.0249	0.3183	-0.0457	0.3183	-0.0249	0.6375	32.0131	0.32	0.1718	0.32	0.04	0.32	-0.1647	0.32	-0.0326
0.6336	11.7565	0.3217	-0.1867	0.3217	-0.0319	0.3217	-0.1867	0.3217	-0.0319	0.6417	15.2558	0.32	-0.0151	0.32	-0.024	0.32	-0.0151	0.32	-0.024	0.6409	32.1024	0.3217	0.1526	0.3217	0.0394	0.3217	-0.1675	0.3217	-0.0326
0.6369	11.6816	0.3233	-0.1872	0.3233	-0.0319	0.3233	-0.1872	0.3233	-0.0319	0.645	15.2002	0.3217	0.0238	0.3217	-0.0231	0.3217	0.0238	0.3217	-0.0231	0.6442	32.1912	0.3233	0.1337	0.3233	0.0389	0.3233	-0.1701	0.3233	-0.0326
0.6402	11.6078	0.325	-0.1876	0.325	-0.0319	0.325	-0.1876	0.325	-0.0319	0.6484	15.1428	0.3233	0.0709	0.3233	-0.0221	0.3233	0.0709	0.3233	-0.0221	0.6475	32.2788	0.325	0.1154	0.325	0.0383	0.325	-0.1725	0.325	-0.0326
0.6435	11.5351	0.3267	-0.1879	0.3267	-0.0319	0.3267	-0.1879	0.3267	-0.0319	0.6517	15.084	0.325	0.1225	0.325	-0.0212	0.325	0.1225	0.325	-0.0212	0.6509	32.3656	0.3267	0.0976	0.3267	0.0379	0.3267	-0.1747	0.3267	-0.0326
0.6468	11.4635	0.3283	-0.188	0.3283	-0.0319	0.3283	-0.188	0.3283	-0.0319	0.655	15.0238	0.3267	0.1721	0.3267	-0.0202	0.3267	0.1721	0.3267	-0.0202	0.6542	32.4517	0.3283	0.0804	0.3283	0.0374	0.3283	-0.1766	0.3283	-0.0326
0.6501	11.393	0.33	-0.1881	0.33	-0.0319	0.33	-0.1881	0.33	-0.0319	0.6584	14.9622	0.3283	0.2142	0.3283	-0.0194	0.3283	0.2142	0.3283	-0.0194	0.6575	32.5367	0.33	0.0638	0.33	0.0369	0.33	-0.1784	0.33	-0.0326
0.6534	11.3237	0.3317	-0.1882	0.3317	-0.0319	0.3317	-0.1882	0.3317	-0.0319	0.6617	14.8992	0.33	0.2456	0.33	-0.0184	0.33	0.2456	0.33	-0.0184	0.6609	32.6204	0.3317	0.0476	0.3317	0.0363	0.3317	-0.18	0.3317	-0.0326
0.6567	11.2556	0.3333	-0.1881	0.3333	-0.0319	0.3333	-0.1881	0.3333	-0.0319	0.665	14.8348	0.3317	0.2651	0.3317	-0.0174	0.3317	0.2651	0.3317	-0.0174	0.6642	32.7033	0.3333	0.0318	0.3333	0.0359	0.3333	-0.1814	0.3333	-0.0326
0.66	11.1887	0.335	-0.188	0.335	-0.0319	0.335	-0.188	0.335	-0.0319	0.6684	14.769	0.3333	0.2727	0.3333	-0.0166	0.3333	0.2727	0.3333	-0.0166	0.6675	32.7852	0.335	0.016	0.335	0.0354	0.335	-0.1826	0.335	-0.0326
0.6633	11.1231	0.3367	-0.1878	0.3367	-0.0319	0.3367	-0.1878	0.3367	-0.0319	0.6717	14.7021	0.335	0.2703	0.335	-0.0156	0.335	0.2703	0.335	-0.0156	0.6709	32.8661	0.3367	6.0816e-05	0.3367	0.0348	0.3367	-0.1837	0.3367	-0.0326
0.6666	11.0588	0.3383	-0.1876	0.3383	-0.0319	0.3383	-0.1876	0.3383	-0.0319	0.675	14.6342	0.3367	0.2601	0.3367	-0.0148	0.3367	0.2601	0.3367	-0.0148	0.6742	32.9459	0.3383	-0.0162	0.3383	0.0344	0.3383	-0.1847	0.3383	-0.0326
0.6699	10.9958	0.34	-0.1873	0.34	-0.0319	0.34	-0.1873	0.34	-0.0319	0.6784	14.5649	0.3383	0.2449	0.3383	-0.0138	0.3383	0.2449	0.3383	-0.0138	0.6775	33.0243	0.34	-0.033	0.34	0.0339	0.34	-0.1855	0.34	-0.0326
0.6732	10.9341	0.3417	-0.1869	0.3417	-0.0319	0.3417	-0.1869	0.3417	-0.0319	0.6817	14.4946	0.34	0.2268	0.34	-0.013	0.34	0.2268	0.34	-0.013	0.6809	33.1016	0.3417	-0.0503	0.3417	0.0333	0.3417	-0.1862	0.3417	-0.0326
0.6765	10.8738	0.3433	-0.1865	0.3433	-0.0319	0.3433	-0.1865	0.3433	-0.0319	0.685	14.4232	0.3417	0.2074	0.3417	-0.012	0.3417	0.2074	0.3417	-0.012	0.6842	33.1779	0.3433	-0.0681	0.3433	0.0329	0.3433	-0.1868	0.3433	-0.0326
0.6798	10.8148	0.345	-0.1861	0.345	-0.0319	0.345	-0.1861	0.345	-0.0319	0.6883	14.3511	0.3433	0.1875	0.3433	-0.0112	0.3433	0.1875	0.3433	-0.0112	0.6875	33.2528	0.345	-0.0859	0.345	0.0324	0.345	-0.1872	0.345	-0.0325
0.6831	10.7572	0.3467	-0.1856	0.3467	-0.0319	0.3467	-0.1856	0.3467	-0.0319	0.6917	14.2776	0.345	0.1678	0.345	-0.0104	0.345	0.1678	0.345	-0.0104	0.6909	33.3263	0.3467	-0.1034	0.3467	0.0319	0.3467	-0.1876	0.3467	-0.0325
0.6864	10.701	0.3483	-0.1851	0.3483	-0.0319	0.3483	-0.1851	0.3483	-0.0319	0.695	14.2034	0.3467	0.1485	0.3467	-0.0094	0.3467	0.1485	0.3467	-0.0094	0.6942	33.3988	0.3483	-0.12	0.3483	0.0315	0.3483	-0.1879	0.3483	-0.0325
0.6897	10.6461	0.35	-0.1845	0.35	-0.0319	0.35	-0.1845	0.35	-0.0319	0.6983	14.1281	0.3483	0.1297	0.3483	-0.00856	0.3483	0.1297	0.3483	-0.00856	0.6975	33.4698	0.35	-0.1353	0.35	0.0309	0.35	-0.1881	0.35	-0.0325
0.693	10.5926	0.3517	-0.1839	0.3517	-0.0319	0.3517	-0.1839	0.3517	-0.0319	0.7017	14.0522	0.35	0.1115	0.35	-0.00772	0.35	0.1115	0.35	-0.00772	0.7009	33.5395	0.3517	-0.1489	0.3517	0.0305	0.3517	-0.1882	0.3517	-0.0325
0.6963	10.5405	0.3533	-0.1832	0.3533	-0.0319	0.3533	-0.1832	0.3533	-0.0319	0.705	13.9755	0.3517	0.0939	0.3517	-0.00676	0.3517	0.0939	0.3517	-0.00676	0.7042	33.6077	0.3533	-0.1605	0.3533	0.03	0.3533	-0.1882	0.3533	-0.0325
0.6996	10.4897	0.355	-0.1825	0.355	-0.0319	0.355	-0.1825	0.355	-0.0319	0.7083	13.8978	0.3533	0.0769	0.3533	-0.00592	0.3533	0.0769	0.3533	-0.00592	0.7075	33.6746	0.355	-0.1701	0.355	0.0296	0.355	-0.1881	0.355	-0.0325
0.7029	10.4404	0.3567	-0.1818	0.3567	-0.0319	0.3567	-0.1818	0.3567	-0.0319	0.7117	13.8194	0.355	0.0606	0.355	-0.00508	0.355	0.0606	0.355	-0.00508	0.7109	33.74	0.3567	-0.1778	0.3567	0.029	0.3567	-0.188	0.3567	-0.0325
0.7062	10.3923	0.3583	-0.181	0.3583	-0.0319	0.3583	-0.181	0.3583	-0.0319	0.715	13.7403	0.3567	0.0449	0.3567	-0.00424	0.3567	0.0449	0.3567	-0.00424	0.7142	33.804	0.3583	-0.1839	0.3583	0.0286	0.3583	-0.1878	0.3583	-0.0325
0.7095	10.3457	0.36	-0.1802	0.36	-0.0319	0.36	-0.1802	0.36	-0.0319	0.7183	13.6605	0.3583	0.0294	0.3583	-0.0034	0.3583	0.0294	0.3583	-0.0034	0.7175	33.8663	0.36	-0.1885	0.36	0.0281	0.36	-0.1876	0.36	-0.0325
0.7128	10.3004	0.3617	-0.1794	0.3617	-0.0319	0.3617	-0.1794	0.3617	-0.0319	0.7217	13.58	0.36	0.0141	0.36	-0.00256	0.36	0.0141	0.36	-0.00256	0.7209	33.9269	0.3617	-0.1919	0.3617	0.0277	0.3617	-0.1873	0.3617	-0.0325
0.7161	10.2564	0.3633	-0.1785	0.3633	-0.0319	0.3633	-0.1785	0.3633	-0.0319	0.725	13.4992	0.3617	-0.0013667	0.3617	-0.00172	0.3617	-0.0013667	0.3617	-0.00172	0.7242	33.9861	0.3633	-0.1942	0.3633	0.0271	0.3633	-0.187	0.3633	-0.0325
0.7194	10.2138	0.365	-0.1775	0.365	-0.0319	0.365	-0.1775	0.365	-0.0319	0.7283	13.4173	0.3633	-0.017	0.3633	-0.00088	0.3633	-0.017	0.3633	-0.00088	0.7275	34.0438	0.365	-0.1958	0.365	0.0267	0.365	-0.1866	0.365	-0.0325
0.7227	10.1724	0.3667	-0.1766	0.3667	-0.0319	0.3667	-0.1766	0.3667	-0.0319	0.7317	13.335	0.365	-0.0331	0.365	-4e-05	0.365	-0.0331	0.365	-4e-05	0.7309	34.0994	0.3667	-0.1968	0.3667	0.0262	0.3667	-0.1861	0.3667	-0.0325
0.726	10.1324	0.3683	-0.1756	0.3683	-0.0319	0.3683	-0.1756	0.3683	-0.0319	0.735	13.2524	0.3667	-0.0494	0.3667	0.0008	0.3667	-0.0494	0.3667	0.0008	0.7342	34.1534	0.3683	-0.1972	0.3683	0.0258	0.3683	-0.1856	0.3683	-0.0325
0.7293	10.0936	0.37	-0.1746	0.37	-0.0319	0.37	-0.1746	0.37	-0.0319	0.7383	13.1688	0.3683	-0.066	0.3683	0.00164	0.3683	-0.066	0.3683	0.00164	0.7375	34.2059	0.37	-0.1973	0.37	0.0254	0.37	-0.1851	0.37	-0.0325
0.7326	10.0561	0.3717	-0.1735	0.3717	-0.0319	0.3717	-0.1735	0.3717	-0.0319	0.7417	13.0851	0.37	-0.0826	0.37	0.00248	0.37	-0.0826	0.37	0.00248	0.7409	34.2563	0.3717	-0.197	0.3717	0.0248	0.3717	-0.1845	0.3717	-0.0325
0.7359	10.0198	0.3733	-0.1724	0.3733	-0.0319	0.3733	-0.1724	0.3733	-0.0319	0.745	13.0004	0.3717	-0.0988	0.3717	0.00332	0.3717	-0.0988	0.3717	0.00332	0.7442	34.3049	0.3733	-0.1965	0.3733	0.0244	0.3733	-0.1839	0.3733	-0.0325
0.7392	9.9848	0.375	-0.1712	0.375	-0.0319	0.375	-0.1712	0.375	-0.0319	0.7483	12.9157	0.3733	-0.1141	0.3733	0.00416	0.3733	-0.1141	0.3733	0.00416	0.7475	34.3515	0.375	-0.1957	0.375	0.0239	0.375	-0.1833	0.375	-0.0325
0.7425	9.9509	0.3767	-0.17	0.3767	-0.0319	0.3767	-0.17	0.3767	-0.0319	0.7517	12.8303	0.375	-0.1281	0.375	0.00488	0.375	-0.1281	0.375	0.00488	0.7509	34.3966	0.3767	-0.1948	0.3767	0.0235	0.3767	-0.1826	0.3767	-0.0325
0.7458	9.9182	0.3783	-0.1687	0.3783	-0.0319	0.3783	-0.1687	0.3783	-0.0319	0.755	12.7442	0.3767	-0.1405	0.3767	0.00572	0.3767	-0.1405	0.3767	0.00572	0.7542	34.4393	0.3783	-0.1937	0.3783	0.0231	0.3783	-0.1818	0.3783	-0.0325
0.7491	9.8867	0.38	-0.1674	0.38	-0.0319	0.38	-0.1674	0.38	-0.0319	0.7583	12.6578	0.3783	-0.1511	0.3783	0.00656	0.3783	-0.1511	0.3783	0.00656	0.7575	34.4803	0.38	-0.1925	0.38	0.0225	0.38	-0.1811	0.38	-0.0325
0.7524	9.8564	0.3817	-0.1661	0.3817	-0.0319	0.3817	-0.1661	0.3817	-0.0319	0.7617	12.571	0.38	-0.1598	0.38	0.00728	0.38	-0.1598	0.38	0.00728	0.7609	34.5191	0.3817	-0.1911	0.3817	0.0221	0.3817	-0.1802	0.3817	-0.0325
0.7557	9.8271	0.3833	-0.1647	0.3833	-0.0319	0.3833	-0.1647	0.3833	-0.0319	0.765	12.4838	0.3817	-0.1666	0.3817	0.00812	0.3817	-0.1666	0.3817	0.00812	0.7642	34.5559	0.3833	-0.1895	0.3833	0.0217	0.3833	-0.1794	0.3833	-0.0325
0.759	9.7989	0.385	-0.1632	0.385	-0.0319	0.385	-0.1632	0.385	-0.0319	0.7683	12.396	0.3833	-0.1718	0.3833	0.00884	0.3833	-0.1718	0.3833	0.00884	0.7675	34.5905	0.385	-0.1879	0.385	0.0213	0.385	-0.1785	0.385	-0.0325
0.7623	9.7719	0.3867	-0.1617	0.3867	-0.0319	0.3867	-0.1617	0.3867	-0.0319	0.7717	12.3078	0.385	-0.1754	0.385	0.00968	0.385	-0.1754	0.385	0.00968	0.7709	34.6231	0.3867	-0.186	0.3867	0.0208	0.3867	-0.1776	0.3867	-0.0325
0.7656	9.7458	0.3883	-0.1602	0.3883	-0.0319	0.3883	-0.1602	0.3883	-0.0319	0.775	12.2192	0.3867	-0.1778	0.3867	0.0104	0.3867	-0.1778	0.3867	0.0104	0.7742	34.6535	0.3883	-0.1841	0.3883	0.0204	0.3883	-0.1766	0.3883	-0.0325
0.7689	9.7208	0.39	-0.1585	0.39	-0.0319	0.39	-0.1585	0.39	-0.0319	0.7783	12.13	0.3883	-0.1791	0.3883	0.0112	0.3883	-0.1791	0.3883	0.0112	0.7775	34.6815	0.39	-0.1819	0.39	0.02	0.39	-0.1756	0.39	-0.0325
0.7722	9.6968	0.3917	-0.1569	0.3917	-0.0319	0.3917	-0.1569	0.3917	-0.0319	0.7817	12.0404	0.39	-0.1794	0.39	0.012	0.39	-0.1794	0.39	0.012	0.7809	34.7074	0.3917	-0.1796	0.3917	0.0196	0.3917	-0.1746	0.3917	-0.0325
0.7755	9.6738	0.3933	-0.1551	0.3933	-0.0319	0.3933	-0.1551	0.3933	-0.0319	0.785	11.9504	0.3917	-0.1789	0.3917	0.0128	0.3917	-0.1789	0.3917	0.0128	0.7842	34.7312	0.3933	-0.1771	0.3933	0.019	0.3933	-0.1735	0.3933	-0.0325
0.7788	9.6517	0.395	-0.1533	0.395	-0.0319	0.395	-0.1533	0.395	-0.0319	0.7883	11.8601	0.3933	-0.1777	0.3933	0.0135	0.3933	-0.1777	0.3933	0.0135	0.7875	34.7526	0.395	-0.1744	0.395	0.0186	0.395	-0.1724	0.395	-0.0325
0.7821	9.6306	0.3967	-0.1514	0.3967	-0.0319	0.3967	-0.1514	0.3967	-0.0319	0.7916	11.7691	0.395	-0.176	0.395	0.0142	0.395	-0.176	0.395	0.0142	0.7909	34.7715	0.3967	-0.1714	0.3967	0.0182	0.3967	-0.1712	0.3967	-0.0325
0.7854	9.6103	0.3983	-0.1494	0.3983	-0.0319	0.3983	-0.1494	0.3983	-0.0319	0.795	11.6778	0.3967	-0.1736	0.3967	0.0151	0.3967	-0.1736	0.3967	0.0151	0.7942	34.7883	0.3983	-0.1682	0.3983	0.0178	0.3983	-0.17	0.3983	-0.0325
0.7887	9.591	0.4	-0.1473	0.4	-0.0319	0.4	-0.1473	0.4	-0.0319	0.7983	11.5857	0.3983	-0.1707	0.3983	0.0158	0.3983	-0.1707	0.3983	0.0158	0.7975	34.8026	0.4	-0.1646	0.4	0.0174	0.4	-0.1687	0.4	-0.0325
0.792	9.5726	0.4017	-0.1451	0.4017	-0.0319	0.4017	-0.1451	0.4017	-0.0319	0.8016	11.4933	0.4	-0.1673	0.4	0.0165	0.4	-0.1673	0.4	0.0165	0.8009	34.8145	0.4017	-0.1607	0.4017	0.017	0.4017	-0.1674	0.4017	-0.0325
0.7953	9.555	0.4033	-0.1428	0.4033	-0.0319	0.4033	-0.1428	0.4033	-0.0319	0.805	11.4006	0.4017	-0.1633	0.4017	0.0172	0.4017	-0.1633	0.4017	0.0172	0.8042	34.8236	0.4033	-0.1564	0.4033	0.0166	0.4033	-0.1661	0.4033	-0.0325
0.7986	9.5383	0.405	-0.1404	0.405	-0.0319	0.405	-0.1404	0.405	-0.0319	0.8083	11.3071	0.4033	-0.1588	0.4033	0.018	0.4033	-0.1588	0.4033	0.018	0.8075	34.8306	0.405	-0.1516	0.405	0.0161	0.405	-0.1647	0.405	-0.0324
0.8019	9.5224	0.4067	-0.1379	0.4067	-0.0319	0.4067	-0.1379	0.4067	-0.0319	0.8116	11.213	0.405	-0.1536	0.405	0.0187	0.405	-0.1536	0.405	0.0187	0.8109	34.8352	0.4067	-0.1461	0.4067	0.0157	0.4067	-0.1632	0.4067	-0.0324
0.8052	9.5073	0.4083	-0.1353	0.4083	-0.0319	0.4083	-0.1353	0.4083	-0.0319	0.815	11.1185	0.4067	-0.1477	0.4067	0.0194	0.4067	-0.1477	0.4067	0.0194	0.8142	34.8372	0.4083	-0.14	0.4083	0.0153	0.4083	-0.1617	0.4083	-0.0324
0.8085	9.493	0.41	-0.1326	0.41	-0.0319	0.41	-0.1326	0.41	-0.0319	0.8183	11.0236	0.4083	-0.141	0.4083	0.0201	0.4083	-0.141	0.4083	0.0201	0.8175	34.8366	0.41	-0.133	0.41	0.0148	0.41	-0.1601	0.41	-0.0324
0.8118	9.4795	0.4117	-0.1297	0.4117	-0.0319	0.4117	-0.1297	0.4117	-0.0319	0.8216	10.9281	0.41	-0.1332	0.41	0.0208	0.41	-0.1332	0.41	0.0208	0.8209	34.8338	0.4117	-0.125	0.4117	0.0144	0.4117	-0.1585	0.4117	-0.0324
0.8151	9.4667	0.4133	-0.1266	0.4133	-0.0319	0.4133	-0.1266	0.4133	-0.0319	0.825	10.8318	0.4117	-0.1242	0.4117	0.0216	0.4117	-0.1242	0.4117	0.0216	0.8242	34.8278	0.4133	-0.1156	0.4133	0.014	0.4133	-0.1568	0.4133	-0.0324
0.8184	9.4547	0.415	-0.1234	0.415	-0.0319	0.415	-0.1234	0.415	-0.0319	0.8283	10.7352	0.4133	-0.1135	0.4133	0.0223	0.4133	-0.1135	0.4133	0.0223	0.8275	34.8198	0.415	-0.1046	0.415	0.0136	0.415	-0.155	0.415	-0.0324
0.8217	9.4435	0.4167	-0.1199	0.4167	-0.0319	0.4167	-0.1199	0.4167	-0.0319	0.8316	10.6379	0.415	-0.1009	0.415	0.0229	0.415	-0.1009	0.415	0.0229	0.8309	34.8089	0.4167	-0.0913	0.4167	0.0132	0.4167	-0.1532	0.4167	-0.0324
0.825	9.4329	0.4183	-0.1163	0.4183	-0.0319	0.4183	-0.1163	0.4183	-0.0319	0.835	10.5399	0.4167	-0.0856	0.4167	0.0236	0.4167	-0.0856	0.4167	0.0236	0.8342	34.7956	0.4183	-0.075	0.4183	0.0128	0.4183	-0.1513	0.4183	-0.0324
0.8283	9.4231	0.42	-0.1125	0.42	-0.0319	0.42	-0.1125	0.42	-0.0319	0.8383	10.4412	0.4183	-0.0666	0.4183	0.0243	0.4183	-0.0666	0.4183	0.0243	0.8375	34.7795	0.42	-0.0548	0.42	0.0124	0.42	-0.1493	0.42	-0.0324
0.8316	9.4141	0.4217	-0.1084	0.4217	-0.0319	0.4217	-0.1084	0.4217	-0.0319	0.8416	10.3422	0.42	-0.0427	0.42	0.025	0.42	-0.0427	0.42	0.025	0.8409	34.761	0.4217	-0.0291	0.4217	0.012	0.4217	-0.1472	0.4217	-0.0324
0.8349	9.4057	0.4233	-0.104	0.4233	-0.0319	0.4233	-0.104	0.4233	-0.0319	0.845	10.2421	0.4217	-0.0122	0.4217	0.0256	0.4217	-0.0122	0.4217	0.0256	0.8442	34.74	0.4233	0.0035891	0.4233	0.0116	0.4233	-0.145	0.4233	-0.0324
0.8382	9.398	0.425	-0.0993	0.425	-0.0319	0.425	-0.0993	0.425	-0.0319	0.8483	10.1416	0.4233	0.0264	0.4233	0.0264	0.4233	0.0264	0.4233	0.0264	0.8475	34.7162	0.425	0.0443	0.425	0.0112	0.425	-0.1427	0.425	-0.0324
0.8415	9.391	0.4267	-0.0943	0.4267	-0.0319	0.4267	-0.0943	0.4267	-0.0319	0.8516	10.0405	0.425	0.073	0.425	0.027	0.425	0.073	0.425	0.027	0.8509	34.6895	0.4267	0.0915	0.4267	0.0109	0.4267	-0.1403	0.4267	-0.0324
0.8448	9.3848	0.4283	-0.089	0.4283	-0.0319	0.4283	-0.089	0.4283	-0.0319	0.855	9.9386	0.4267	0.1237	0.4267	0.0277	0.4267	0.1237	0.4267	0.0277	0.8542	34.6609	0.4283	0.1405	0.4283	0.0105	0.4283	-0.1378	0.4283	-0.0324
0.8481	9.3792	0.43	-0.0832	0.43	-0.0319	0.43	-0.0832	0.43	-0.0319	0.8583	9.8357	0.4283	0.1722	0.4283	0.0283	0.4283	0.1722	0.4283	0.0283	0.8575	34.629	0.43	0.1852	0.43	0.0101	0.43	-0.1351	0.43	-0.0324
0.8514	9.3743	0.4317	-0.0769	0.4317	-0.0319	0.4317	-0.0769	0.4317	-0.0319	0.8616	9.7325	0.43	0.2133	0.43	0.029	0.43	0.2133	0.43	0.029	0.8609	34.5947	0.4317	0.2216	0.4317	0.009715	0.4317	-0.1323	0.4317	-0.0324
0.8547	9.3701	0.4333	-0.0702	0.4333	-0.0319	0.4333	-0.0702	0.4333	-0.0319	0.865	9.6285	0.4317	0.2438	0.4317	0.0296	0.4317	0.2438	0.4317	0.0296	0.8642	34.558	0.4333	0.2473	0.4333	0.00931	0.4333	-0.1294	0.4333	-0.0324
0.858	9.3666	0.435	-0.0629	0.435	-0.0319	0.435	-0.0629	0.435	-0.0319	0.8683	9.5239	0.4333	0.2627	0.4333	0.0302	0.4333	0.2627	0.4333	0.0302	0.8675	34.5187	0.435	0.2617	0.435	0.008905	0.435	-0.1263	0.435	-0.0324
0.8613	9.3638	0.4367	-0.0549	0.4367	-0.0319	0.4367	-0.0549	0.4367	-0.0319	0.8716	9.4182	0.435	0.27	0.435	0.0309	0.435	0.27	0.435	0.0309	0.8709	34.4768	0.4367	0.2656	0.4367	0.0085	0.4367	-0.123	0.4367	-0.0324
0.8646	9.3617	0.4383	-0.0462	0.4383	-0.0319	0.4383	-0.0462	0.4383	-0.0319	0.875	9.3121	0.4367	0.2674	0.4367	0.0315	0.4367	0.2674	0.4367	0.0315	0.8742	34.4323	0.4383	0.2606	0.4383	0.00823	0.4383	-0.1196	0.4383	-0.0324
0.8679	9.3603	0.44	-0.0368	0.44	-0.0319	0.44	-0.0368	0.44	-0.0319	0.8783	9.205	0.4383	0.2574	0.4383	0.0321	0.4383	0.2574	0.4383	0.0321	0.8775	34.3851	0.44	0.2492	0.44	0.007825	0.44	-0.1159	0.44	-0.0324
0.8712	9.3596	0.4417	-0.0264	0.4417	-0.0319	0.4417	-0.0264	0.4417	-0.0319	0.8816	9.0976	0.44	0.2424	0.44	0.0327	0.44	0.2424	0.44	0.0327	0.8809	34.3357	0.4417	0.2337	0.4417	0.00742	0.4417	-0.112	0.4417	-0.0324
0.8745	9.3597	0.4433	-0.0151	0.4433	-0.0319	0.4433	-0.0151	0.4433	-0.0319	0.8849	8.9891	0.4417	0.2246	0.4417	0.0333	0.4417	0.2246	0.4417	0.0333	0.8842	34.2836	0.4433	0.2157	0.4433	0.007015	0.4433	-0.1079	0.4433	-0.0324
0.8778	9.3604	0.445	-0.0028185	0.445	-0.0319	0.445	-0.0028185	0.445	-0.0319	0.8883	8.8798	0.4433	0.2053	0.4433	0.0339	0.4433	0.2053	0.4433	0.0339	0.8875	34.2289	0.445	0.1966	0.445	0.006745	0.445	-0.1035	0.445	-0.0324
0.8811	9.3619	0.4467	0.0106	0.4467	-0.0319	0.4467	0.0106	0.4467	-0.0319	0.8916	8.77	0.445	0.1857	0.445	0.0345	0.445	0.1857	0.445	0.0345	0.8909	34.1719	0.4467	0.1772	0.4467	0.00634	0.4467	-0.0988	0.4467	-0.0324
0.8844	9.3641	0.4483	0.025	0.4483	-0.0319	0.4483	0.025	0.4483	-0.0319	0.8949	8.659	0.4467	0.1662	0.4467	0.0351	0.4467	0.1662	0.4467	0.0351	0.8942	34.1124	0.4483	0.158	0.4483	0.005935	0.4483	-0.0937	0.4483	-0.0324
0.8877	9.3671	0.45	0.0405	0.45	-0.0319	0.45	0.0405	0.45	-0.0319	0.8983	8.5477	0.4483	0.147	0.4483	0.0357	0.4483	0.147	0.4483	0.0357	0.8975	34.0508	0.45	0.139	0.45	0.00553	0.45	-0.0883	0.45	-0.0324
0.891	9.3709	0.4517	0.0569	0.4517	-0.0319	0.4517	0.0569	0.4517	-0.0319	0.9016	8.4354	0.45	0.1283	0.45	0.0363	0.45	0.1283	0.45	0.0363	0.9009	33.9864	0.4517	0.1205	0.4517	0.00526	0.4517	-0.0824	0.4517	-0.0324
0.8943	9.3754	0.4533	0.0742	0.4533	-0.0319	0.4533	0.0742	0.4533	-0.0319	0.9049	8.3227	0.4517	0.1102	0.4517	0.0369	0.4517	0.1102	0.4517	0.0369	0.9042	33.9199	0.4533	0.1026	0.4533	0.004855	0.4533	-0.0761	0.4533	-0.0324
0.8976	9.3807	0.455	0.0919	0.455	-0.0319	0.455	0.0919	0.455	-0.0319	0.9083	8.2089	0.4533	0.0927	0.4533	0.0375	0.4533	0.0927	0.4533	0.0375	0.9075	33.8509	0.455	0.0852	0.455	0.00445	0.455	-0.0693	0.455	-0.0324
0.9009	9.3868	0.4567	0.1099	0.4567	-0.0319	0.4567	0.1099	0.4567	-0.0319	0.9116	8.0948	0.455	0.0758	0.455	0.038	0.455	0.0758	0.455	0.038	0.9109	33.7799	0.4567	0.0684	0.4567	0.00418	0.4567	-0.0619	0.4567	-0.0324
0.9042	9.3937	0.4583	0.1278	0.4583	-0.0319	0.4583	0.1278	0.4583	-0.0319	0.9149	7.9797	0.4567	0.0596	0.4567	0.0386	0.4567	0.0596	0.4567	0.0386	0.9142	33.7064	0.4583	0.052	0.4583	0.003775	0.4583	-0.0538	0.4583	-0.0324
0.9075	9.4014	0.46	0.1453	0.46	-0.0319	0.46	0.1453	0.46	-0.0319	0.9183	7.8642	0.4583	0.0438	0.4583	0.0392	0.4583	0.0438	0.4583	0.0392	0.9175	33.6308	0.46	0.0361	0.46	0.003505	0.46	-0.0451	0.46	-0.0324
0.9108	9.4099	0.4617	0.1623	0.4617	-0.0319	0.4617	0.1623	0.4617	-0.0319	0.9216	7.748	0.46	0.0283	0.46	0.0397	0.46	0.0283	0.46	0.0397	0.9209	33.5528	0.4617	0.0202	0.4617	0.0031	0.4617	-0.0355	0.4617	-0.0323
0.9141	9.4193	0.4633	0.1783	0.4633	-0.0319	0.4633	0.1783	0.4633	-0.0319	0.9249	7.6307	0.4617	0.0129	0.4617	0.0403	0.4617	0.0129	0.4617	0.0403	0.9242	33.4729	0.4633	0.0042335	0.4633	0.002695	0.4633	-0.025	0.4633	-0.0323
0.9174	9.4296	0.465	0.1933	0.465	-0.0319	0.465	0.1933	0.465	-0.0319	0.9283	7.5131	0.4633	-0.002607	0.4633	0.0408	0.4633	-0.002607	0.4633	0.0408	0.9275	33.3907	0.465	-0.0121	0.465	0.002425	0.465	-0.0136	0.465	-0.0323
0.9207	9.4407	0.4667	0.2072	0.4667	-0.0319	0.4667	0.2072	0.4667	-0.0319	0.9316	7.3952	0.465	-0.0184	0.465	0.0414	0.465	-0.0184	0.465	0.0414	0.9309	33.3067	0.4667	-0.0289	0.4667	0.00202	0.4667	-0.001147	0.4667	-0.0323
0.924	9.4526	0.4683	0.2197	0.4683	-0.0319	0.4683	0.2197	0.4683	-0.0319	0.9349	7.2765	0.4667	-0.0346	0.4667	0.0418	0.4667	-0.0346	0.4667	0.0418	0.9342	33.2203	0.4683	-0.0463	0.4683	0.00175	0.4683	0.0124	0.4683	-0.0323
0.9273	9.4655	0.47	0.2309	0.47	-0.0319	0.47	0.2309	0.47	-0.0319	0.9383	7.1572	0.4683	-0.0512	0.4683	0.0424	0.4683	-0.0512	0.4683	0.0424	0.9375	33.1321	0.47	-0.0642	0.47	0.001345	0.47	0.027	0.47	-0.0323
0.9306	9.4793	0.4717	0.2406	0.4717	-0.0319	0.4717	0.2406	0.4717	-0.0319	0.9416	7.0375	0.47	-0.0681	0.47	0.0429	0.47	-0.0681	0.47	0.0429	0.9409	33.0421	0.4717	-0.0823	0.4717	0.001075	0.4717	0.0426	0.4717	-0.0323
0.9339	9.494	0.4733	0.2489	0.4733	-0.0319	0.4733	0.2489	0.4733	-0.0319	0.9449	6.9171	0.4717	-0.085	0.4717	0.0434	0.4717	-0.085	0.4717	0.0434	0.9442	32.95	0.4733	-0.1002	0.4733	0.00067	0.4733	0.0591	0.4733	-0.0323
0.9372	9.5095	0.475	0.2556	0.475	-0.0319	0.475	0.2556	0.475	-0.0319	0.9483	6.7963	0.4733	-0.1014	0.4733	0.044	0.4733	-0.1014	0.4733	0.044	0.9475	32.8559	0.475	-0.1174	0.475	0.0004	0.475	0.0764	0.475	-0.0323
0.9405	9.5261	0.4767	0.2608	0.4767	-0.0319	0.4767	0.2608	0.4767	-0.0319	0.9516	6.6752	0.475	-0.117	0.475	0.0445	0.475	-0.117	0.475	0.0445	0.9509	32.7604	0.4767	-0.1333	0.4767	-5e-06	0.4767	0.0942	0.4767	-0.0323
0.9438	9.5435	0.4783	0.2646	0.4783	-0.0319	0.4783	0.2646	0.4783	-0.0319	0.9549	6.5534	0.4767	-0.1312	0.4767	0.045	0.4767	-0.1312	0.4767	0.045	0.9542	32.6627	0.4783	-0.1476	0.4783	-0.000275	0.4783	0.1122	0.4783	-0.0323
0.9471	9.5619	0.48	0.267	0.48	-0.0319	0.48	0.267	0.48	-0.0319	0.9583	6.4316	0.4783	-0.1438	0.4783	0.0454	0.4783	-0.1438	0.4783	0.0454	0.9575	32.5633	0.48	-0.1599	0.48	-0.00068	0.48	0.13	0.48	-0.0323
0.9504	9.5813	0.4817	0.2681	0.4817	-0.0319	0.4817	0.2681	0.4817	-0.0319	0.9616	6.3095	0.48	-0.1545	0.48	0.0459	0.48	-0.1545	0.48	0.0459	0.9609	32.4622	0.4817	-0.1703	0.4817	-0.00095	0.4817	0.1475	0.4817	-0.0323
0.9537	9.6016	0.4833	0.2679	0.4833	-0.0319	0.4833	0.2679	0.4833	-0.0319	0.9649	6.187	0.4817	-0.1634	0.4817	0.0464	0.4817	-0.1634	0.4817	0.0464	0.9642	32.3596	0.4833	-0.1787	0.4833	-0.00122	0.4833	0.1643	0.4833	-0.0323
0.957	9.6229	0.485	0.2667	0.485	-0.0319	0.485	0.2667	0.485	-0.0319	0.9683	6.0641	0.4833	-0.1704	0.4833	0.0469	0.4833	-0.1704	0.4833	0.0469	0.9675	32.255	0.485	-0.1853	0.485	-0.001625	0.485	0.1802	0.485	-0.0323
0.9603	9.6451	0.4867	0.2644	0.4867	-0.0319	0.4867	0.2644	0.4867	-0.0319	0.9716	5.9413	0.485	-0.1758	0.485	0.0474	0.485	-0.1758	0.485	0.0474	0.9709	32.1493	0.4867	-0.1904	0.4867	-0.001895	0.4867	0.195	0.4867	-0.0323
0.9636	9.6683	0.4883	0.2612	0.4883	-0.0319	0.4883	0.2612	0.4883	-0.0319	0.9749	5.8184	0.4867	-0.1797	0.4867	0.0478	0.4867	-0.1797	0.4867	0.0478	0.9742	32.0414	0.4883	-0.1943	0.4883	-0.0023	0.4883	0.2087	0.4883	-0.0323
0.9669	9.6924	0.49	0.2572	0.49	-0.0319	0.49	0.2572	0.49	-0.0319	0.9782	5.6952	0.4883	-0.1824	0.4883	0.0482	0.4883	-0.1824	0.4883	0.0482	0.9775	31.9323	0.49	-0.1971	0.49	-0.00257	0.49	0.221	0.49	-0.0323
0.9702	9.7175	0.4917	0.2525	0.4917	-0.0319	0.4917	0.2525	0.4917	-0.0319	0.9816	5.572	0.49	-0.1841	0.49	0.0487	0.49	-0.1841	0.49	0.0487	0.9809	31.8217	0.4917	-0.1992	0.4917	-0.00284	0.4917	0.232	0.4917	-0.0323
0.9735	9.7436	0.4933	0.2473	0.4933	-0.0319	0.4933	0.2473	0.4933	-0.0319	0.9849	5.4488	0.4917	-0.1849	0.4917	0.0492	0.4917	-0.1849	0.4917	0.0492	0.9842	31.7097	0.4933	-0.2006	0.4933	-0.003245	0.4933	0.2415	0.4933	-0.0323
0.9768	9.7706	0.495	0.2417	0.495	-0.0319	0.495	0.2417	0.495	-0.0319	0.9882	5.3256	0.4933	-0.1849	0.4933	0.0495	0.4933	-0.1849	0.4933	0.0495	0.9875	31.5959	0.495	-0.2015	0.495	-0.003515	0.495	0.2495	0.495	-0.0323
0.9801	9.7986	0.4967	0.2356	0.4967	-0.0319	0.4967	0.2356	0.4967	-0.0319	0.9916	5.2024	0.495	-0.1844	0.495	0.05	0.495	-0.1844	0.495	0.05	0.9909	31.4811	0.4967	-0.202	0.4967	-0.003785	0.4967	0.2561	0.4967	-0.0323
0.9834	9.8275	0.4983	0.2293	0.4983	-0.0319	0.4983	0.2293	0.4983	-0.0319	0.9949	5.0796	0.4967	-0.1833	0.4967	0.0505	0.4967	-0.1833	0.4967	0.0505	0.9942	31.3646	0.4983	-0.2022	0.4983	-0.004055	0.4983	0.2611	0.4983	-0.0323
0.9867	9.8574	0.5	0.2227	0.5	-0.0319	0.5	0.2227	0.5	-0.0319	0.9982	4.9571	0.4983	-0.1817	0.4983	0.0508	0.4983	-0.1817	0.4983	0.0508	0.9975	31.2466	0.5	-0.2022	0.5	-0.00446	0.5	0.2647	0.5	-0.0323
0.99	9.8881	0.5017	0.216	0.5017	-0.0319	0.5017	0.216	0.5017	-0.0319	1.0016	4.8346	0.5	-0.1798	0.5	0.0513	0.5	-0.1798	0.5	0.0513	1.0009	31.1276	0.5017	-0.202	0.5017	-0.00473	0.5017	0.2669	0.5017	-0.0323
0.9933	9.9198	0.5033	0.2091	0.5033	-0.0319	0.5033	0.2091	0.5033	-0.0319	1.0049	4.7124	0.5017	-0.1775	0.5017	0.0517	0.5017	-0.1775	0.5017	0.0517	1.0042	31.0072	0.5033	-0.2016	0.5033	-0.005	0.5033	0.2678	0.5033	-0.0323
0.9966	9.9523	0.505	0.2021	0.505	-0.0319	0.505	0.2021	0.505	-0.0319	1.0082	4.5906	0.5033	-0.1747	0.5033	0.052	0.5033	-0.1747	0.5033	0.052	1.0075	30.8854	0.505	-0.2012	0.505	-0.00527	0.505	0.2675	0.505	-0.0323
0.9999	9.9857	0.5067	0.1952	0.5067	-0.0319	0.5067	0.1952	0.5067	-0.0319	1.0116	4.4692	0.505	-0.1716	0.505	0.0525	0.505	-0.1716	0.505	0.0525	1.0109	30.7622	0.5067	-0.2006	0.5067	-0.005675	0.5067	0.2661	0.5067	-0.0323
1.0032	10.02	0.5083	0.1881	0.5083	-0.0319	0.5083	0.1881	0.5083	-0.0319	1.0149	4.3481	0.5067	-0.1682	0.5067	0.0529	0.5067	-0.1682	0.5067	0.0529	1.0142	30.638	0.5083	-0.1999	0.5083	-0.005945	0.5083	0.2637	0.5083	-0.0323
1.0065	10.0551	0.51	0.1811	0.51	-0.0319	0.51	0.1811	0.51	-0.0319	1.0182	4.2276	0.5083	-0.1642	0.5083	0.0532	0.5083	-0.1642	0.5083	0.0532	1.0175	30.5123	0.51	-0.1992	0.51	-0.006215	0.51	0.2604	0.51	-0.0323
1.0098	10.091	0.5117	0.1742	0.5117	-0.0319	0.5117	0.1742	0.5117	-0.0319	1.0216	4.108	0.51	-0.1598	0.51	0.0536	0.51	-0.1598	0.51	0.0536	1.0209	30.3856	0.5117	-0.1983	0.5117	-0.006485	0.5117	0.2563	0.5117	-0.0323
1.0131	10.1276	0.5133	0.1672	0.5133	-0.0319	0.5133	0.1672	0.5133	-0.0319	1.0249	3.9886	0.5117	-0.1549	0.5117	0.054	0.5117	-0.1549	0.5117	0.054	1.0242	30.2575	0.5133	-0.1974	0.5133	-0.006755	0.5133	0.2516	0.5133	-0.0323
1.0164	10.165	0.515	0.1603	0.515	-0.0319	0.515	0.1603	0.515	-0.0319	1.0282	3.8703	0.5133	-0.1493	0.5133	0.0543	0.5133	-0.1493	0.5133	0.0543	1.0275	30.128	0.515	-0.1964	0.515	-0.007025	0.515	0.2464	0.515	-0.0323
1.0197	10.2031	0.5167	0.1534	0.5167	-0.0319	0.5167	0.1534	0.5167	-0.0319	1.0316	3.7524	0.515	-0.143	0.515	0.0547	0.515	-0.143	0.515	0.0547	1.0309	29.9975	0.5167	-0.1954	0.5167	-0.00743	0.5167	0.2407	0.5167	-0.0322
1.023	10.2419	0.5183	0.1466	0.5183	-0.0319	0.5183	0.1466	0.5183	-0.0319	1.0349	3.6355	0.5167	-0.1358	0.5167	0.055	0.5167	-0.1358	0.5167	0.055	1.0342	29.8655	0.5183	-0.1943	0.5183	-0.0077	0.5183	0.2346	0.5183	-0.0322
1.0263	10.2814	0.52	0.1399	0.52	-0.0319	0.52	0.1399	0.52	-0.0319	1.0382	3.5193	0.5183	-0.1275	0.5183	0.0554	0.5183	-0.1275	0.5183	0.0554	1.0375	29.7325	0.52	-0.1931	0.52	-0.00797	0.52	0.2282	0.52	-0.0322
1.0296	10.3214	0.5217	0.1332	0.5217	-0.0319	0.5217	0.1332	0.5217	-0.0319	1.0416	3.4041	0.52	-0.1179	0.52	0.0558	0.52	-0.1179	0.52	0.0558	1.0409	29.5981	0.5217	-0.1918	0.5217	-0.00824	0.5217	0.2217	0.5217	-0.0322
1.0329	10.362	0.5233	0.1266	0.5233	-0.0319	0.5233	0.1266	0.5233	-0.0319	1.0449	3.29	0.5217	-0.1064	0.5217	0.0561	0.5217	-0.1064	0.5217	0.0561	1.0442	29.4627	0.5233	-0.1904	0.5233	-0.00851	0.5233	0.2149	0.5233	-0.0322
1.0362	10.4031	0.525	0.1201	0.525	-0.0319	0.525	0.1201	0.525	-0.0319	1.0482	3.177	0.5233	-0.0927	0.5233	0.0565	0.5233	-0.0927	0.5233	0.0565	1.0475	29.3258	0.525	-0.1889	0.525	-0.00878	0.525	0.2081	0.525	-0.0322
1.0395	10.4448	0.5267	0.1136	0.5267	-0.0319	0.5267	0.1136	0.5267	-0.0319	1.0516	3.0646	0.525	-0.0759	0.525	0.0567	0.525	-0.0759	0.525	0.0567	1.0509	29.1879	0.5267	-0.1874	0.5267	-0.00905	0.5267	0.2011	0.5267	-0.0322
1.0428	10.4868	0.5283	0.1072	0.5283	-0.0319	0.5283	0.1072	0.5283	-0.0319	1.0549	2.9537	0.5267	-0.0549	0.5267	0.0571	0.5267	-0.0549	0.5267	0.0571	1.0542	29.0483	0.5283	-0.1857	0.5283	-0.00932	0.5283	0.1941	0.5283	-0.0322
1.0461	10.5292	0.53	0.1009	0.53	-0.0319	0.53	0.1009	0.53	-0.0319	1.0582	2.8438	0.5283	-0.0283	0.5283	0.0573	0.5283	-0.0283	0.5283	0.0573	1.0575	28.9076	0.53	-0.1838	0.53	-0.00959	0.53	0.1871	0.53	-0.0322
1.0494	10.572	0.5317	0.0946	0.5317	-0.0319	0.5317	0.0946	0.5317	-0.0319	1.0616	2.7353	0.53	0.0056424	0.53	0.0577	0.53	0.0056424	0.53	0.0577	1.0608	28.7658	0.5317	-0.1819	0.5317	-0.00986	0.5317	0.1802	0.5317	-0.0322
1.0527	10.615	0.5333	0.0885	0.5333	-0.0319	0.5333	0.0885	0.5333	-0.0319	1.0649	2.6282	0.5317	0.0479	0.5317	0.0579	0.5317	0.0479	0.5317	0.0579	1.0642	28.6223	0.5333	-0.1798	0.5333	-0.0101	0.5333	0.1732	0.5333	-0.0322
1.056	10.6583	0.535	0.0824	0.535	-0.0319	0.535	0.0824	0.535	-0.0319	1.0682	2.5221	0.5333	0.0966	0.5333	0.0583	0.5333	0.0966	0.5333	0.0583	1.0675	28.4778	0.535	-0.1775	0.535	-0.0104	0.535	0.1663	0.535	-0.0322
1.0593	10.7017	0.5367	0.0764	0.5367	-0.0319	0.5367	0.0764	0.5367	-0.0319	1.0716	2.4175	0.535	0.1466	0.535	0.0585	0.535	0.1466	0.535	0.0585	1.0708	28.3318	0.5367	-0.1751	0.5367	-0.0107	0.5367	0.1594	0.5367	-0.0322
1.0626	10.7452	0.5383	0.0705	0.5383	-0.0319	0.5383	0.0705	0.5383	-0.0319	1.0749	2.3142	0.5367	0.1917	0.5367	0.0589	0.5367	0.1917	0.5367	0.0589	1.0742	28.1841	0.5383	-0.1724	0.5383	-0.0109	0.5383	0.1525	0.5383	-0.0322
1.0659	10.7888	0.54	0.0646	0.54	-0.0319	0.54	0.0646	0.54	-0.0319	1.0782	2.2127	0.5383	0.2278	0.5383	0.0591	0.5383	0.2278	0.5383	0.0591	1.0775	28.0354	0.54	-0.1695	0.54	-0.0112	0.54	0.1458	0.54	-0.0322
1.0692	10.8324	0.5417	0.0588	0.5417	-0.0319	0.5417	0.0588	0.5417	-0.0319	1.0815	2.1126	0.54	0.2528	0.54	0.0594	0.54	0.2528	0.54	0.0594	1.0808	27.8852	0.5417	-0.1663	0.5417	-0.0113	0.5417	0.1391	0.5417	-0.0322
1.0725	10.8759	0.5433	0.0531	0.5433	-0.0319	0.5433	0.0531	0.5433	-0.0319	1.0849	2.0139	0.5417	0.266	0.5417	0.0596	0.5417	0.266	0.5417	0.0596	1.0842	27.7333	0.5433	-0.1628	0.5433	-0.0116	0.5433	0.1324	0.5433	-0.0322
1.0758	10.9192	0.545	0.0474	0.545	-0.0319	0.545	0.0474	0.545	-0.0319	1.0882	1.917	0.5433	0.2685	0.5433	0.0598	0.5433	0.2685	0.5433	0.0598	1.0875	27.5797	0.545	-0.1589	0.545	-0.0119	0.545	0.1258	0.545	-0.0322
1.0791	10.9623	0.5467	0.0418	0.5467	-0.0319	0.5467	0.0418	0.5467	-0.0319	1.0915	1.8218	0.545	0.2622	0.545	0.0601	0.545	0.2622	0.545	0.0601	1.0908	27.425	0.5467	-0.1546	0.5467	-0.0122	0.5467	0.1193	0.5467	-0.0322
1.0824	11.0052	0.5483	0.0362	0.5483	-0.0319	0.5483	0.0362	0.5483	-0.0319	1.0949	1.728	0.5467	0.2497	0.5467	0.0604	0.5467	0.2497	0.5467	0.0604	1.0942	27.2685	0.5483	-0.1498	0.5483	-0.0124	0.5483	0.1128	0.5483	-0.0322
1.0857	11.0477	0.55	0.0306	0.55	-0.0319	0.55	0.0306	0.55	-0.0319	1.0982	1.6359	0.5483	0.2332	0.5483	0.0606	0.5483	0.2332	0.5483	0.0606	1.0975	27.1103	0.55	-0.1445	0.55	-0.0127	0.55	0.1065	0.55	-0.0322
1.089	11.0898	0.5517	0.0251	0.5517	-0.0319	0.5517	0.0251	0.5517	-0.0319	1.1015	1.546	0.55	0.2146	0.55	0.0608	0.55	0.2146	0.55	0.0608	1.1008	26.9504	0.5517	-0.1384	0.5517	-0.013	0.5517	0.1002	0.5517	-0.0322
1.0923	11.1314	0.5533	0.0195	0.5533	-0.0319	0.5533	0.0195	0.5533	-0.0319	1.1049	1.4574	0.5517	0.1951	0.5517	0.061	0.5517	0.1951	0.5517	0.061	1.1042	26.7887	0.5533	-0.1315	0.5533	-0.0131	0.5533	0.094	0.5533	-0.0322
1.0956	11.1724	0.555	0.0139	0.555	-0.0319	0.555	0.0139	0.555	-0.0319	1.1082	1.371	0.5533	0.1754	0.5533	0.0613	0.5533	0.1754	0.5533	0.0613	1.1075	26.6256	0.555	-0.1234	0.555	-0.0134	0.555	0.0878	0.555	-0.0322
1.0989	11.2128	0.5567	0.0083036	0.5567	-0.0319	0.5567	0.0083036	0.5567	-0.0319	1.1115	1.2862	0.555	0.156	0.555	0.0615	0.555	0.156	0.555	0.0615	1.1108	26.4604	0.5567	-0.1141	0.5567	-0.0136	0.5567	0.0818	0.5567	-0.0322
1.1022	11.2525	0.5583	0.0026769	0.5583	-0.0319	0.5583	0.0026769	0.5583	-0.0319	1.1149	1.2033	0.5567	0.1371	0.5567	0.0618	0.5567	0.1371	0.5567	0.0618	1.1142	26.2934	0.5583	-0.103	0.5583	-0.0139	0.5583	0.0758	0.5583	-0.0322
1.1055	11.2914	0.56	-0.0029862	0.56	-0.0319	0.56	-0.0029862	0.56	-0.0319	1.1182	1.1225	0.5583	0.1187	0.5583	0.0619	0.5583	0.1187	0.5583	0.0619	1.1175	26.1247	0.56	-0.0897	0.56	-0.014	0.56	0.0699	0.56	-0.0322
1.1088	11.3294	0.5617	-0.0086928	0.5617	-0.0319	0.5617	-0.0086928	0.5617	-0.0319	1.1215	1.0437	0.56	0.1008	0.56	0.0621	0.56	0.1008	0.56	0.0621	1.1208	25.9539	0.5617	-0.0734	0.5617	-0.0143	0.5617	0.0641	0.5617	-0.0322
1.1121	11.3665	0.5633	-0.0144	0.5633	-0.0319	0.5633	-0.0144	0.5633	-0.0319	1.1249	0.9667	0.5617	0.0835	0.5617	0.0622	0.5617	0.0835	0.5617	0.0622	1.1242	25.7814	0.5633	-0.053	0.5633	-0.0146	0.5633	0.0584	0.5633	-0.0322
1.1154	11.4026	0.565	-0.0203	0.565	-0.0319	0.565	-0.0203	0.565	-0.0319	1.1282	0.8918	0.5633	0.0669	0.5633	0.0625	0.5633	0.0669	0.5633	0.0625	1.1275	25.6067	0.565	-0.0272	0.565	-0.0149	0.565	0.0527	0.565	-0.0322
1.1187	11.4377	0.5667	-0.0261	0.5667	-0.0319	0.5667	-0.0261	0.5667	-0.0319	1.1315	0.8187	0.565	0.0509	0.565	0.0626	0.565	0.0509	0.565	0.0626	1.1308	25.43	0.5667	0.0056844	0.5667	-0.015	0.5667	0.047	0.5667	-0.0322
1.122	11.4715	0.5683	-0.0321	0.5683	-0.0319	0.5683	-0.0321	0.5683	-0.0319	1.1349	0.7476	0.5667	0.0351	0.5667	0.0628	0.5667	0.0351	0.5667	0.0628	1.1342	25.2511	0.5683	0.0464	0.5683	-0.0153	0.5683	0.0414	0.5683	-0.0322
1.1253	11.5042	0.57	-0.038	0.57	-0.0319	0.57	-0.038	0.57	-0.0319	1.1382	0.6787	0.5683	0.0196	0.5683	0.063	0.5683	0.0196	0.5683	0.063	1.1375	25.0705	0.57	0.0935	0.57	-0.0155	0.57	0.0358	0.57	-0.0322
1.1286	11.5355	0.5717	-0.0441	0.5717	-0.0319	0.5717	-0.0441	0.5717	-0.0319	1.1415	0.6118	0.57	0.0039662	0.57	0.0631	0.57	0.0039662	0.57	0.0631	1.1408	24.8875	0.5717	0.1421	0.5717	-0.0157	0.5717	0.0303	0.5717	-0.0322
1.1319	11.5654	0.5733	-0.0502	0.5733	-0.0319	0.5733	-0.0502	0.5733	-0.0319	1.1449	0.5471	0.5717	-0.0119	0.5717	0.0632	0.5717	-0.0119	0.5717	0.0632	1.1442	24.702	0.5733	0.1861	0.5733	-0.0159	0.5733	0.0247	0.5733	-0.0322
1.1352	11.5939	0.575	-0.0563	0.575	-0.0319	0.575	-0.0563	0.575	-0.0319	1.1482	0.4844	0.5733	-0.0282	0.5733	0.0634	0.5733	-0.0282	0.5733	0.0634	1.1475	24.5147	0.575	0.2218	0.575	-0.0162	0.575	0.0192	0.575	-0.0321
1.1385	11.6209	0.5767	-0.0625	0.5767	-0.0319	0.5767	-0.0625	0.5767	-0.0319	1.1515	0.4239	0.575	-0.045	0.575	0.0636	0.575	-0.045	0.575	0.0636	1.1508	24.325	0.5767	0.2468	0.5767	-0.0163	0.5767	0.0136	0.5767	-0.0321
1.1418	11.6463	0.5783	-0.0687	0.5783	-0.0319	0.5783	-0.0687	0.5783	-0.0319	1.1549	0.3651	0.5767	-0.0621	0.5767	0.0637	0.5767	-0.0621	0.5767	0.0637	1.1542	24.1332	0.5783	0.2607	0.5783	-0.0166	0.5783	0.0080821	0.5783	-0.0321
1.1451	11.67	0.58	-0.0749	0.58	-0.0319	0.58	-0.0749	0.58	-0.0319	1.1582	0.3087	0.5783	-0.0794	0.5783	0.0638	0.5783	-0.0794	0.5783	0.0638	1.1575	23.9386	0.58	0.2642	0.58	-0.0167	0.58	0.0024879	0.58	-0.0321
1.1484	11.692	0.5817	-0.081	0.5817	-0.0319	0.5817	-0.081	0.5817	-0.0319	1.1615	0.2545	0.58	-0.0965	0.58	0.0639	0.58	-0.0965	0.58	0.0639	1.1608	23.7423	0.5817	0.2591	0.5817	-0.017	0.5817	-0.0031417	0.5817	-0.0321
1.1517	11.7122	0.5833	-0.0872	0.5833	-0.0319	0.5833	-0.0872	0.5833	-0.0319	1.1649	0.2023	0.5817	-0.1129	0.5817	0.064	0.5817	-0.1129	0.5817	0.064	1.1642	23.5431	0.5833	0.2476	0.5833	-0.0171	0.5833	-0.0088138	0.5833	-0.0321
1.155	11.7306	0.585	-0.0932	0.585	-0.0319	0.585	-0.0932	0.585	-0.0319	1.1682	0.1519	0.5833	-0.1281	0.5833	0.0642	0.5833	-0.1281	0.5833	0.0642	1.1675	23.3419	0.585	0.232	0.585	-0.0174	0.585	-0.0145	0.585	-0.0321
1.1583	11.747	0.5867	-0.0992	0.5867	-0.0319	0.5867	-0.0992	0.5867	-0.0319	1.1715	0.104	0.585	-0.1418	0.585	0.0642	0.585	-0.1418	0.585	0.0642	1.1708	23.1382	0.5867	0.2142	0.5867	-0.0176	0.5867	-0.0203	0.5867	-0.0321
1.1616	11.7615	0.5883	-0.1051	0.5883	-0.0319	0.5883	-0.1051	0.5883	-0.0319	1.1748	0.0581	0.5867	-0.1537	0.5867	0.0643	0.5867	-0.1537	0.5867	0.0643	1.1742	22.9317	0.5883	0.1952	0.5883	-0.0178	0.5883	-0.0261	0.5883	-0.0321
1.1649	11.7739	0.59	-0.1109	0.59	-0.0319	0.59	-0.1109	0.59	-0.0319	1.1782	0.0141	0.5883	-0.1636	0.5883	0.0644	0.5883	-0.1636	0.5883	0.0644	1.1775	22.7231	0.59	0.1759	0.59	-0.0181	0.59	-0.032	0.59	-0.0321
1.1682	11.7842	0.5917	-0.1165	0.5917	-0.0319	0.5917	-0.1165	0.5917	-0.0319	1.1815	0.0277	0.59	-0.1716	0.59	0.0644	0.59	-0.1716	0.59	0.0644	1.1808	22.512	0.5917	0.1567	0.5917	-0.0182	0.5917	-0.038	0.5917	-0.0321
1.1715	11.7924	0.5933	-0.1219	0.5933	-0.0319	0.5933	-0.1219	0.5933	-0.0319	1.1848	0.0676	0.5917	-0.1779	0.5917	0.0645	0.5917	-0.1779	0.5917	0.0645	1.1842	22.2985	0.5933	0.1379	0.5933	-0.0184	0.5933	-0.044	0.5933	-0.0321
1.1748	11.7984	0.595	-0.1272	0.595	-0.0319	0.595	-0.1272	0.595	-0.0319	1.1882	0.105	0.5933	-0.1827	0.5933	0.0646	0.5933	-0.1827	0.5933	0.0646	1.1875	22.0822	0.595	0.1194	0.595	-0.0186	0.595	-0.05	0.595	-0.0321
1.1781	11.8021	0.5967	-0.1322	0.5967	-0.0319	0.5967	-0.1322	0.5967	-0.0319	1.1915	0.1407	0.595	-0.1862	0.595	0.0646	0.595	-0.1862	0.595	0.0646	1.1908	21.8638	0.5967	0.1015	0.5967	-0.0188	0.5967	-0.0561	0.5967	-0.0321
1.1814	11.8036	0.5983	-0.1371	0.5983	-0.0319	0.5983	-0.1371	0.5983	-0.0319	1.1948	0.1743	0.5967	-0.1887	0.5967	0.0646	0.5967	-0.1887	0.5967	0.0646	1.1942	21.6426	0.5983	0.0842	0.5983	-0.019	0.5983	-0.0623	0.5983	-0.0321
1.1847	11.8027	0.6	-0.1417	0.6	-0.0319	0.6	-0.1417	0.6	-0.0319	1.1982	0.2062	0.5983	-0.1902	0.5983	0.0648	0.5983	-0.1902	0.5983	0.0648	1.1975	21.4193	0.6	0.0674	0.6	-0.0192	0.6	-0.0684	0.6	-0.0321
1.188	11.7994	0.6017	-0.146	0.6017	-0.0319	0.6017	-0.146	0.6017	-0.0319	1.2015	0.2356	0.6	-0.191	0.6	0.0648	0.6	-0.191	0.6	0.0648	1.2008	21.1932	0.6017	0.0512	0.6017	-0.0194	0.6017	-0.0745	0.6017	-0.0321
1.1913	11.7938	0.6033	-0.1501	0.6033	-0.0319	0.6033	-0.1501	0.6033	-0.0319	1.2048	0.2632	0.6017	-0.1913	0.6017	0.0648	0.6017	-0.1913	0.6017	0.0648	1.2042	20.965	0.6033	0.0352	0.6033	-0.0196	0.6033	-0.0807	0.6033	-0.0321
1.1946	11.7857	0.605	-0.154	0.605	-0.0319	0.605	-0.154	0.605	-0.0319	1.2082	0.2891	0.6033	-0.191	0.6033	0.0649	0.6033	-0.191	0.6033	0.0649	1.2075	20.734	0.605	0.0194	0.605	-0.0197	0.605	-0.0868	0.605	-0.0321
1.1979	11.7751	0.6067	-0.1576	0.6067	-0.0319	0.6067	-0.1576	0.6067	-0.0319	1.2115	0.3126	0.605	-0.1904	0.605	0.0649	0.605	-0.1904	0.605	0.0649	1.2108	20.5009	0.6067	0.0033472	0.6067	-0.02	0.6067	-0.0928	0.6067	-0.0321
1.2012	11.762	0.6083	-0.161	0.6083	-0.0319	0.6083	-0.161	0.6083	-0.0319	1.2148	0.3346	0.6067	-0.1894	0.6067	0.0649	0.6067	-0.1894	0.6067	0.0649	1.2142	20.2654	0.6083	-0.013	0.6083	-0.0201	0.6083	-0.0988	0.6083	-0.0321
1.2045	11.7464	0.61	-0.1641	0.61	-0.0319	0.61	-0.1641	0.61	-0.0319	1.2182	0.3546	0.6083	-0.1881	0.6083	0.0649	0.6083	-0.1881	0.6083	0.0649	1.2175	20.0273	0.61	-0.0299	0.61	-0.0203	0.61	-0.1047	0.61	-0.0321
1.2078	11.7283	0.6117	-0.167	0.6117	-0.0319	0.6117	-0.167	0.6117	-0.0319	1.2215	0.3728	0.61	-0.1866	0.61	0.0649	0.61	-0.1866	0.61	0.0649	1.2208	19.7869	0.6117	-0.0474	0.6117	-0.0205	0.6117	-0.1104	0.6117	-0.0321
1.2111	11.7076	0.6133	-0.1696	0.6133	-0.0319	0.6133	-0.1696	0.6133	-0.0319	1.2248	0.3892	0.6117	-0.1848	0.6117	0.0649	0.6117	-0.1848	0.6117	0.0649	1.2242	19.5444	0.6133	-0.0654	0.6133	-0.0207	0.6133	-0.116	0.6133	-0.0321
1.2144	11.6844	0.615	-0.1721	0.615	-0.0319	0.615	-0.1721	0.615	-0.0319	1.2282	0.4036	0.6133	-0.1828	0.6133	0.0649	0.6133	-0.1828	0.6133	0.0649	1.2275	19.2997	0.615	-0.0835	0.615	-0.0208	0.615	-0.1214	0.615	-0.0321
1.2177	11.6586	0.6167	-0.1743	0.6167	-0.0319	0.6167	-0.1743	0.6167	-0.0319	1.2315	0.4165	0.615	-0.1805	0.615	0.0649	0.615	-0.1805	0.615	0.0649	1.2308	19.0526	0.6167	-0.1015	0.6167	-0.0211	0.6167	-0.1267	0.6167	-0.0321
1.221	11.6302	0.6183	-0.1763	0.6183	-0.0319	0.6183	-0.1763	0.6183	-0.0319	1.2348	0.4274	0.6167	-0.178	0.6167	0.0648	0.6167	-0.178	0.6167	0.0648	1.2342	18.8034	0.6183	-0.1188	0.6183	-0.0212	0.6183	-0.1317	0.6183	-0.0321
1.2243	11.5992	0.62	-0.1781	0.62	-0.0319	0.62	-0.1781	0.62	-0.0319	1.2382	0.4368	0.6183	-0.1752	0.6183	0.0648	0.6183	-0.1752	0.6183	0.0648	1.2375	18.5521	0.62	-0.1348	0.62	-0.0213	0.62	-0.1366	0.62	-0.0321
1.2276	11.5656	0.6217	-0.1797	0.6217	-0.0319	0.6217	-0.1797	0.6217	-0.0319	1.2415	0.4445	0.62	-0.1722	0.62	0.0648	0.62	-0.1722	0.62	0.0648	1.2408	18.2991	0.6217	-0.1491	0.6217	-0.0216	0.6217	-0.1412	0.6217	-0.0321
1.2309	11.5295	0.6233	-0.1811	0.6233	-0.0319	0.6233	-0.1811	0.6233	-0.0319	1.2448	0.4505	0.6217	-0.1688	0.6217	0.0646	0.6217	-0.1688	0.6217	0.0646	1.2442	18.0439	0.6233	-0.1614	0.6233	-0.0217	0.6233	-0.1455	0.6233	-0.0321
1.2342	11.4908	0.625	-0.1824	0.625	-0.0319	0.625	-0.1824	0.625	-0.0319	1.2482	0.455	0.6233	-0.1651	0.6233	0.0646	0.6233	-0.1651	0.6233	0.0646	1.2475	17.7867	0.625	-0.1718	0.625	-0.0219	0.625	-0.1497	0.625	-0.0321
1.2375	11.4495	0.6267	-0.1835	0.6267	-0.0319	0.6267	-0.1835	0.6267	-0.0319	1.2515	0.4578	0.625	-0.161	0.625	0.0645	0.625	-0.161	0.625	0.0645	1.2508	17.5277	0.6267	-0.1802	0.6267	-0.022	0.6267	-0.1536	0.6267	-0.0321
1.2408	11.4058	0.6283	-0.1845	0.6283	-0.0319	0.6283	-0.1845	0.6283	-0.0319	1.2548	0.4592	0.6267	-0.1565	0.6267	0.0645	0.6267	-0.1565	0.6267	0.0645	1.2542	17.2673	0.6283	-0.1869	0.6283	-0.0221	0.6283	-0.1572	0.6283	-0.0321
1.2441	11.3595	0.63	-0.1853	0.63	-0.0319	0.63	-0.1853	0.63	-0.0319	1.2582	0.4592	0.6283	-0.1514	0.6283	0.0644	0.6283	-0.1514	0.6283	0.0644	1.2575	17.0048	0.63	-0.1921	0.63	-0.0224	0.63	-0.1606	0.63	-0.0321
1.2474	11.3107	0.6317	-0.186	0.6317	-0.0319	0.6317	-0.186	0.6317	-0.0319	1.2615	0.4578	0.63	-0.1456	0.63	0.0644	0.63	-0.1456	0.63	0.0644	1.2608	16.7408	0.6317	-0.196	0.6317	-0.0226	0.6317	-0.1637	0.6317	-0.0321
1.2507	11.2595	0.6333	-0.1866	0.6333	-0.0319	0.6333	-0.1866	0.6333	-0.0319	1.2648	0.4547	0.6317	-0.1392	0.6317	0.0643	0.6317	-0.1392	0.6317	0.0643	1.2642	16.4755	0.6333	-0.199	0.6333	-0.0227	0.6333	-0.1666	0.6333	-0.0321
1.254	11.2059	0.635	-0.1871	0.635	-0.0319	0.635	-0.1871	0.635	-0.0319	1.2681	0.4505	0.6333	-0.1317	0.6333	0.0642	0.6333	-0.1317	0.6333	0.0642	1.2675	16.2089	0.635	-0.2012	0.635	-0.0228	0.635	-0.1693	0.635	-0.0321
1.2573	11.1499	0.6367	-0.1875	0.6367	-0.0319	0.6367	-0.1875	0.6367	-0.0319	1.2715	0.4449	0.635	-0.1231	0.635	0.064	0.635	-0.1231	0.635	0.064	1.2708	15.9408	0.6367	-0.2028	0.6367	-0.023	0.6367	-0.1717	0.6367	-0.0321
1.2606	11.0915	0.6383	-0.1877	0.6383	-0.0319	0.6383	-0.1877	0.6383	-0.0319	1.2748	0.4379	0.6367	-0.1131	0.6367	0.0639	0.6367	-0.1131	0.6367	0.0639	1.2742	15.6716	0.6383	-0.2039	0.6383	-0.0231	0.6383	-0.174	0.6383	-0.0321
1.2639	11.0309	0.64	-0.1879	0.64	-0.0319	0.64	-0.1879	0.64	-0.0319	1.2781	0.4298	0.6383	-0.1011	0.6383	0.0638	0.6383	-0.1011	0.6383	0.0638	1.2775	15.4014	0.64	-0.2046	0.64	-0.0232	0.64	-0.176	0.64	-0.032
1.2672	10.968	0.6417	-0.188	0.6417	-0.0319	0.6417	-0.188	0.6417	-0.0319	1.2815	0.4207	0.64	-0.0867	0.64	0.0637	0.64	-0.0867	0.64	0.0637	1.2808	15.1302	0.6417	-0.2051	0.6417	-0.0235	0.6417	-0.1778	0.6417	-0.032
1.2705	10.9029	0.6433	-0.1881	0.6433	-0.0319	0.6433	-0.1881	0.6433	-0.0319	1.2848	0.4102	0.6417	-0.0689	0.6417	0.0636	0.6417	-0.0689	0.6417	0.0636	1.2842	14.8579	0.6433	-0.2054	0.6433	-0.0236	0.6433	-0.1794	0.6433	-0.032
1.2738	10.8356	0.645	-0.188	0.645	-0.0319	0.645	-0.188	0.645	-0.0319	1.2881	0.3987	0.6433	-0.0465	0.6433	0.0634	0.6433	-0.0465	0.6433	0.0634	1.2875	14.5852	0.645	-0.2055	0.645	-0.0238	0.645	-0.1809	0.645	-0.032
1.2771	10.7663	0.6467	-0.1879	0.6467	-0.0319	0.6467	-0.1879	0.6467	-0.0319	1.2915	0.3857	0.645	-0.0181	0.645	0.0633	0.645	-0.0181	0.645	0.0633	1.2908	14.3119	0.6467	-0.2055	0.6467	-0.0239	0.6467	-0.1822	0.6467	-0.032
1.2804	10.6949	0.6483	-0.1877	0.6483	-0.0319	0.6483	-0.1877	0.6483	-0.0319	1.2948	0.3721	0.6467	0.0181	0.6467	0.0632	0.6467	0.0181	0.6467	0.0632	1.2942	14.0378	0.6483	-0.2053	0.6483	-0.024	0.6483	-0.1833	0.6483	-0.032
1.2837	10.6216	0.65	-0.1875	0.65	-0.0319	0.65	-0.1875	0.65	-0.0319	1.2981	0.3577	0.6483	0.0622	0.6483	0.0631	0.6483	0.0622	0.6483	0.0631	1.2975	13.7634	0.65	-0.2052	0.65	-0.0242	0.65	-0.1843	0.65	-0.032
1.287	10.5464	0.6517	-0.1872	0.6517	-0.0319	0.6517	-0.1872	0.6517	-0.0319	1.3015	0.342	0.65	0.1115	0.65	0.0628	0.65	0.1115	0.65	0.0628	1.3008	13.489	0.6517	-0.2049	0.6517	-0.0243	0.6517	-0.1852	0.6517	-0.032
1.2903	10.4694	0.6533	-0.1869	0.6533	-0.0319	0.6533	-0.1869	0.6533	-0.0319	1.3048	0.3255	0.6517	0.1601	0.6517	0.0627	0.6517	0.1601	0.6517	0.0627	1.3042	13.2143	0.6533	-0.2046	0.6533	-0.0244	0.6533	-0.1859	0.6533	-0.032
1.2936	10.3906	0.655	-0.1865	0.655	-0.0319	0.655	-0.1865	0.655	-0.0319	1.3081	0.3084	0.6533	0.2024	0.6533	0.0626	0.6533	0.2024	0.6533	0.0626	1.3075	12.9399	0.655	-0.2042	0.655	-0.0246	0.655	-0.1865	0.655	-0.032
1.2969	10.3102	0.6567	-0.186	0.6567	-0.0319	0.6567	-0.186	0.6567	-0.0319	1.3115	0.2902	0.655	0.235	0.655	0.0624	0.655	0.235	0.655	0.0624	1.3108	12.6655	0.6567	-0.2038	0.6567	-0.0247	0.6567	-0.187	0.6567	-0.032
1.3002	10.2282	0.6583	-0.1855	0.6583	-0.0319	0.6583	-0.1855	0.6583	-0.0319	1.3148	0.2713	0.6567	0.2564	0.6567	0.0622	0.6567	0.2564	0.6567	0.0622	1.3142	12.3914	0.6583	-0.2034	0.6583	-0.0248	0.6583	-0.1874	0.6583	-0.032
1.3035	10.1446	0.66	-0.185	0.66	-0.0319	0.66	-0.185	0.66	-0.0319	1.3181	0.2517	0.6583	0.2664	0.6583	0.062	0.6583	0.2664	0.6583	0.062	1.3175	12.1177	0.66	-0.2029	0.66	-0.025	0.66	-0.1877	0.66	-0.032
1.3068	10.0596	0.6617	-0.1844	0.6617	-0.0319	0.6617	-0.1844	0.6617	-0.0319	1.3215	0.2314	0.66	0.2662	0.66	0.0618	0.66	0.2662	0.66	0.0618	1.3208	11.8444	0.6617	-0.2024	0.6617	-0.0251	0.6617	-0.1879	0.6617	-0.032
1.3101	9.9733	0.6633	-0.1838	0.6633	-0.0319	0.6633	-0.1838	0.6633	-0.0319	1.3248	0.2104	0.6617	0.258	0.6617	0.0616	0.6617	0.258	0.6617	0.0616	1.3242	11.5721	0.6633	-0.2018	0.6633	-0.0253	0.6633	-0.188	0.6633	-0.032
1.3134	9.8857	0.665	-0.1832	0.665	-0.0319	0.665	-0.1832	0.665	-0.0319	1.3281	0.189	0.6633	0.2442	0.6633	0.0614	0.6633	0.2442	0.6633	0.0614	1.3275	11.3005	0.665	-0.2012	0.665	-0.0254	0.665	-0.1881	0.665	-0.032
1.3167	9.797	0.6667	-0.1825	0.6667	-0.0319	0.6667	-0.1825	0.6667	-0.0319	1.3315	0.167	0.665	0.2271	0.665	0.0612	0.665	0.2271	0.665	0.0612	1.3308	11.0303	0.6667	-0.2006	0.6667	-0.0255	0.6667	-0.1881	0.6667	-0.032
1.32	9.7072	0.6683	-0.1817	0.6683	-0.0319	0.6683	-0.1817	0.6683	-0.0319	1.3348	0.1442	0.6667	0.2081	0.6667	0.0609	0.6667	0.2081	0.6667	0.0609	1.3342	10.7608	0.6683	-0.2	0.6683	-0.0257	0.6683	-0.188	0.6683	-0.032
1.3233	9.6164	0.67	-0.181	0.67	-0.0319	0.67	-0.181	0.67	-0.0319	1.3381	0.1215	0.6683	0.1885	0.6683	0.0607	0.6683	0.1885	0.6683	0.0607	1.3375	10.493	0.67	-0.1993	0.67	-0.0258	0.67	-0.1878	0.67	-0.032
1.3266	9.5247	0.6717	-0.1802	0.6717	-0.0319	0.6717	-0.1802	0.6717	-0.0319	1.3415	0.0977	0.67	0.1689	0.67	0.0606	0.67	0.1689	0.67	0.0606	1.3408	10.2263	0.6717	-0.1985	0.6717	-0.0258	0.6717	-0.1876	0.6717	-0.032
1.3299	9.4322	0.6733	-0.1793	0.6733	-0.0319	0.6733	-0.1793	0.6733	-0.0319	1.3448	0.0739	0.6717	0.1495	0.6717	0.0603	0.6717	0.1495	0.6717	0.0603	1.3442	9.9614	0.6733	-0.1978	0.6733	-0.0259	0.6733	-0.1873	0.6733	-0.032
1.3332	9.339	0.675	-0.1784	0.675	-0.0319	0.675	-0.1784	0.675	-0.0319	1.3481	0.0497	0.6733	0.1307	0.6733	0.06	0.6733	0.1307	0.6733	0.06	1.3475	9.6982	0.675	-0.1969	0.675	-0.0261	0.675	-0.187	0.675	-0.032
1.3365	9.2452	0.6767	-0.1775	0.6767	-0.0319	0.6767	-0.1775	0.6767	-0.0319	1.3515	0.0254	0.675	0.1123	0.675	0.0597	0.675	0.1123	0.675	0.0597	1.3508	9.4367	0.6767	-0.196	0.6767	-0.0262	0.6767	-0.1866	0.6767	-0.032
1.3398	9.151	0.6783	-0.1765	0.6783	-0.0319	0.6783	-0.1765	0.6783	-0.0319	1.3548	0.00052864	0.6767	0.0945	0.6767	0.0595	0.6767	0.0945	0.6767	0.0595	1.3542	9.1777	0.6783	-0.1951	0.6783	-0.0263	0.6783	-0.1862	0.6783	-0.032
1.3431	9.0563	0.68	-0.1755	0.68	-0.0319	0.68	-0.1755	0.68	-0.0319	1.3581	0.0245	0.6783	0.0774	0.6783	0.0592	0.6783	0.0774	0.6783	0.0592	1.3575	8.9205	0.68	-0.1941	0.68	-0.0265	0.68	-0.1857	0.68	-0.032
1.3464	8.9613	0.6817	-0.1745	0.6817	-0.0319	0.6817	-0.1745	0.6817	-0.0319	1.3614	0.0497	0.68	0.0609	0.68	0.059	0.68	0.0609	0.68	0.059	1.3608	8.6656	0.6817	-0.1931	0.6817	-0.0266	0.6817	-0.1852	0.6817	-0.032
1.3497	8.8662	0.6833	-0.1734	0.6833	-0.0319	0.6833	-0.1734	0.6833	-0.0319	1.3648	0.0749	0.6817	0.0448	0.6817	0.0586	0.6817	0.0448	0.6817	0.0586	1.3642	8.4137	0.6833	-0.1919	0.6833	-0.0266	0.6833	-0.1846	0.6833	-0.032
1.353	8.7709	0.685	-0.1723	0.685	-0.0319	0.685	-0.1723	0.685	-0.0319	1.3681	0.1005	0.6833	0.029	0.6833	0.0584	0.6833	0.029	0.6833	0.0584	1.3675	8.1638	0.685	-0.1908	0.685	-0.0267	0.685	-0.184	0.685	-0.032
1.3563	8.6757	0.6867	-0.1712	0.6867	-0.0319	0.6867	-0.1712	0.6867	-0.0319	1.3714	0.126	0.685	0.0132	0.685	0.0582	0.685	0.0132	0.685	0.0582	1.3708	7.917	0.6867	-0.1895	0.6867	-0.0269	0.6867	-0.1834	0.6867	-0.032
1.3596	8.5805	0.6883	-0.1699	0.6883	-0.0319	0.6883	-0.1699	0.6883	-0.0319	1.3748	0.1515	0.6867	-0.0027194	0.6867	0.0578	0.6867	-0.0027194	0.6867	0.0578	1.3742	7.6727	0.6883	-0.1881	0.6883	-0.027	0.6883	-0.1827	0.6883	-0.032
1.3629	8.4856	0.69	-0.1687	0.69	-0.0319	0.69	-0.1687	0.69	-0.0319	1.3781	0.1771	0.6883	-0.019	0.6883	0.0574	0.6883	-0.019	0.6883	0.0574	1.3775	7.4319	0.69	-0.1867	0.69	-0.0271	0.69	-0.1819	0.69	-0.032
1.3662	8.391	0.6917	-0.1674	0.6917	-0.0319	0.6917	-0.1674	0.6917	-0.0319	1.3814	0.2027	0.69	-0.0358	0.69	0.0572	0.69	-0.0358	0.69	0.0572	1.3808	7.1939	0.6917	-0.1851	0.6917	-0.0271	0.6917	-0.1812	0.6917	-0.032
1.3695	8.2967	0.6933	-0.166	0.6933	-0.0319	0.6933	-0.166	0.6933	-0.0319	1.3848	0.2282	0.6917	-0.0532	0.6917	0.0568	0.6917	-0.0532	0.6917	0.0568	1.3842	6.9594	0.6933	-0.1834	0.6933	-0.0273	0.6933	-0.1804	0.6933	-0.032
1.3728	8.203	0.695	-0.1647	0.695	-0.0319	0.695	-0.1647	0.695	-0.0319	1.3881	0.2537	0.6933	-0.0708	0.6933	0.0566	0.6933	-0.0708	0.6933	0.0566	1.3875	6.7281	0.695	-0.1817	0.695	-0.0274	0.695	-0.1795	0.695	-0.032
1.3761	8.1099	0.6967	-0.1632	0.6967	-0.0319	0.6967	-0.1632	0.6967	-0.0319	1.3914	0.2789	0.695	-0.0885	0.695	0.0562	0.695	-0.0885	0.695	0.0562	1.3908	6.5002	0.6967	-0.1797	0.6967	-0.0274	0.6967	-0.1787	0.6967	-0.032
1.3794	8.0175	0.6983	-0.1617	0.6983	-0.0319	0.6983	-0.1617	0.6983	-0.0319	1.3948	0.3041	0.6967	-0.1058	0.6967	0.0559	0.6967	-0.1058	0.6967	0.0559	1.3942	6.2762	0.6983	-0.1776	0.6983	-0.0275	0.6983	-0.1777	0.6983	-0.032
1.3827	7.9259	0.7	-0.1601	0.7	-0.0319	0.7	-0.1601	0.7	-0.0319	1.3981	0.329	0.6983	-0.1222	0.6983	0.0555	0.6983	-0.1222	0.6983	0.0555	1.3975	6.0557	0.7	-0.1754	0.7	-0.0277	0.7	-0.1768	0.7	-0.032
1.386	7.8352	0.7017	-0.1585	0.7017	-0.0319	0.7017	-0.1585	0.7017	-0.0319	1.4014	0.3539	0.7	-0.1372	0.7	0.0552	0.7	-0.1372	0.7	0.0552	1.4008	5.8394	0.7017	-0.1729	0.7017	-0.0278	0.7017	-0.1758	0.7017	-0.032
1.3893	7.7455	0.7033	-0.1568	0.7033	-0.0319	0.7033	-0.1568	0.7033	-0.0319	1.4048	0.3784	0.7017	-0.1504	0.7017	0.0548	0.7017	-0.1504	0.7017	0.0548	1.4042	5.627	0.7033	-0.1703	0.7033	-0.0278	0.7033	-0.1748	0.7033	-0.032
1.3926	7.6569	0.705	-0.155	0.705	-0.0319	0.705	-0.155	0.705	-0.0319	1.4081	0.4029	0.7033	-0.1617	0.7033	0.0544	0.7033	-0.1617	0.7033	0.0544	1.4075	5.4184	0.705	-0.1674	0.705	-0.028	0.705	-0.1737	0.705	-0.032
1.3959	7.5694	0.7067	-0.1532	0.7067	-0.0319	0.7067	-0.1532	0.7067	-0.0319	1.4114	0.4267	0.705	-0.171	0.705	0.0541	0.705	-0.171	0.705	0.0541	1.4108	5.2143	0.7067	-0.1642	0.7067	-0.0281	0.7067	-0.1726	0.7067	-0.032
1.3992	7.4832	0.7083	-0.1513	0.7083	-0.0319	0.7083	-0.1513	0.7083	-0.0319	1.4148	0.4505	0.7067	-0.1785	0.7067	0.0537	0.7067	-0.1785	0.7067	0.0537	1.4142	5.0141	0.7083	-0.1607	0.7083	-0.0281	0.7083	-0.1714	0.7083	-0.032
1.4025	7.3983	0.71	-0.1493	0.71	-0.0319	0.71	-0.1493	0.71	-0.0319	1.4181	0.4739	0.7083	-0.1843	0.7083	0.0534	0.7083	-0.1843	0.7083	0.0534	1.4175	4.8185	0.71	-0.1568	0.71	-0.0282	0.71	-0.1702	0.71	-0.032
1.4058	7.3149	0.7117	-0.1472	0.7117	-0.0319	0.7117	-0.1472	0.7117	-0.0319	1.4214	0.4967	0.71	-0.1888	0.71	0.053	0.71	-0.1888	0.71	0.053	1.4208	4.6274	0.7117	-0.1525	0.7117	-0.0284	0.7117	-0.169	0.7117	-0.032
1.4091	7.2329	0.7133	-0.145	0.7133	-0.0319	0.7133	-0.145	0.7133	-0.0319	1.4248	0.5194	0.7117	-0.1921	0.7117	0.0525	0.7117	-0.1921	0.7117	0.0525	1.4242	4.4408	0.7133	-0.1476	0.7133	-0.0284	0.7133	-0.1677	0.7133	-0.032
1.4124	7.1526	0.715	-0.1428	0.715	-0.0319	0.715	-0.1428	0.715	-0.0319	1.4281	0.5415	0.7133	-0.1944	0.7133	0.0522	0.7133	-0.1944	0.7133	0.0522	1.4275	4.2588	0.715	-0.1422	0.715	-0.0285	0.715	-0.1663	0.715	-0.032
1.4157	7.0739	0.7167	-0.1404	0.7167	-0.0319	0.7167	-0.1404	0.7167	-0.0319	1.4314	0.5632	0.715	-0.196	0.715	0.0518	0.715	-0.196	0.715	0.0518	1.4308	4.0813	0.7167	-0.136	0.7167	-0.0285	0.7167	-0.165	0.7167	-0.032
1.419	6.9969	0.7183	-0.1379	0.7183	-0.0319	0.7183	-0.1379	0.7183	-0.0319	1.4348	0.5845	0.7167	-0.197	0.7167	0.0513	0.7167	-0.197	0.7167	0.0513	1.4342	3.9085	0.7183	-0.1289	0.7183	-0.0286	0.7183	-0.1635	0.7183	-0.0319
1.4223	6.9218	0.72	-0.1353	0.72	-0.0319	0.72	-0.1353	0.72	-0.0319	1.4381	0.6055	0.7183	-0.1975	0.7183	0.051	0.7183	-0.1975	0.7183	0.051	1.4375	3.7408	0.72	-0.1207	0.72	-0.0288	0.72	-0.162	0.72	-0.0319
1.4256	6.8485	0.7217	-0.1325	0.7217	-0.0319	0.7217	-0.1325	0.7217	-0.0319	1.4414	0.6258	0.72	-0.1976	0.72	0.0505	0.72	-0.1976	0.72	0.0505	1.4408	3.5777	0.7217	-0.1111	0.7217	-0.0288	0.7217	-0.1604	0.7217	-0.0319
1.4289	6.7772	0.7233	-0.1296	0.7233	-0.0319	0.7233	-0.1296	0.7233	-0.0319	1.4448	0.6458	0.7217	-0.1974	0.7217	0.0501	0.7217	-0.1974	0.7217	0.0501	1.4442	3.4199	0.7233	-0.0997	0.7233	-0.0289	0.7233	-0.1588	0.7233	-0.0319
1.4322	6.7078	0.725	-0.1265	0.725	-0.0319	0.725	-0.1265	0.725	-0.0319	1.4481	0.665	0.7233	-0.197	0.7233	0.0496	0.7233	-0.197	0.7233	0.0496	1.4475	3.2666	0.725	-0.0859	0.725	-0.0289	0.725	-0.1571	0.725	-0.0319
1.4355	6.6405	0.7267	-0.1233	0.7267	-0.0319	0.7267	-0.1233	0.7267	-0.0319	1.4514	0.6836	0.725	-0.1964	0.725	0.0492	0.725	-0.1964	0.725	0.0492	1.4508	3.1185	0.7267	-0.069	0.7267	-0.029	0.7267	-0.1554	0.7267	-0.0319
1.4388	6.5754	0.7283	-0.1199	0.7283	-0.0319	0.7283	-0.1199	0.7283	-0.0319	1.4548	0.7018	0.7267	-0.1956	0.7267	0.0488	0.7267	-0.1956	0.7267	0.0488	1.4542	2.9754	0.7283	-0.0477	0.7283	-0.029	0.7283	-0.1535	0.7283	-0.0319
1.4421	6.5123	0.73	-0.1162	0.73	-0.0319	0.73	-0.1162	0.73	-0.0319	1.4581	0.7196	0.7283	-0.1946	0.7283	0.0483	0.7283	-0.1946	0.7283	0.0483	1.4575	2.8371	0.73	-0.0207	0.73	-0.0292	0.73	-0.1516	0.73	-0.0319
1.4454	6.4515	0.7317	-0.1124	0.7317	-0.0319	0.7317	-0.1124	0.7317	-0.0319	1.4614	0.7368	0.73	-0.1935	0.73	0.0478	0.73	-0.1935	0.73	0.0478	1.4608	2.7041	0.7317	0.0135	0.7317	-0.0292	0.7317	-0.1496	0.7317	-0.0319
1.4487	6.393	0.7333	-0.1083	0.7333	-0.0319	0.7333	-0.1083	0.7333	-0.0319	1.4647	0.7532	0.7317	-0.1923	0.7317	0.0474	0.7317	-0.1923	0.7317	0.0474	1.4642	2.5764	0.7333	0.0555	0.7333	-0.0293	0.7333	-0.1476	0.7333	-0.0319
1.452	6.3367	0.735	-0.1039	0.735	-0.0319	0.735	-0.1039	0.735	-0.0319	1.4681	0.769	0.7333	-0.1909	0.7333	0.0469	0.7333	-0.1909	0.7333	0.0469	1.4675	2.4535	0.735	0.1031	0.735	-0.0293	0.735	-0.1454	0.735	-0.0319
1.4553	6.2828	0.7367	-0.0992	0.7367	-0.0319	0.7367	-0.0992	0.7367	-0.0319	1.4714	0.784	0.735	-0.1895	0.735	0.0464	0.735	-0.1895	0.735	0.0464	1.4708	2.3359	0.7367	0.1509	0.7367	-0.0294	0.7367	-0.1431	0.7367	-0.0319
1.4586	6.2313	0.7383	-0.0942	0.7383	-0.0319	0.7383	-0.0942	0.7383	-0.0319	1.4747	0.7987	0.7367	-0.1878	0.7367	0.0459	0.7367	-0.1878	0.7367	0.0459	1.4742	2.2236	0.7383	0.1933	0.7383	-0.0294	0.7383	-0.1407	0.7383	-0.0319
1.4619	6.1821	0.74	-0.0888	0.74	-0.0319	0.74	-0.0888	0.74	-0.0319	1.4781	0.8127	0.7383	-0.1861	0.7383	0.0454	0.7383	-0.1861	0.7383	0.0454	1.4775	2.1161	0.74	0.2268	0.74	-0.0296	0.74	-0.1382	0.74	-0.0319
1.4652	6.1354	0.7417	-0.083	0.7417	-0.0319	0.7417	-0.083	0.7417	-0.0319	1.4814	0.826	0.74	-0.1842	0.74	0.045	0.74	-0.1842	0.74	0.045	1.4808	2.0136	0.7417	0.2496	0.7417	-0.0296	0.7417	-0.1356	0.7417	-0.0319
1.4685	6.0911	0.7433	-0.0768	0.7433	-0.0319	0.7433	-0.0768	0.7433	-0.0319	1.4847	0.8386	0.7417	-0.1822	0.7417	0.0445	0.7417	-0.1822	0.7417	0.0445	1.4842	1.9166	0.7433	0.2613	0.7433	-0.0297	0.7433	-0.1329	0.7433	-0.0319
1.4718	6.0493	0.745	-0.07	0.745	-0.0319	0.745	-0.07	0.745	-0.0319	1.4881	0.8509	0.7433	-0.18	0.7433	0.0439	0.7433	-0.18	0.7433	0.0439	1.4875	1.8242	0.745	0.263	0.745	-0.0297	0.745	-0.13	0.745	-0.0319
1.4751	6.01	0.7467	-0.0627	0.7467	-0.0319	0.7467	-0.0627	0.7467	-0.0319	1.4914	0.8621	0.745	-0.1776	0.745	0.0434	0.745	-0.1776	0.745	0.0434	1.4908	1.7371	0.7467	0.2565	0.7467	-0.0298	0.7467	-0.1269	0.7467	-0.0319
1.4784	5.9731	0.7483	-0.0547	0.7483	-0.0319	0.7483	-0.0547	0.7483	-0.0319	1.4947	0.8726	0.7467	-0.175	0.7467	0.0429	0.7467	-0.175	0.7467	0.0429	1.4942	1.6552	0.7483	0.2442	0.7483	-0.0298	0.7483	-0.1237	0.7483	-0.0319
1.4817	5.9388	0.75	-0.046	0.75	-0.0319	0.75	-0.046	0.75	-0.0319	1.4981	0.8827	0.7483	-0.1721	0.7483	0.0423	0.7483	-0.1721	0.7483	0.0423	1.4975	1.5778	0.75	0.2282	0.75	-0.03	0.75	-0.1203	0.75	-0.0319
1.485	5.907	0.7517	-0.0365	0.7517	-0.0319	0.7517	-0.0365	0.7517	-0.0319	1.5014	0.8918	0.75	-0.169	0.75	0.0418	0.75	-0.169	0.75	0.0418	1.5008	1.5057	0.7517	0.2101	0.7517	-0.03	0.7517	-0.1166	0.7517	-0.0319
1.4883	5.8777	0.7533	-0.0261	0.7533	-0.0319	0.7533	-0.0261	0.7533	-0.0319	1.5047	0.9006	0.7517	-0.1656	0.7517	0.0412	0.7517	-0.1656	0.7517	0.0412	1.5042	1.4385	0.7533	0.1911	0.7533	-0.03	0.7533	-0.1128	0.7533	-0.0319
1.4916	5.8508	0.755	-0.0148	0.755	-0.0319	0.755	-0.0148	0.755	-0.0319	1.5081	0.9083	0.7533	-0.1619	0.7533	0.0408	0.7533	-0.1619	0.7533	0.0408	1.5075	1.3759	0.755	0.1719	0.755	-0.0301	0.755	-0.1087	0.755	-0.0319
1.4949	5.8265	0.7567	-0.0024784	0.7567	-0.0319	0.7567	-0.0024784	0.7567	-0.0319	1.5114	0.9153	0.755	-0.1578	0.755	0.0402	0.755	-0.1578	0.755	0.0402	1.5108	1.3185	0.7567	0.1528	0.7567	-0.0301	0.7567	-0.1044	0.7567	-0.0319
1.4982	5.8047	0.7583	0.0109	0.7583	-0.0319	0.7583	0.0109	0.7583	-0.0319	1.5147	0.9219	0.7567	-0.1531	0.7567	0.0396	0.7567	-0.1531	0.7567	0.0396	1.5142	1.2653	0.7583	0.134	0.7583	-0.0302	0.7583	-0.0997	0.7583	-0.0319
1.5015	5.7853	0.76	0.0254	0.76	-0.0319	0.76	0.0254	0.76	-0.0319	1.5181	0.9275	0.7583	-0.148	0.7583	0.0391	0.7583	-0.148	0.7583	0.0391	1.5175	1.217	0.76	0.1157	0.76	-0.0302	0.76	-0.0947	0.76	-0.0319
1.5048	5.7684	0.7617	0.0409	0.7617	-0.0319	0.7617	0.0409	0.7617	-0.0319	1.5214	0.9328	0.76	-0.1422	0.76	0.0385	0.76	-0.1422	0.76	0.0385	1.5208	1.1732	0.7617	0.0979	0.7617	-0.0302	0.7617	-0.0894	0.7617	-0.0319
1.5081	5.7539	0.7633	0.0574	0.7633	-0.0319	0.7633	0.0574	0.7633	-0.0319	1.5247	0.937	0.7617	-0.1356	0.7617	0.0379	0.7617	-0.1356	0.7617	0.0379	1.5242	1.134	0.7633	0.0807	0.7633	-0.0304	0.7633	-0.0836	0.7633	-0.0319
1.5114	5.7419	0.765	0.0746	0.765	-0.0319	0.765	0.0746	0.765	-0.0319	1.5281	0.9408	0.7633	-0.128	0.7633	0.0373	0.7633	-0.128	0.7633	0.0373	1.5275	1.0994	0.765	0.064	0.765	-0.0304	0.765	-0.0774	0.765	-0.0319
1.5147	5.7322	0.7667	0.0924	0.7667	-0.0319	0.7667	0.0924	0.7667	-0.0319	1.5314	0.9436	0.765	-0.1191	0.765	0.0367	0.765	-0.1191	0.765	0.0367	1.5308	1.0689	0.7667	0.0478	0.7667	-0.0304	0.7667	-0.0707	0.7667	-0.0319
1.518	5.7249	0.7683	0.1104	0.7683	-0.0319	0.7683	0.1104	0.7683	-0.0319	1.5347	0.9457	0.7667	-0.1088	0.7667	0.0361	0.7667	-0.1088	0.7667	0.0361	1.5342	1.0427	0.7683	0.0318	0.7683	-0.0305	0.7683	-0.0634	0.7683	-0.0319
1.5213	5.7199	0.77	0.1283	0.77	-0.0319	0.77	0.1283	0.77	-0.0319	1.5381	0.9475	0.7683	-0.0963	0.7683	0.0355	0.7683	-0.0963	0.7683	0.0355	1.5375	1.021	0.77	0.0159	0.77	-0.0305	0.77	-0.0554	0.77	-0.0319
1.5246	5.7172	0.7717	0.1458	0.7717	-0.0319	0.7717	0.1458	0.7717	-0.0319	1.5414	0.9482	0.77	-0.0813	0.77	0.0349	0.77	-0.0813	0.77	0.0349	1.5408	1.0031	0.7717	-0.00025988	0.7717	-0.0305	0.7717	-0.0468	0.7717	-0.0319
1.5279	5.7167	0.7733	0.1627	0.7733	-0.0319	0.7733	0.1627	0.7733	-0.0319	1.5447	0.9485	0.7717	-0.0626	0.7717	0.0343	0.7717	-0.0626	0.7717	0.0343	1.5442	0.9891	0.7733	-0.0168	0.7733	-0.0307	0.7733	-0.0374	0.7733	-0.0319
1.5312	5.7184	0.775	0.1787	0.775	-0.0319	0.775	0.1787	0.775	-0.0319	1.5481	0.9478	0.7733	-0.039	0.7733	0.0337	0.7733	-0.039	0.7733	0.0337	1.5475	0.979	0.775	-0.034	0.775	-0.0307	0.775	-0.0271	0.775	-0.0319
1.5345	5.7223	0.7767	0.1937	0.7767	-0.0319	0.7767	0.1937	0.7767	-0.0319	1.5514	0.9464	0.775	-0.008965	0.775	0.0331	0.775	-0.008965	0.775	0.0331	1.5508	0.973	0.7767	-0.0517	0.7767	-0.0307	0.7767	-0.0159	0.7767	-0.0319
1.5378	5.7283	0.7783	0.2075	0.7783	-0.0319	0.7783	0.2075	0.7783	-0.0319	1.5547	0.9447	0.7767	0.0289	0.7767	0.0325	0.7767	0.0289	0.7767	0.0325	1.5542	0.9702	0.7783	-0.07	0.7783	-0.0307	0.7783	-0.0036055	0.7783	-0.0319
1.5411	5.7363	0.78	0.22	0.78	-0.0319	0.78	0.22	0.78	-0.0319	1.558	0.9422	0.7783	0.0743	0.7783	0.0318	0.7783	0.0743	0.7783	0.0318	1.5575	0.9713	0.78	-0.0884	0.78	-0.0308	0.78	0.009705	0.78	-0.0319
1.5444	5.7464	0.7817	0.2312	0.7817	-0.0319	0.7817	0.2312	0.7817	-0.0319	1.5614	0.9387	0.78	0.1236	0.78	0.0312	0.78	0.1236	0.78	0.0312	1.5608	0.9758	0.7817	-0.1065	0.7817	-0.0308	0.7817	0.0241	0.7817	-0.0319
1.5477	5.7584	0.7833	0.2409	0.7833	-0.0319	0.7833	0.2409	0.7833	-0.0319	1.5647	0.9349	0.7817	0.1705	0.7817	0.0306	0.7817	0.1705	0.7817	0.0306	1.5642	0.9835	0.7833	-0.1237	0.7833	-0.0308	0.7833	0.0395	0.7833	-0.0319
1.551	5.7723	0.785	0.2491	0.785	-0.0319	0.785	0.2491	0.785	-0.0319	1.568	0.9303	0.7833	0.2103	0.7833	0.0298	0.7833	0.2103	0.7833	0.0298	1.5675	0.9947	0.785	-0.1395	0.785	-0.0308	0.785	0.0559	0.785	-0.0319
1.5543	5.7881	0.7867	0.2558	0.7867	-0.0319	0.7867	0.2558	0.7867	-0.0319	1.5714	0.9251	0.785	0.24	0.785	0.0292	0.785	0.24	0.785	0.0292	1.5708	1.0091	0.7867	-0.1535	0.7867	-0.0309	0.7867	0.0731	0.7867	-0.0319
1.5576	5.8056	0.7883	0.261	0.7883	-0.0319	0.7883	0.261	0.7883	-0.0319	1.5747	0.9191	0.7867	0.2584	0.7867	0.0285	0.7867	0.2584	0.7867	0.0285	1.5742	1.0262	0.7883	-0.1656	0.7883	-0.0309	0.7883	0.0908	0.7883	-0.0319
1.5609	5.8249	0.79	0.2647	0.79	-0.0319	0.79	0.2647	0.79	-0.0319	1.578	0.9125	0.7883	0.2658	0.7883	0.0279	0.7883	0.2658	0.7883	0.0279	1.5775	1.0461	0.79	-0.1756	0.79	-0.0309	0.79	0.1087	0.79	-0.0319
1.5642	5.8458	0.7917	0.2671	0.7917	-0.0319	0.7917	0.2671	0.7917	-0.0319	1.5814	0.9055	0.79	0.2636	0.79	0.0272	0.79	0.2636	0.79	0.0272	1.5808	1.0689	0.7917	-0.1837	0.7917	-0.0309	0.7917	0.1266	0.7917	-0.0319
1.5675	5.8682	0.7933	0.2681	0.7933	-0.0319	0.7933	0.2681	0.7933	-0.0319	1.5847	0.8978	0.7917	0.2541	0.7917	0.0266	0.7917	0.2541	0.7917	0.0266	1.5842	1.0944	0.7933	-0.1902	0.7933	-0.0311	0.7933	0.1442	0.7933	-0.0319
1.5708	5.8922	0.795	0.2679	0.795	-0.0319	0.795	0.2679	0.795	-0.0319	1.588	0.8894	0.7933	0.2396	0.7933	0.0259	0.7933	0.2396	0.7933	0.0259	1.5875	1.1221	0.795	-0.1952	0.795	-0.0311	0.795	0.1611	0.795	-0.0319
1.5741	5.9177	0.7967	0.2666	0.7967	-0.0319	0.7967	0.2666	0.7967	-0.0319	1.5914	0.8803	0.795	0.2221	0.795	0.0252	0.795	0.2221	0.795	0.0252	1.5908	1.1526	0.7967	-0.1991	0.7967	-0.0311	0.7967	0.1772	0.7967	-0.0319
1.5774	5.9445	0.7983	0.2643	0.7983	-0.0319	0.7983	0.2643	0.7983	-0.0319	1.5947	0.8708	0.7967	0.2031	0.7967	0.0244	0.7967	0.2031	0.7967	0.0244	1.5942	1.1851	0.7983	-0.2021	0.7983	-0.0311	0.7983	0.1923	0.7983	-0.0319
1.5807	5.9727	0.8	0.2611	0.8	-0.0319	0.8	0.2611	0.8	-0.0319	1.598	0.8607	0.7983	0.1835	0.7983	0.0237	0.7983	0.1835	0.7983	0.0237	1.5975	1.2197	0.8	-0.2043	0.8	-0.0311	0.8	0.2062	0.8	-0.0319
1.584	6.0021	0.8017	0.2571	0.8017	-0.0319	0.8017	0.2571	0.8017	-0.0319	1.6014	0.8502	0.8	0.1639	0.8	0.023	0.8	0.1639	0.8	0.023	1.6008	1.2565	0.8017	-0.206	0.8017	-0.0312	0.8017	0.2188	0.8017	-0.0319
1.5873	6.0326	0.8033	0.2524	0.8033	-0.0319	0.8033	0.2524	0.8033	-0.0319	1.6047	0.839	0.8017	0.1446	0.8017	0.0224	0.8017	0.1446	0.8017	0.0224	1.6042	1.295	0.8033	-0.2072	0.8033	-0.0312	0.8033	0.23	0.8033	-0.0319
1.5906	6.0643	0.805	0.2472	0.805	-0.0319	0.805	0.2472	0.805	-0.0319	1.608	0.8271	0.8033	0.1258	0.8033	0.0217	0.8033	0.1258	0.8033	0.0217	1.6075	1.3353	0.805	-0.2082	0.805	-0.0312	0.805	0.2398	0.805	-0.0319
1.5939	6.097	0.8067	0.2415	0.8067	-0.0319	0.8067	0.2415	0.8067	-0.0319	1.6114	0.8148	0.805	0.1074	0.805	0.021	0.805	0.1074	0.805	0.021	1.6108	1.3773	0.8067	-0.2089	0.8067	-0.0312	0.8067	0.2481	0.8067	-0.0319
1.5972	6.1306	0.8083	0.2355	0.8083	-0.0319	0.8083	0.2355	0.8083	-0.0319	1.6147	0.8022	0.8067	0.0897	0.8067	0.0201	0.8067	0.0897	0.8067	0.0201	1.6142	1.4207	0.8083	-0.2094	0.8083	-0.0312	0.8083	0.2549	0.8083	-0.0319
1.6005	6.1651	0.81	0.2291	0.81	-0.0319	0.81	0.2291	0.81	-0.0319	1.618	0.7889	0.8083	0.0726	0.8083	0.0194	0.8083	0.0726	0.8083	0.0194	1.6175	1.4655	0.81	-0.2098	0.81	-0.0312	0.81	0.2603	0.81	-0.0319
1.6038	6.2005	0.8117	0.2225	0.8117	-0.0319	0.8117	0.2225	0.8117	-0.0319	1.6214	0.7749	0.81	0.056	0.81	0.0187	0.81	0.056	0.81	0.0187	1.6208	1.5113	0.8117	-0.2101	0.8117	-0.0313	0.8117	0.2641	0.8117	-0.0319
1.6071	6.2365	0.8133	0.2158	0.8133	-0.0319	0.8133	0.2158	0.8133	-0.0319	1.6247	0.7609	0.8117	0.0398	0.8117	0.018	0.8117	0.0398	0.8117	0.018	1.6242	1.5582	0.8133	-0.2103	0.8133	-0.0313	0.8133	0.2666	0.8133	-0.0319
1.6104	6.2733	0.815	0.2089	0.815	-0.0319	0.815	0.2089	0.815	-0.0319	1.628	0.7462	0.8133	0.0238	0.8133	0.0172	0.8133	0.0238	0.8133	0.0172	1.6275	1.6065	0.815	-0.2105	0.815	-0.0313	0.815	0.2678	0.815	-0.0319
1.6137	6.3106	0.8167	0.202	0.8167	-0.0319	0.8167	0.202	0.8167	-0.0319	1.6314	0.7312	0.815	0.0077687	0.815	0.0164	0.815	0.0077687	0.815	0.0164	1.6308	1.6555	0.8167	-0.2107	0.8167	-0.0313	0.8167	0.2677	0.8167	-0.0319
1.617	6.3485	0.8183	0.195	0.8183	-0.0319	0.8183	0.195	0.8183	-0.0319	1.6347	0.7158	0.8167	-0.0085732	0.8167	0.0157	0.8167	-0.0085732	0.8167	0.0157	1.6342	1.7052	0.8183	-0.2108	0.8183	-0.0313	0.8183	0.2665	0.8183	-0.0319
1.6203	6.3868	0.82	0.188	0.82	-0.0319	0.82	0.188	0.82	-0.0319	1.638	0.6997	0.8183	-0.0254	0.8183	0.015	0.8183	-0.0254	0.8183	0.015	1.6375	1.7556	0.82	-0.2109	0.82	-0.0313	0.82	0.2642	0.82	-0.0319
1.6236	6.4255	0.8217	0.181	0.8217	-0.0319	0.8217	0.181	0.8217	-0.0319	1.6414	0.6836	0.82	-0.0428	0.82	0.0141	0.82	-0.0428	0.82	0.0141	1.6408	1.8064	0.8217	-0.2109	0.8217	-0.0313	0.8217	0.2611	0.8217	-0.0319
1.6269	6.4645	0.8233	0.174	0.8233	-0.0319	0.8233	0.174	0.8233	-0.0319	1.6447	0.6671	0.8217	-0.0606	0.8217	0.0134	0.8217	-0.0606	0.8217	0.0134	1.6442	1.8575	0.8233	-0.211	0.8233	-0.0313	0.8233	0.2572	0.8233	-0.0319
1.6302	6.5037	0.825	0.167	0.825	-0.0319	0.825	0.167	0.825	-0.0319	1.648	0.65	0.8233	-0.0788	0.8233	0.0126	0.8233	-0.0788	0.8233	0.0126	1.6475	1.9093	0.825	-0.211	0.825	-0.0313	0.825	0.2526	0.825	-0.0319
1.6335	6.5432	0.8267	0.1601	0.8267	-0.0319	0.8267	0.1601	0.8267	-0.0319	1.6513	0.6328	0.825	-0.0969	0.825	0.0118	0.825	-0.0969	0.825	0.0118	1.6508	1.9607	0.8267	-0.2111	0.8267	-0.0315	0.8267	0.2474	0.8267	-0.0319
1.6368	6.5828	0.8283	0.1533	0.8283	-0.0319	0.8283	0.1533	0.8283	-0.0319	1.6547	0.6153	0.8267	-0.1144	0.8267	0.011	0.8267	-0.1144	0.8267	0.011	1.6542	2.0125	0.8283	-0.2111	0.8283	-0.0315	0.8283	0.2418	0.8283	-0.0319
1.6401	6.6224	0.83	0.1465	0.83	-0.0319	0.83	0.1465	0.83	-0.0319	1.658	0.5975	0.8283	-0.1307	0.8283	0.0102	0.8283	-0.1307	0.8283	0.0102	1.6575	2.0643	0.83	-0.2111	0.83	-0.0315	0.83	0.2358	0.83	-0.0319
1.6434	6.662	0.8317	0.1397	0.8317	-0.0319	0.8317	0.1397	0.8317	-0.0319	1.6613	0.5796	0.83	-0.1453	0.83	0.00944	0.83	-0.1453	0.83	0.00944	1.6608	2.1161	0.8317	-0.2112	0.8317	-0.0315	0.8317	0.2295	0.8317	-0.0319
1.6467	6.7016	0.8333	0.133	0.8333	-0.0319	0.8333	0.133	0.8333	-0.0319	1.6647	0.5614	0.8317	-0.1581	0.8317	0.0086	0.8317	-0.1581	0.8317	0.0086	1.6642	2.1672	0.8333	-0.2112	0.8333	-0.0315	0.8333	0.2229	0.8333	-0.0319
1.65	6.741	0.835	0.1264	0.835	-0.0319	0.835	0.1264	0.835	-0.0319	1.668	0.5429	0.8333	-0.1689	0.8333	0.00776	0.8333	-0.1689	0.8333	0.00776	1.6675	2.2183	0.835	-0.2112	0.835	-0.0315	0.835	0.2162	0.835	-0.0319
1.6533	6.7803	0.8367	0.1199	0.8367	-0.0319	0.8367	0.1199	0.8367	-0.0319	1.6713	0.5243	0.835	-0.1777	0.835	0.00692	0.835	-0.1777	0.835	0.00692	1.6708	2.2691	0.8367	-0.2112	0.8367	-0.0315	0.8367	0.2094	0.8367	-0.0319
1.6566	6.8193	0.8383	0.1134	0.8383	-0.0319	0.8383	0.1134	0.8383	-0.0319	1.6747	0.5054	0.8367	-0.1847	0.8367	0.0062	0.8367	-0.1847	0.8367	0.0062	1.6742	2.3191	0.8383	-0.2112	0.8383	-0.0315	0.8383	0.2024	0.8383	-0.0319
1.6599	6.858	0.84	0.107	0.84	-0.0319	0.84	0.107	0.84	-0.0319	1.678	0.4865	0.8383	-0.1902	0.8383	0.00536	0.8383	-0.1902	0.8383	0.00536	1.6775	2.3685	0.84	-0.2112	0.84	-0.0315	0.84	0.1955	0.84	-0.0319
1.6632	6.8964	0.8417	0.1007	0.8417	-0.0319	0.8417	0.1007	0.8417	-0.0319	1.6813	0.4676	0.84	-0.1943	0.84	0.00452	0.84	-0.1943	0.84	0.00452	1.6808	2.4175	0.8417	-0.2113	0.8417	-0.0315	0.8417	0.1885	0.8417	-0.0319
1.6665	6.9345	0.8433	0.0945	0.8433	-0.0319	0.8433	0.0945	0.8433	-0.0319	1.6847	0.4484	0.8417	-0.1974	0.8417	0.00368	0.8417	-0.1974	0.8417	0.00368	1.6842	2.4654	0.8433	-0.2113	0.8433	-0.0315	0.8433	0.1815	0.8433	-0.0319
1.6698	6.9721	0.845	0.0883	0.845	-0.0319	0.845	0.0883	0.845	-0.0319	1.688	0.4295	0.8433	-0.1997	0.8433	0.00284	0.8433	-0.1997	0.8433	0.00284	1.6875	2.5123	0.845	-0.2113	0.845	-0.0315	0.845	0.1745	0.845	-0.0319
1.6731	7.0092	0.8467	0.0822	0.8467	-0.0319	0.8467	0.0822	0.8467	-0.0319	1.6913	0.4102	0.845	-0.2013	0.845	0.002	0.845	-0.2013	0.845	0.002	1.6908	2.5585	0.8467	-0.2113	0.8467	-0.0315	0.8467	0.1676	0.8467	-0.0318
1.6764	7.0458	0.8483	0.0762	0.8483	-0.0319	0.8483	0.0762	0.8483	-0.0319	1.6947	0.3913	0.8467	-0.2025	0.8467	0.00116	0.8467	-0.2025	0.8467	0.00116	1.6942	2.6037	0.8483	-0.2113	0.8483	-0.0315	0.8483	0.1607	0.8483	-0.0318
1.6797	7.0819	0.85	0.0703	0.85	-0.0319	0.85	0.0703	0.85	-0.0319	1.698	0.3721	0.8483	-0.2032	0.8483	0.0002	0.8483	-0.2032	0.8483	0.0002	1.6975	2.6478	0.85	-0.2112	0.85	-0.0315	0.85	0.1538	0.85	-0.0318
1.683	7.1174	0.8517	0.0645	0.8517	-0.0319	0.8517	0.0645	0.8517	-0.0319	1.7013	0.3532	0.85	-0.2037	0.85	-0.00064	0.85	-0.2037	0.85	-0.00064	1.7008	2.6908	0.8517	-0.2112	0.8517	-0.0315	0.8517	0.1471	0.8517	-0.0318
1.6863	7.1522	0.8533	0.0587	0.8533	-0.0319	0.8533	0.0587	0.8533	-0.0319	1.7047	0.3343	0.8517	-0.2039	0.8517	-0.00148	0.8517	-0.2039	0.8517	-0.00148	1.7042	2.7325	0.8533	-0.2112	0.8533	-0.0315	0.8533	0.1403	0.8533	-0.0318
1.6896	7.1865	0.855	0.053	0.855	-0.0319	0.855	0.053	0.855	-0.0319	1.708	0.3154	0.8533	-0.2039	0.8533	-0.00232	0.8533	-0.2039	0.8533	-0.00232	1.7075	2.7727	0.855	-0.2112	0.855	-0.0315	0.855	0.1337	0.855	-0.0318
1.6929	7.22	0.8567	0.0473	0.8567	-0.0319	0.8567	0.0473	0.8567	-0.0319	1.7113	0.2968	0.855	-0.2038	0.855	-0.00328	0.855	-0.2038	0.855	-0.00328	1.7108	2.8119	0.8567	-0.2112	0.8567	-0.0315	0.8567	0.1271	0.8567	-0.0318
1.6962	7.2529	0.8583	0.0417	0.8583	-0.0319	0.8583	0.0417	0.8583	-0.0319	1.7147	0.2786	0.8567	-0.2036	0.8567	-0.00412	0.8567	-0.2036	0.8567	-0.00412	1.7142	2.8497	0.8583	-0.2112	0.8583	-0.0315	0.8583	0.1205	0.8583	-0.0318
1.6995	7.285	0.86	0.0361	0.86	-0.0319	0.86	0.0361	0.86	-0.0319	1.718	0.2604	0.8583	-0.2033	0.8583	-0.00496	0.8583	-0.2033	0.8583	-0.00496	1.7175	2.8861	0.86	-0.2111	0.86	-0.0315	0.86	0.1141	0.86	-0.0318
1.7028	7.3163	0.8617	0.0305	0.8617	-0.0319	0.8617	0.0305	0.8617	-0.0319	1.7213	0.2422	0.86	-0.203	0.86	-0.00592	0.86	-0.203	0.86	-0.00592	1.7208	2.9211	0.8617	-0.2111	0.8617	-0.0315	0.8617	0.1077	0.8617	-0.0318
1.7061	7.3469	0.8633	0.0249	0.8633	-0.0319	0.8633	0.0249	0.8633	-0.0319	1.7247	0.2247	0.8617	-0.2025	0.8617	-0.00676	0.8617	-0.2025	0.8617	-0.00676	1.7242	2.9544	0.8633	-0.2111	0.8633	-0.0315	0.8633	0.1014	0.8633	-0.0318
1.7094	7.3768	0.865	0.0193	0.865	-0.0319	0.865	0.0193	0.865	-0.0319	1.728	0.2072	0.8633	-0.2021	0.8633	-0.00772	0.8633	-0.2021	0.8633	-0.00772	1.7275	2.9862	0.865	-0.211	0.865	-0.0315	0.865	0.0951	0.865	-0.0318
1.7127	7.4058	0.8667	0.0138	0.8667	-0.0319	0.8667	0.0138	0.8667	-0.0319	1.7313	0.1904	0.865	-0.2015	0.865	-0.00856	0.865	-0.2015	0.865	-0.00856	1.7308	3.0163	0.8667	-0.211	0.8667	-0.0315	0.8667	0.089	0.8667	-0.0318
1.716	7.4341	0.8683	0.008157	0.8683	-0.0319	0.8683	0.008157	0.8683	-0.0319	1.7347	0.174	0.8667	-0.2009	0.8667	-0.00952	0.8667	-0.2009	0.8667	-0.00952	1.7342	3.045	0.8683	-0.2109	0.8683	-0.0315	0.8683	0.0829	0.8683	-0.0318
1.7193	7.4615	0.87	0.0025294	0.87	-0.0319	0.87	0.0025294	0.87	-0.0319	1.738	0.1578	0.8683	-0.2003	0.8683	-0.0105	0.8683	-0.2003	0.8683	-0.0105	1.7375	3.072	0.87	-0.2108	0.87	-0.0315	0.87	0.077	0.87	-0.0318
1.7226	7.4882	0.8717	-0.0031346	0.8717	-0.0319	0.8717	-0.0031346	0.8717	-0.0319	1.7413	0.1421	0.87	-0.1996	0.87	-0.0113	0.87	-0.1996	0.87	-0.0113	1.7408	3.0972	0.8717	-0.2108	0.8717	-0.0315	0.8717	0.071	0.8717	-0.0318
1.7259	7.514	0.8733	-0.0088425	0.8733	-0.0319	0.8733	-0.0088425	0.8733	-0.0319	1.7447	0.1267	0.8717	-0.1989	0.8717	-0.0123	0.8717	-0.1989	0.8717	-0.0123	1.7442	3.121	0.8733	-0.2107	0.8733	-0.0315	0.8733	0.0652	0.8733	-0.0318
1.7292	7.539	0.875	-0.0146	0.875	-0.0319	0.875	-0.0146	0.875	-0.0319	1.748	0.1124	0.8733	-0.1981	0.8733	-0.0132	0.8733	-0.1981	0.8733	-0.0132	1.7475	3.143	0.875	-0.2106	0.875	-0.0315	0.875	0.0594	0.875	-0.0318
1.7325	7.5633	0.8767	-0.0204	0.8767	-0.0319	0.8767	-0.0204	0.8767	-0.0319	1.7513	0.098	0.875	-0.1973	0.875	-0.0141	0.875	-0.1973	0.875	-0.0141	1.7508	3.1633	0.8767	-0.2106	0.8767	-0.0315	0.8767	0.0537	0.8767	-0.0318
1.7358	7.5867	0.8783	-0.0263	0.8783	-0.0319	0.8783	-0.0263	0.8783	-0.0319	1.7546	0.0847	0.8767	-0.1964	0.8767	-0.015	0.8767	-0.1964	0.8767	-0.015	1.7542	3.1819	0.8783	-0.2105	0.8783	-0.0315	0.8783	0.0481	0.8783	-0.0318
1.7391	7.6094	0.88	-0.0322	0.88	-0.0319	0.88	-0.0322	0.88	-0.0319	1.758	0.0717	0.8783	-0.1955	0.8783	-0.016	0.8783	-0.1955	0.8783	-0.016	1.7575	3.1987	0.88	-0.2104	0.88	-0.0315	0.88	0.0425	0.88	-0.0318
1.7424	7.6313	0.8817	-0.0382	0.8817	-0.0319	0.8817	-0.0382	0.8817	-0.0319	1.7613	0.0595	0.88	-0.1945	0.88	-0.017	0.88	-0.1945	0.88	-0.017	1.7608	3.2137	0.8817	-0.2103	0.8817	-0.0315	0.8817	0.0369	0.8817	-0.0318
1.7457	7.6524	0.8833	-0.0442	0.8833	-0.0319	0.8833	-0.0442	0.8833	-0.0319	1.7646	0.0483	0.8817	-0.1934	0.8817	-0.0179	0.8817	-0.1934	0.8817	-0.0179	1.7642	3.227	0.8833	-0.2102	0.8833	-0.0315	0.8833	0.0313	0.8833	-0.0318
1.749	7.6728	0.885	-0.0503	0.885	-0.0319	0.885	-0.0503	0.885	-0.0319	1.768	0.0374	0.8833	-0.1923	0.8833	-0.0189	0.8833	-0.1923	0.8833	-0.0189	1.7675	3.2389	0.885	-0.21	0.885	-0.0315	0.885	0.0258	0.885	-0.0318
1.7523	7.6925	0.8867	-0.0565	0.8867	-0.0319	0.8867	-0.0565	0.8867	-0.0319	1.7713	0.0277	0.885	-0.1911	0.885	-0.0198	0.885	-0.1911	0.885	-0.0198	1.7708	3.2487	0.8867	-0.2099	0.8867	-0.0315	0.8867	0.0203	0.8867	-0.0318
1.7556	7.7115	0.8883	-0.0626	0.8883	-0.0319	0.8883	-0.0626	0.8883	-0.0319	1.7746	0.0186	0.8867	-0.1898	0.8867	-0.0208	0.8867	-0.1898	0.8867	-0.0208	1.7742	3.2571	0.8883	-0.2098	0.8883	-0.0313	0.8883	0.0147	0.8883	-0.0318
1.7589	7.7299	0.89	-0.0688	0.89	-0.0319	0.89	-0.0688	0.89	-0.0319	1.778	0.0102	0.8883	-0.1884	0.8883	-0.0218	0.8883	-0.1884	0.8883	-0.0218	1.7775	3.2638	0.89	-0.2096	0.89	-0.0313	0.89	0.0091484	0.89	-0.0318
1.7622	7.7476	0.8917	-0.075	0.8917	-0.0319	0.8917	-0.075	0.8917	-0.0319	1.7813	0.002862	0.89	-0.1869	0.89	-0.0227	0.89	-0.1869	0.89	-0.0227	1.7808	3.2687	0.8917	-0.2094	0.8917	-0.0313	0.8917	0.00356	0.8917	-0.0318
1.7655	7.7647	0.8933	-0.0812	0.8933	-0.0319	0.8933	-0.0812	0.8933	-0.0319	1.7846	0.0035662	0.8917	-0.1853	0.8917	-0.0237	0.8917	-0.1853	0.8917	-0.0237	1.7842	3.2718	0.8933	-0.2093	0.8933	-0.0313	0.8933	-0.0020621	0.8933	-0.0318
1.7688	7.7812	0.895	-0.0873	0.895	-0.0319	0.895	-0.0873	0.895	-0.0319	1.788	0.00903	0.8933	-0.1836	0.8933	-0.0246	0.8933	-0.1836	0.8933	-0.0246	1.7875	3.2736	0.895	-0.2091	0.895	-0.0313	0.895	-0.0077256	0.895	-0.0318
1.7721	7.7972	0.8967	-0.0934	0.8967	-0.0319	0.8967	-0.0934	0.8967	-0.0319	1.7913	0.0135	0.895	-0.1817	0.895	-0.0257	0.895	-0.1817	0.895	-0.0257	1.7908	3.2736	0.8967	-0.2089	0.8967	-0.0313	0.8967	-0.0134	0.8967	-0.0318
1.7754	7.8126	0.8983	-0.0994	0.8983	-0.0319	0.8983	-0.0994	0.8983	-0.0319	1.7946	0.0169	0.8967	-0.1798	0.8967	-0.0267	0.8967	-0.1798	0.8967	-0.0267	1.7942	3.2722	0.8983	-0.2087	0.8983	-0.0313	0.8983	-0.0192	0.8983	-0.0318
1.7787	7.8276	0.9	-0.1053	0.9	-0.0319	0.9	-0.1053	0.9	-0.0319	1.798	0.0193	0.8983	-0.1776	0.8983	-0.0276	0.8983	-0.1776	0.8983	-0.0276	1.7975	3.269	0.9	-0.2085	0.9	-0.0313	0.9	-0.025	0.9	-0.0318
1.782	7.8422	0.9017	-0.111	0.9017	-0.0319	0.9017	-0.111	0.9017	-0.0319	1.8013	0.0205	0.9	-0.1753	0.9	-0.0286	0.9	-0.1753	0.9	-0.0286	1.8008	3.2645	0.9017	-0.2082	0.9017	-0.0313	0.9017	-0.0309	0.9017	-0.0318
1.7853	7.8564	0.9033	-0.1166	0.9033	-0.0319	0.9033	-0.1166	0.9033	-0.0319	1.8046	0.0207	0.9017	-0.1728	0.9017	-0.0297	0.9017	-0.1728	0.9017	-0.0297	1.8042	3.2585	0.9033	-0.208	0.9033	-0.0313	0.9033	-0.0368	0.9033	-0.0318
1.7886	7.8703	0.905	-0.1221	0.905	-0.0319	0.905	-0.1221	0.905	-0.0319	1.808	0.0196	0.9033	-0.17	0.9033	-0.0306	0.9033	-0.17	0.9033	-0.0306	1.8075	3.2508	0.905	-0.2077	0.905	-0.0313	0.905	-0.0428	0.905	-0.0318
1.7919	7.8839	0.9067	-0.1273	0.9067	-0.0319	0.9067	-0.1273	0.9067	-0.0319	1.8113	0.0173	0.905	-0.167	0.905	-0.0317	0.905	-0.167	0.905	-0.0317	1.8108	3.2421	0.9067	-0.2075	0.9067	-0.0313	0.9067	-0.0489	0.9067	-0.0318
1.7952	7.8972	0.9083	-0.1324	0.9083	-0.0319	0.9083	-0.1324	0.9083	-0.0319	1.8146	0.0138	0.9067	-0.1637	0.9067	-0.0327	0.9067	-0.1637	0.9067	-0.0327	1.8142	3.2319	0.9083	-0.2072	0.9083	-0.0312	0.9083	-0.055	0.9083	-0.0318
1.7985	7.9103	0.91	-0.1372	0.91	-0.0319	0.91	-0.1372	0.91	-0.0319	1.818	0.0089918	0.9083	-0.16	0.9083	-0.0336	0.9083	-0.16	0.9083	-0.0336	1.8175	3.2204	0.91	-0.2069	0.91	-0.0312	0.91	-0.0611	0.91	-0.0318
1.8018	7.9233	0.9117	-0.1418	0.9117	-0.0319	0.9117	-0.1418	0.9117	-0.0319	1.8213	0.0028931	0.91	-0.156	0.91	-0.0347	0.91	-0.156	0.91	-0.0347	1.8208	3.2074	0.9117	-0.2065	0.9117	-0.0312	0.9117	-0.0672	0.9117	-0.0318
1.8051	7.9362	0.9133	-0.1461	0.9133	-0.0319	0.9133	-0.1461	0.9133	-0.0319	1.8246	0.0045441	0.9117	-0.1515	0.9117	-0.0357	0.9117	-0.1515	0.9117	-0.0357	1.8242	3.1934	0.9133	-0.2062	0.9133	-0.0312	0.9133	-0.0734	0.9133	-0.0318
1.8084	7.949	0.915	-0.1503	0.915	-0.0319	0.915	-0.1503	0.915	-0.0319	1.828	0.0134	0.9133	-0.1464	0.9133	-0.0368	0.9133	-0.1464	0.9133	-0.0368	1.8275	3.178	0.915	-0.2058	0.915	-0.0312	0.915	-0.0795	0.915	-0.0318
1.8117	7.9619	0.9167	-0.1541	0.9167	-0.0319	0.9167	-0.1541	0.9167	-0.0319	1.8313	0.0236	0.915	-0.1407	0.915	-0.0378	0.915	-0.1407	0.915	-0.0378	1.8308	3.1616	0.9167	-0.2055	0.9167	-0.0312	0.9167	-0.0856	0.9167	-0.0318
1.815	7.9748	0.9183	-0.1577	0.9183	-0.0319	0.9183	-0.1577	0.9183	-0.0319	1.8346	0.0354	0.9167	-0.1342	0.9167	-0.0388	0.9167	-0.1342	0.9167	-0.0388	1.8342	3.1444	0.9183	-0.2051	0.9183	-0.0312	0.9183	-0.0917	0.9183	-0.0318
1.8183	7.9878	0.92	-0.1611	0.92	-0.0319	0.92	-0.1611	0.92	-0.0319	1.838	0.0483	0.9183	-0.1267	0.9183	-0.0399	0.9183	-0.1267	0.9183	-0.0399	1.8375	3.1259	0.92	-0.2046	0.92	-0.0312	0.92	-0.0977	0.92	-0.0318
1.8216	8.001	0.9217	-0.1642	0.9217	-0.0319	0.9217	-0.1642	0.9217	-0.0319	1.8413	0.063	0.92	-0.118	0.92	-0.041	0.92	-0.118	0.92	-0.041	1.8408	3.1063	0.9217	-0.2042	0.9217	-0.0312	0.9217	-0.1035	0.9217	-0.0318
1.8249	8.0144	0.9233	-0.1671	0.9233	-0.0319	0.9233	-0.1671	0.9233	-0.0319	1.8446	0.0791	0.9217	-0.1078	0.9217	-0.0419	0.9217	-0.1078	0.9217	-0.0419	1.8442	3.086	0.9233	-0.2037	0.9233	-0.0311	0.9233	-0.1093	0.9233	-0.0318
1.8282	8.0281	0.925	-0.1697	0.925	-0.0319	0.925	-0.1697	0.925	-0.0319	1.8479	0.0966	0.9233	-0.0955	0.9233	-0.043	0.9233	-0.0955	0.9233	-0.043	1.8475	3.0646	0.925	-0.2032	0.925	-0.0311	0.925	-0.1149	0.925	-0.0318
1.8315	8.0422	0.9267	-0.1721	0.9267	-0.0319	0.9267	-0.1721	0.9267	-0.0319	1.8513	0.1159	0.925	-0.0806	0.925	-0.0441	0.925	-0.0806	0.925	-0.0441	1.8508	3.0426	0.9267	-0.2027	0.9267	-0.0311	0.9267	-0.1204	0.9267	-0.0318
1.8348	8.0566	0.9283	-0.1743	0.9283	-0.0319	0.9283	-0.1743	0.9283	-0.0319	1.8546	0.1365	0.9267	-0.0621	0.9267	-0.0452	0.9267	-0.0621	0.9267	-0.0452	1.8541	3.0195	0.9283	-0.2022	0.9283	-0.0311	0.9283	-0.1257	0.9283	-0.0318
1.8381	8.0715	0.93	-0.1763	0.93	-0.0319	0.93	-0.1763	0.93	-0.0319	1.8579	0.1589	0.9283	-0.0388	0.9283	-0.0462	0.9283	-0.0388	0.9283	-0.0462	1.8575	2.996	0.93	-0.2016	0.93	-0.0311	0.93	-0.1308	0.93	-0.0318
1.8414	8.0869	0.9317	-0.1781	0.9317	-0.0319	0.9317	-0.1781	0.9317	-0.0319	1.8613	0.1831	0.93	-0.00913	0.93	-0.0473	0.93	-0.00913	0.93	-0.0473	1.8608	2.9719	0.9317	-0.201	0.9317	-0.0311	0.9317	-0.1357	0.9317	-0.0318
1.8447	8.1029	0.9333	-0.1797	0.9333	-0.0319	0.9333	-0.1797	0.9333	-0.0319	1.8646	0.2086	0.9317	0.0283	0.9317	-0.0483	0.9317	0.0283	0.9317	-0.0483	1.8641	2.947	0.9333	-0.2003	0.9333	-0.0311	0.9333	-0.1403	0.9333	-0.0318
1.848	8.1195	0.935	-0.1812	0.935	-0.0319	0.935	-0.1812	0.935	-0.0319	1.8679	0.2359	0.9333	0.0732	0.9333	-0.0494	0.9333	0.0732	0.9333	-0.0494	1.8675	2.9215	0.935	-0.1996	0.935	-0.0311	0.935	-0.1447	0.935	-0.0318
1.8513	8.1367	0.9367	-0.1824	0.9367	-0.0319	0.9367	-0.1824	0.9367	-0.0319	1.8713	0.265	0.935	0.122	0.935	-0.0504	0.935	0.122	0.935	-0.0504	1.8708	2.8956	0.9367	-0.1989	0.9367	-0.0309	0.9367	-0.1489	0.9367	-0.0318
1.8546	8.1547	0.9383	-0.1835	0.9383	-0.0319	0.9383	-0.1835	0.9383	-0.0319	1.8746	0.2958	0.9367	0.1687	0.9367	-0.0515	0.9367	0.1687	0.9367	-0.0515	1.8741	2.8693	0.9383	-0.1982	0.9383	-0.0309	0.9383	-0.1528	0.9383	-0.0318
1.8579	8.1735	0.94	-0.1845	0.94	-0.0319	0.94	-0.1845	0.94	-0.0319	1.8779	0.3283	0.9383	0.2084	0.9383	-0.0526	0.9383	0.2084	0.9383	-0.0526	1.8775	2.8427	0.94	-0.1973	0.94	-0.0309	0.94	-0.1565	0.94	-0.0318
1.8612	8.1931	0.9417	-0.1853	0.9417	-0.0319	0.9417	-0.1853	0.9417	-0.0319	1.8813	0.3626	0.94	0.2382	0.94	-0.0537	0.94	0.2382	0.94	-0.0537	1.8808	2.8158	0.9417	-0.1965	0.9417	-0.0309	0.9417	-0.1599	0.9417	-0.0318
1.8645	8.2135	0.9433	-0.186	0.9433	-0.0319	0.9433	-0.186	0.9433	-0.0319	1.8846	0.3987	0.9417	0.2568	0.9417	-0.0549	0.9417	0.2568	0.9417	-0.0549	1.8841	2.7888	0.9433	-0.1956	0.9433	-0.0309	0.9433	-0.1631	0.9433	-0.0318
1.8678	8.235	0.945	-0.1866	0.945	-0.0319	0.945	-0.1866	0.945	-0.0319	1.8879	0.4365	0.9433	0.2645	0.9433	-0.056	0.9433	0.2645	0.9433	-0.056	1.8875	2.7612	0.945	-0.1946	0.945	-0.0309	0.945	-0.1661	0.945	-0.0318
1.8711	8.2574	0.9467	-0.1871	0.9467	-0.0319	0.9467	-0.1871	0.9467	-0.0319	1.8913	0.4757	0.945	0.2627	0.945	-0.057	0.945	0.2627	0.945	-0.057	1.8908	2.7339	0.9467	-0.1936	0.9467	-0.0309	0.9467	-0.1688	0.9467	-0.0318
1.8744	8.2808	0.9483	-0.1875	0.9483	-0.0319	0.9483	-0.1875	0.9483	-0.0319	1.8946	0.517	0.9467	0.2535	0.9467	-0.0581	0.9467	0.2535	0.9467	-0.0581	1.8941	2.7062	0.9483	-0.1925	0.9483	-0.0309	0.9483	-0.1713	0.9483	-0.0318
1.8777	8.3053	0.95	-0.1878	0.95	-0.0319	0.95	-0.1878	0.95	-0.0319	1.8979	0.5604	0.9483	0.2393	0.9483	-0.0592	0.9483	0.2393	0.9483	-0.0592	1.8975	2.6782	0.95	-0.1914	0.95	-0.0308	0.95	-0.1736	0.95	-0.0318
1.881	8.3309	0.9517	-0.1879	0.9517	-0.0319	0.9517	-0.1879	0.9517	-0.0319	1.9013	0.6052	0.95	0.2221	0.95	-0.0603	0.95	0.2221	0.95	-0.0603	1.9008	2.6506	0.9517	-0.1901	0.9517	-0.0308	0.9517	-0.1756	0.9517	-0.0318
1.8843	8.3577	0.9533	-0.188	0.9533	-0.0319	0.9533	-0.188	0.9533	-0.0319	1.9046	0.6517	0.9517	0.2033	0.9517	-0.0615	0.9517	0.2033	0.9517	-0.0615	1.9041	2.6233	0.9533	-0.1888	0.9533	-0.0308	0.9533	-0.1775	0.9533	-0.0318
1.8876	8.3857	0.955	-0.1881	0.955	-0.0319	0.955	-0.1881	0.955	-0.0319	1.9079	0.7004	0.9533	0.1839	0.9533	-0.0626	0.9533	0.1839	0.9533	-0.0626	1.9075	2.5956	0.955	-0.1874	0.955	-0.0308	0.955	-0.1791	0.955	-0.0318
1.8909	8.4149	0.9567	-0.188	0.9567	-0.0319	0.9567	-0.188	0.9567	-0.0319	1.9113	0.7508	0.955	0.1645	0.955	-0.0636	0.955	0.1645	0.955	-0.0636	1.9108	2.5683	0.9567	-0.1859	0.9567	-0.0308	0.9567	-0.1806	0.9567	-0.0318
1.8942	8.4454	0.9583	-0.1879	0.9583	-0.0319	0.9583	-0.1879	0.9583	-0.0319	1.9146	0.8029	0.9567	0.1453	0.9567	-0.0648	0.9567	0.1453	0.9567	-0.0648	1.9141	2.5414	0.9583	-0.1843	0.9583	-0.0308	0.9583	-0.182	0.9583	-0.0318
1.8975	8.4772	0.96	-0.1877	0.96	-0.0319	0.96	-0.1877	0.96	-0.0319	1.9179	0.8568	0.9583	0.1265	0.9583	-0.0659	0.9583	0.1265	0.9583	-0.0659	1.9175	2.5144	0.96	-0.1826	0.96	-0.0308	0.96	-0.1831	0.96	-0.0318
1.9008	8.5103	0.9617	-0.1875	0.9617	-0.0319	0.9617	-0.1875	0.9617	-0.0319	1.9213	0.9125	0.96	0.1082	0.96	-0.067	0.96	0.1082	0.96	-0.067	1.9208	2.4878	0.9617	-0.1807	0.9617	-0.0308	0.9617	-0.1842	0.9617	-0.0318
1.9041	8.5448	0.9633	-0.1872	0.9633	-0.0319	0.9633	-0.1872	0.9633	-0.0319	1.9246	0.9702	0.9617	0.0904	0.9617	-0.0682	0.9617	0.0904	0.9617	-0.0682	1.9241	2.4616	0.9633	-0.1788	0.9633	-0.0307	0.9633	-0.185	0.9633	-0.0318
1.9074	8.5807	0.965	-0.1869	0.965	-0.0319	0.965	-0.1869	0.965	-0.0319	1.9279	1.0294	0.9633	0.0732	0.9633	-0.0693	0.9633	0.0732	0.9633	-0.0693	1.9275	2.436	0.965	-0.1766	0.965	-0.0307	0.965	-0.1858	0.965	-0.0318
1.9107	8.618	0.9667	-0.1865	0.9667	-0.0319	0.9667	-0.1865	0.9667	-0.0319	1.9313	1.0906	0.965	0.0566	0.965	-0.0705	0.965	0.0566	0.965	-0.0705	1.9308	2.4105	0.9667	-0.1743	0.9667	-0.0307	0.9667	-0.1864	0.9667	-0.0318
1.914	8.6567	0.9683	-0.186	0.9683	-0.0319	0.9683	-0.186	0.9683	-0.0319	1.9346	1.1536	0.9667	0.0403	0.9667	-0.0716	0.9667	0.0403	0.9667	-0.0716	1.9341	2.3856	0.9683	-0.1717	0.9683	-0.0307	0.9683	-0.1869	0.9683	-0.0318
1.9173	8.6969	0.97	-0.1855	0.97	-0.0319	0.97	-0.1855	0.97	-0.0319	1.9379	1.218	0.9683	0.0241	0.9683	-0.0728	0.9683	0.0241	0.9683	-0.0728	1.9375	2.3615	0.97	-0.1689	0.97	-0.0307	0.97	-0.1874	0.97	-0.0318
1.9206	8.7385	0.9717	-0.185	0.9717	-0.0319	0.9717	-0.185	0.9717	-0.0319	1.9412	1.2845	0.97	0.0078409	0.97	-0.0738	0.97	0.0078409	0.97	-0.0738	1.9408	2.3377	0.9717	-0.1659	0.9717	-0.0307	0.9717	-0.1877	0.9717	-0.0318
1.9239	8.7816	0.9733	-0.1844	0.9733	-0.0319	0.9733	-0.1844	0.9733	-0.0319	1.9446	1.3528	0.9717	-0.0087265	0.9717	-0.075	0.9717	-0.0087265	0.9717	-0.075	1.9441	2.3146	0.9733	-0.1626	0.9733	-0.0307	0.9733	-0.1879	0.9733	-0.0318
1.9272	8.8261	0.975	-0.1838	0.975	-0.0319	0.975	-0.1838	0.975	-0.0319	1.9479	1.4228	0.9733	-0.0258	0.9733	-0.0761	0.9733	-0.0258	0.9733	-0.0761	1.9475	2.2918	0.975	-0.1589	0.975	-0.0307	0.975	-0.188	0.975	-0.0318
1.9305	8.8722	0.9767	-0.1831	0.9767	-0.0319	0.9767	-0.1831	0.9767	-0.0319	1.9512	1.4945	0.975	-0.0435	0.975	-0.0773	0.975	-0.0435	0.975	-0.0773	1.9508	2.2698	0.9767	-0.1548	0.9767	-0.0305	0.9767	-0.1881	0.9767	-0.0318
1.9338	8.9197	0.9783	-0.1825	0.9783	-0.0319	0.9783	-0.1825	0.9783	-0.0319	1.9546	1.5677	0.9767	-0.0617	0.9767	-0.0784	0.9767	-0.0617	0.9767	-0.0784	1.9541	2.2487	0.9783	-0.1503	0.9783	-0.0305	0.9783	-0.1881	0.9783	-0.0318
1.9371	8.9686	0.98	-0.1817	0.98	-0.0319	0.98	-0.1817	0.98	-0.0319	1.9579	1.6429	0.9783	-0.0802	0.9783	-0.0796	0.9783	-0.0802	0.9783	-0.0796	1.9575	2.2281	0.98	-0.1452	0.98	-0.0305	0.98	-0.188	0.98	-0.0318
1.9404	9.0191	0.9817	-0.1809	0.9817	-0.0319	0.9817	-0.1809	0.9817	-0.0319	1.9612	1.7196	0.98	-0.0986	0.98	-0.0808	0.98	-0.0986	0.98	-0.0808	1.9608	2.2081	0.9817	-0.1394	0.9817	-0.0305	0.9817	-0.1878	0.9817	-0.0318
1.9437	9.0709	0.9833	-0.1801	0.9833	-0.0319	0.9833	-0.1801	0.9833	-0.0319	1.9646	1.798	0.9817	-0.1163	0.9817	-0.0819	0.9817	-0.1163	0.9817	-0.0819	1.9641	2.1893	0.9833	-0.1329	0.9833	-0.0305	0.9833	-0.1876	0.9833	-0.0318
1.947	9.1242	0.985	-0.1793	0.985	-0.0319	0.985	-0.1793	0.985	-0.0319	1.9679	1.8778	0.9833	-0.1329	0.9833	-0.0831	0.9833	-0.1329	0.9833	-0.0831	1.9675	2.1707	0.985	-0.1253	0.985	-0.0305	0.985	-0.1874	0.985	-0.0318
1.9503	9.179	0.9867	-0.1784	0.9867	-0.0319	0.9867	-0.1784	0.9867	-0.0319	1.9712	1.9593	0.985	-0.1477	0.985	-0.0843	0.985	-0.1477	0.985	-0.0843	1.9708	2.1532	0.9867	-0.1166	0.9867	-0.0305	0.9867	-0.187	0.9867	-0.0318
1.9536	9.2351	0.9883	-0.1775	0.9883	-0.0319	0.9883	-0.1775	0.9883	-0.0319	1.9746	2.0426	0.9867	-0.1606	0.9867	-0.0855	0.9867	-0.1606	0.9867	-0.0855	1.9741	2.1368	0.9883	-0.1062	0.9883	-0.0305	0.9883	-0.1867	0.9883	-0.0318
1.9569	9.2926	0.99	-0.1765	0.99	-0.0319	0.99	-0.1765	0.99	-0.0319	1.9779	2.1273	0.9883	-0.1715	0.9883	-0.0866	0.9883	-0.1715	0.9883	-0.0866	1.9775	2.1207	0.99	-0.0938	0.99	-0.0305	0.99	-0.1863	0.99	-0.0318
1.9602	9.3514	0.9917	-0.1755	0.9917	-0.0319	0.9917	-0.1755	0.9917	-0.0319	1.9812	2.2134	0.99	-0.1804	0.99	-0.0878	0.99	-0.1804	0.99	-0.0878	1.9808	2.1056	0.9917	-0.0787	0.9917	-0.0304	0.9917	-0.1858	0.9917	-0.0318
1.9635	9.4115	0.9933	-0.1745	0.9933	-0.0319	0.9933	-0.1745	0.9933	-0.0319	1.9846	2.3009	0.9917	-0.1874	0.9917	-0.089	0.9917	-0.1874	0.9917	-0.089	1.9841	2.0916	0.9933	-0.06	0.9933	-0.0304	0.9933	-0.1853	0.9933	-0.0318
1.9668	9.4729	0.995	-0.1734	0.995	-0.0319	0.995	-0.1734	0.995	-0.0319	1.9879	2.3902	0.9933	-0.193	0.9933	-0.0902	0.9933	-0.193	0.9933	-0.0902	1.9875	2.078	0.995	-0.0363	0.995	-0.0304	0.995	-0.1847	0.995	-0.0318
1.9701	9.5355	0.9967	-0.1723	0.9967	-0.0319	0.9967	-0.1723	0.9967	-0.0319	1.9912	2.4808	0.995	-0.1972	0.995	-0.0914	0.995	-0.1972	0.995	-0.0914	1.9908	2.0657	0.9967	-0.0062369	0.9967	-0.0304	0.9967	-0.1841	0.9967	-0.0318
1.9734	9.5993	0.9983	-0.1711	0.9983	-0.0319	0.9983	-0.1711	0.9983	-0.0319	1.9946	2.5729	0.9967	-0.2004	0.9967	-0.0926	0.9967	-0.2004	0.9967	-0.0926	1.9941	2.0538	0.9983	0.0316	0.9983	-0.0304	0.9983	-0.1835	0.9983	-0.0318
1.9767	9.6643	1	-0.1699	1	-0.0319	1	-0.1699	1	-0.0319	1.9979	2.666	0.9983	-0.2028	0.9983	-0.0936	0.9983	-0.2028	0.9983	-0.0936	1.9975	2.0433	1	0.0766	1	-0.0304	1	-0.1828	1	-0.0318
1.98	9.7303	1.0017	-0.1687	1.0017	-0.0319	1.0017	-0.1687	1.0017	-0.0319	2.0012	2.7608	1	-0.2046	1	-0.0948	1	-0.2046	1	-0.0948	2.0008	2.0332	1.0017	0.125	1.0017	-0.0304	1.0017	-0.1821	1.0017	-0.0318
1.9833	9.7973	1.0033	-0.1674	1.0033	-0.0319	1.0033	-0.1674	1.0033	-0.0319	2.0046	2.8567	1.0017	-0.2059	1.0017	-0.096	1.0017	-0.2059	1.0017	-0.096	2.0041	2.0241	1.0033	0.1709	1.0033	-0.0304	1.0033	-0.1813	1.0033	-0.0318
1.9866	9.8653	1.005	-0.166	1.005	-0.0319	1.005	-0.166	1.005	-0.0319	2.0079	2.9537	1.0033	-0.2103	1.0033	-0.0972	1.0033	-0.2103	1.0033	-0.0972	2.0075	2.016	1.005	0.2096	1.005	-0.0304	1.005	-0.1805	1.005	-0.0318
1.9899	9.9342	1.0067	-0.1646	1.0067	-0.0319	1.0067	-0.1646	1.0067	-0.0319	2.0112	3.0524	1.005	-0.2145	1.005	-0.0984	1.005	-0.2145	1.005	-0.0984	2.0108	2.0086	1.0067	0.2383	1.0067	-0.0304	1.0067	-0.1797	1.0067	-0.0318
1.9932	10.004	1.0083	-0.1632	1.0083	-0.0319	1.0083	-0.1632	1.0083	-0.0319	2.0146	3.1518	1.0067	-0.2187	1.0067	-0.0996	1.0067	-0.2187	1.0067	-0.0996	2.0141	2.002	1.0083	0.2561	1.0083	-0.0302	1.0083	-0.1788	1.0083	-0.0318
1.9965	10.0745	1.01	-0.1616	1.01	-0.0319	1.01	-0.1616	1.01	-0.0319	2.0179	3.2526	1.0083	-0.2228	1.0083	-0.1008	1.0083	-0.2228	1.0083	-0.1008	2.0175	1.9964	1.01	0.2631	1.01	-0.0302	1.01	-0.1779	1.01	-0.0318
1.9998	10.1458	1.0117	-0.1601	1.0117	-0.0319	1.0117	-0.1601	1.0117	-0.0319	2.0212	3.3544	1.01	-0.227	1.01	-0.102	1.01	-0.227	1.01	-0.102	2.0208	1.9915	1.0117	0.2608	1.0117	-0.0302	1.0117	-0.177	1.0117	-0.0318
2.0031	10.2176	1.0133	-0.1584	1.0133	-0.0319	1.0133	-0.1584	1.0133	-0.0319	2.0246	3.4577	1.0117	-0.2311	1.0117	-0.1032	1.0117	-0.2311	1.0117	-0.1032	2.0241	1.9873	1.0133	0.2514	1.0133	-0.0302	1.0133	-0.176	1.0133	-0.0318
2.0064	10.2901	1.015	-0.1568	1.015	-0.0319	1.015	-0.1568	1.015	-0.0319	2.0279	3.5616	1.0133	-0.2353	1.0133	-0.1044	1.0133	-0.2353	1.0133	-0.1044	2.0275	1.9842	1.015	0.2372	1.015	-0.0302	1.015	-0.175	1.015	-0.0318
2.0097	10.3629	1.0167	-0.155	1.0167	-0.0319	1.0167	-0.155	1.0167	-0.0319	2.0312	3.6666	1.015	-0.2396	1.015	-0.1056	1.015	-0.2396	1.015	-0.1056	2.0308	1.9817	1.0167	0.2201	1.0167	-0.0302	1.0167	-0.1739	1.0167	-0.0318
2.013	10.4362	1.0183	-0.1531	1.0183	-0.0319	1.0183	-0.1531	1.0183	-0.0319	2.0345	3.7727	1.0167	-0.2439	1.0167	-0.1068	1.0167	-0.2439	1.0167	-0.1068	2.0341	1.98	1.0183	0.2015	1.0183	-0.0302	1.0183	-0.1728	1.0183	-0.0318
2.0163	10.5098	1.02	-0.1512	1.02	-0.0319	1.02	-0.1512	1.02	-0.0319	2.0379	3.8794	1.0183	-0.2482	1.0183	-0.1082	1.0183	-0.2482	1.0183	-0.1082	2.0375	1.9789	1.02	0.1824	1.02	-0.0302	1.02	-0.1717	1.02	-0.0318
2.0196	10.5836	1.0217	-0.1492	1.0217	-0.0319	1.0217	-0.1492	1.0217	-0.0319	2.0412	3.9872	1.02	-0.2526	1.02	-0.1094	1.02	-0.2526	1.02	-0.1094	2.0408	1.9786	1.0217	0.1632	1.0217	-0.0302	1.0217	-0.1705	1.0217	-0.0318
2.0229	10.6576	1.0233	-0.1471	1.0233	-0.0319	1.0233	-0.1471	1.0233	-0.0319	2.0445	4.0957	1.0217	-0.257	1.0217	-0.1106	1.0217	-0.257	1.0217	-0.1106	2.0441	1.9786	1.0233	0.1443	1.0233	-0.0302	1.0233	-0.1692	1.0233	-0.0318
2.0262	10.7315	1.025	-0.145	1.025	-0.0319	1.025	-0.145	1.025	-0.0319	2.0479	4.2053	1.0233	-0.2614	1.0233	-0.1118	1.0233	-0.2614	1.0233	-0.1118	2.0475	1.9796	1.025	0.1257	1.025	-0.0302	1.025	-0.1679	1.025	-0.0318
2.0295	10.8055	1.0267	-0.1427	1.0267	-0.0319	1.0267	-0.1427	1.0267	-0.0319	2.0512	4.3155	1.025	-0.2658	1.025	-0.113	1.025	-0.2658	1.025	-0.113	2.0508	1.9814	1.0267	0.1076	1.0267	-0.0302	1.0267	-0.1666	1.0267	-0.0318
2.0328	10.8792	1.0283	-0.1403	1.0283	-0.0319	1.0283	-0.1403	1.0283	-0.0319	2.0545	4.4265	1.0267	-0.2703	1.0267	-0.1142	1.0267	-0.2703	1.0267	-0.1142	2.0541	1.9835	1.0283	0.0901	1.0283	-0.0302	1.0283	-0.1652	1.0283	-0.0318
2.0361	10.9528	1.03	-0.1378	1.03	-0.0319	1.03	-0.1378	1.03	-0.0319	2.0579	4.5381	1.0283	-0.2747	1.0283	-0.1154	1.0283	-0.2747	1.0283	-0.1154	2.0575	1.9863	1.03	0.0732	1.03	-0.0302	1.03	-0.1638	1.03	-0.0318
2.0394	11.026	1.0317	-0.1352	1.0317	-0.0319	1.0317	-0.1352	1.0317	-0.0319	2.0612	4.6505	1.03	-0.279	1.03	-0.1167	1.03	-0.279	1.03	-0.1167	2.0608	1.9898	1.0317	0.0567	1.0317	-0.0302	1.0317	-0.1623	1.0317	-0.0318
2.0427	11.0988	1.0333	-0.1324	1.0333	-0.0319	1.0333	-0.1324	1.0333	-0.0319	2.0645	4.7635	1.0317	-0.2834	1.0317	-0.1179	1.0317	-0.2834	1.0317	-0.1179	2.0641	1.9933	1.0333	0.0406	1.0333	-0.0302	1.0333	-0.1607	1.0333	-0.0318
2.046	11.171	1.035	-0.1295	1.035	-0.0319	1.035	-0.1295	1.035	-0.0319	2.0679	4.8769	1.0333	-0.2877	1.0333	-0.1191	1.0333	-0.2877	1.0333	-0.1191	2.0675	1.9978	1.035	0.0247	1.035	-0.0302	1.035	-0.1591	1.035	-0.0318
2.0493	11.2426	1.0367	-0.1264	1.0367	-0.0319	1.0367	-0.1264	1.0367	-0.0319	2.0712	4.991	1.035	-0.292	1.035	-0.1203	1.035	-0.292	1.035	-0.1203	2.0708	2.0023	1.0367	0.0087513	1.0367	-0.0301	1.0367	-0.1575	1.0367	-0.0318
2.0526	11.3134	1.0383	-0.1232	1.0383	-0.0319	1.0383	-0.1232	1.0383	-0.0319	2.0745	5.1058	1.0367	-0.2962	1.0367	-0.1216	1.0367	-0.2962	1.0367	-0.1216	2.0741	2.0076	1.0383	-0.0075513	1.0383	-0.0301	1.0383	-0.1557	1.0383	-0.0318
2.0559	11.3835	1.04	-0.1197	1.04	-0.0319	1.04	-0.1197	1.04	-0.0319	2.0779	5.221	1.0383	-0.3003	1.0383	-0.1228	1.0383	-0.3003	1.0383	-0.1228	2.0775	2.0132	1.04	-0.0244	1.04	-0.0301	1.04	-0.1539	1.04	-0.0318
2.0592	11.4526	1.0417	-0.1161	1.0417	-0.0319	1.0417	-0.1161	1.0417	-0.0319	2.0812	5.3365	1.04	-0.3044	1.04	-0.124	1.04	-0.3044	1.04	-0.124	2.0808	2.0188	1.0417	-0.0418	1.0417	-0.0301	1.0417	-0.152	1.0417	-0.0318
2.0625	11.5206	1.0433	-0.1122	1.0433	-0.0319	1.0433	-0.1122	1.0433	-0.0319	2.0845	5.4523	1.0417	-0.3084	1.0417	-0.1252	1.0417	-0.3084	1.0417	-0.1252	2.0841	2.0251	1.0433	-0.0597	1.0433	-0.0301	1.0433	-0.15	1.0433	-0.0318
2.0658	11.5876	1.045	-0.1081	1.045	-0.0319	1.045	-0.1081	1.045	-0.0319	2.0879	5.5689	1.0433	-0.3123	1.0433	-0.1265	1.0433	-0.3123	1.0433	-0.1265	2.0875	2.0314	1.045	-0.0781	1.045	-0.0301	1.045	-0.148	1.045	-0.0318
2.0691	11.6533	1.0467	-0.1037	1.0467	-0.0319	1.0467	-0.1037	1.0467	-0.0319	2.0912	5.6854	1.045	-0.3162	1.045	-0.1277	1.045	-0.3162	1.045	-0.1277	2.0908	2.0381	1.0467	-0.0964	1.0467	-0.0301	1.0467	-0.1458	1.0467	-0.0318
2.0724	11.7176	1.0483	-0.099	1.0483	-0.0319	1.0483	-0.099	1.0483	-0.0319	2.0945	5.8027	1.0467	-0.3199	1.0467	-0.1289	1.0467	-0.3199	1.0467	-0.1289	2.0941	2.0447	1.0483	-0.1141	1.0483	-0.0301	1.0483	-0.1436	1.0483	-0.0318
2.0757	11.7805	1.05	-0.094	1.05	-0.0319	1.05	-0.094	1.05	-0.0319	2.0979	5.9199	1.0483	-0.3236	1.0483	-0.1302	1.0483	-0.3236	1.0483	-0.1302	2.0975	2.0517	1.05	-0.1308	1.05	-0.0301	1.05	-0.1412	1.05	-0.0318
2.079	11.8419	1.0517	-0.0886	1.0517	-0.0319	1.0517	-0.0886	1.0517	-0.0319	2.1012	6.0375	1.05	-0.3271	1.05	-0.1314	1.05	-0.3271	1.05	-0.1314	2.1008	2.0587	1.0517	-0.1459	1.0517	-0.0301	1.0517	-0.1387	1.0517	-0.0318
2.0823	11.9017	1.0533	-0.0828	1.0533	-0.0319	1.0533	-0.0828	1.0533	-0.0319	2.1045	6.1555	1.0517	-0.3306	1.0517	-0.1326	1.0517	-0.3306	1.0517	-0.1326	2.1041	2.0657	1.0533	-0.159	1.0533	-0.0301	1.0533	-0.1361	1.0533	-0.0318
2.0856	11.9598	1.055	-0.0766	1.055	-0.0319	1.055	-0.0766	1.055	-0.0319	2.1079	6.2738	1.0533	-0.334	1.0533	-0.134	1.0533	-0.334	1.0533	-0.134	2.1075	2.0727	1.055	-0.1702	1.055	-0.0301	1.055	-0.1334	1.055	-0.0318
2.0889	12.016	1.0567	-0.0698	1.0567	-0.0319	1.0567	-0.0698	1.0567	-0.0319	2.1112	6.3921	1.055	-0.3373	1.055	-0.1352	1.055	-0.3373	1.055	-0.1352	2.1108	2.0797	1.0567	-0.1794	1.0567	-0.0301	1.0567	-0.1305	1.0567	-0.0318
2.0922	12.0704	1.0583	-0.0624	1.0583	-0.0319	1.0583	-0.0624	1.0583	-0.0319	2.1145	6.5104	1.0567	-0.3405	1.0567	-0.1365	1.0567	-0.3405	1.0567	-0.1365	2.1141	2.0867	1.0583	-0.1867	1.0583	-0.0302	1.0583	-0.1275	1.0583	-0.0319
2.0955	12.1227	1.06	-0.0544	1.06	-0.0319	1.06	-0.0544	1.06	-0.0319	2.1179	6.629	1.0583	-0.3436	1.0583	-0.1377	1.0583	-0.3436	1.0583	-0.1377	2.1175	2.0937	1.06	-0.1925	1.06	-0.0302	1.06	-0.1243	1.06	-0.0319
2.0988	12.173	1.0617	-0.0457	1.0617	-0.0319	1.0617	-0.0457	1.0617	-0.0319	2.1212	6.7477	1.06	-0.3466	1.06	-0.1389	1.06	-0.3466	1.06	-0.1389	2.1208	2.1004	1.0617	-0.197	1.0617	-0.0302	1.0617	-0.1209	1.0617	-0.0319
2.1021	12.2211	1.0633	-0.0362	1.0633	-0.0319	1.0633	-0.0362	1.0633	-0.0319	2.1245	6.8667	1.0617	-0.3496	1.0617	-0.1402	1.0617	-0.3496	1.0617	-0.1402	2.1241	2.107	1.0633	-0.2005	1.0633	-0.0302	1.0633	-0.1173	1.0633	-0.0319
2.1054	12.2669	1.065	-0.0258	1.065	-0.0319	1.065	-0.0258	1.065	-0.0319	2.1279	6.9857	1.0633	-0.3524	1.0633	-0.1414	1.0633	-0.3524	1.0633	-0.1414	2.1275	2.1136	1.065	-0.2031	1.065	-0.0302	1.065	-0.1135	1.065	-0.0319
2.1087	12.3104	1.0667	-0.0144	1.0667	-0.0319	1.0667	-0.0144	1.0667	-0.0319	2.1312	7.105	1.065	-0.3551	1.065	-0.1427	1.065	-0.3551	1.065	-0.1427	2.1308	2.1196	1.0667	-0.2051	1.0667	-0.0302	1.0667	-0.1095	1.0667	-0.0319
2.112	12.3516	1.0683	-0.0020479	1.0683	-0.0319	1.0683	-0.0020479	1.0683	-0.0319	2.1345	7.224	1.0667	-0.3578	1.0667	-0.1439	1.0667	-0.3578	1.0667	-0.1439	2.1341	2.1256	1.0683	-0.2066	1.0683	-0.0302	1.0683	-0.1052	1.0683	-0.0319
2.1153	12.3902	1.07	0.0114	1.07	-0.0319	1.07	0.0114	1.07	-0.0319	2.1378	7.3434	1.0683	-0.3604	1.0683	-0.1452	1.0683	-0.3604	1.0683	-0.1452	2.1375	2.1308	1.07	-0.2077	1.07	-0.0302	1.07	-0.1006	1.07	-0.0319
2.1186	12.4263	1.0717	0.0259	1.0717	-0.0319	1.0717	0.0259	1.0717	-0.0319	2.1412	7.4627	1.07	-0.3628	1.07	-0.1464	1.07	-0.3628	1.07	-0.1464	2.1408	2.1361	1.0717	-0.2085	1.0717	-0.0302	1.0717	-0.0957	1.0717	-0.0319
2.1219	12.4598	1.0733	0.0415	1.0733	-0.0319	1.0733	0.0415	1.0733	-0.0319	2.1445	7.5821	1.0717	-0.3652	1.0717	-0.1476	1.0717	-0.3652	1.0717	-0.1476	2.1441	2.141	1.0733	-0.2092	1.0733	-0.0302	1.0733	-0.0904	1.0733	-0.0319
2.1252	12.4905	1.075	0.058	1.075	-0.0319	1.075	0.058	1.075	-0.0319	2.1478	7.7014	1.0733	-0.3675	1.0733	-0.149	1.0733	-0.3675	1.0733	-0.149	2.1475	2.1452	1.075	-0.2097	1.075	-0.0302	1.075	-0.0847	1.075	-0.0319
2.1285	12.5186	1.0767	0.0752	1.0767	-0.0319	1.0767	0.0752	1.0767	-0.0319	2.1512	7.8208	1.075	-0.3698	1.075	-0.1502	1.075	-0.3698	1.075	-0.1502	2.1508	2.149	1.0767	-0.21	1.0767	-0.0302	1.0767	-0.0786	1.0767	-0.0319
2.1318	12.5438	1.0783	0.093	1.0783	-0.0319	1.0783	0.093	1.0783	-0.0319	2.1545	7.9401	1.0767	-0.3719	1.0767	-0.1515	1.0767	-0.3719	1.0767	-0.1515	2.1541	2.1525	1.0783	-0.2103	1.0783	-0.0302	1.0783	-0.072	1.0783	-0.0319
2.1351	12.5662	1.08	0.111	1.08	-0.0319	1.08	0.111	1.08	-0.0319	2.1578	8.0598	1.0783	-0.374	1.0783	-0.1527	1.0783	-0.374	1.0783	-0.1527	2.1575	2.1553	1.08	-0.2105	1.08	-0.0302	1.08	-0.0648	1.08	-0.0319
2.1384	12.5857	1.0817	0.1289	1.0817	-0.0319	1.0817	0.1289	1.0817	-0.0319	2.1612	8.1792	1.08	-0.376	1.08	-0.154	1.08	-0.376	1.08	-0.154	2.1608	2.1574	1.0817	-0.2107	1.0817	-0.0302	1.0817	-0.057	1.0817	-0.0319
2.1417	12.6022	1.0833	0.1464	1.0833	-0.0319	1.0833	0.1464	1.0833	-0.0319	2.1645	8.2989	1.0817	-0.3779	1.0817	-0.1552	1.0817	-0.3779	1.0817	-0.1552	2.1641	2.1592	1.0833	-0.2108	1.0833	-0.0304	1.0833	-0.0485	1.0833	-0.0319
2.145	12.6158	1.085	0.1632	1.085	-0.0319	1.085	0.1632	1.085	-0.0319	2.1678	8.4182	1.0833	-0.3798	1.0833	-0.1565	1.0833	-0.3798	1.0833	-0.1565	2.1675	2.1602	1.085	-0.211	1.085	-0.0304	1.085	-0.0392	1.085	-0.0319
2.1483	12.6263	1.0867	0.1792	1.0867	-0.0319	1.0867	0.1792	1.0867	-0.0319	2.1712	8.5379	1.085	-0.3816	1.085	-0.1577	1.085	-0.3816	1.085	-0.1577	2.1708	2.1606	1.0867	-0.211	1.0867	-0.0304	1.0867	-0.0291	1.0867	-0.0319
2.1516	12.6337	1.0883	0.1942	1.0883	-0.0319	1.0883	0.1942	1.0883	-0.0319	2.1745	8.6576	1.0867	-0.3833	1.0867	-0.159	1.0867	-0.3833	1.0867	-0.159	2.1741	2.1606	1.0883	-0.2111	1.0883	-0.0304	1.0883	-0.0181	1.0883	-0.0319
2.1549	12.638	1.09	0.208	1.09	-0.0319	1.09	0.208	1.09	-0.0319	2.1778	8.7773	1.0883	-0.385	1.0883	-0.1602	1.0883	-0.385	1.0883	-0.1602	2.1775	2.1595	1.09	-0.2112	1.09	-0.0304	1.09	-0.0060124	1.09	-0.0319
2.1582	12.6392	1.0917	0.2204	1.0917	-0.0319	1.0917	0.2204	1.0917	-0.0319	2.1812	8.897	1.09	-0.3866	1.09	-0.1616	1.09	-0.3866	1.09	-0.1616	2.1808	2.1578	1.0917	-0.2113	1.0917	-0.0304	1.0917	0.007094	1.0917	-0.0319
2.1615	12.6372	1.0933	0.2315	1.0933	-0.0319	1.0933	0.2315	1.0933	-0.0319	2.1845	9.017	1.0917	-0.3881	1.0917	-0.1628	1.0917	-0.3881	1.0917	-0.1628	2.1841	2.1557	1.0933	-0.2113	1.0933	-0.0304	1.0933	0.0213	1.0933	-0.0319
2.1648	12.6321	1.095	0.2412	1.095	-0.0319	1.095	0.2412	1.095	-0.0319	2.1878	9.1367	1.0933	-0.3896	1.0933	-0.1641	1.0933	-0.3896	1.0933	-0.1641	2.1875	2.1525	1.095	-0.2114	1.095	-0.0304	1.095	0.0365	1.095	-0.0319
2.1681	12.6238	1.0967	0.2493	1.0967	-0.0319	1.0967	0.2493	1.0967	-0.0319	2.1912	9.2568	1.095	-0.391	1.095	-0.1653	1.095	-0.391	1.095	-0.1653	2.1908	2.1487	1.0967	-0.2114	1.0967	-0.0305	1.0967	0.0527	1.0967	-0.0319
2.1714	12.6123	1.0983	0.256	1.0983	-0.0319	1.0983	0.256	1.0983	-0.0319	2.1945	9.3768	1.0967	-0.3923	1.0967	-0.1666	1.0967	-0.3923	1.0967	-0.1666	2.1941	2.1437	1.0983	-0.2115	1.0983	-0.0305	1.0983	0.0697	1.0983	-0.0319
2.1747	12.5976	1.1	0.2611	1.1	-0.0319	1.1	0.2611	1.1	-0.0319	2.1978	9.4972	1.0983	-0.3936	1.0983	-0.1678	1.0983	-0.3936	1.0983	-0.1678	2.1975	2.1385	1.1	-0.2115	1.1	-0.0305	1.1	0.0874	1.1	-0.0319
2.178	12.5797	1.1017	0.2648	1.1017	-0.0319	1.1017	0.2648	1.1017	-0.0319	2.2012	9.6176	1.1	-0.3949	1.1	-0.1691	1.1	-0.3949	1.1	-0.1691	2.2008	2.1322	1.1017	-0.2116	1.1017	-0.0305	1.1017	0.1053	1.1017	-0.0319
2.1813	12.5586	1.1033	0.2671	1.1033	-0.0319	1.1033	0.2671	1.1033	-0.0319	2.2045	9.7381	1.1017	-0.3961	1.1017	-0.1704	1.1017	-0.3961	1.1017	-0.1704	2.2041	2.1252	1.1033	-0.2116	1.1033	-0.0305	1.1033	0.1232	1.1033	-0.0319
2.1846	12.5343	1.105	0.2681	1.105	-0.0319	1.105	0.2681	1.105	-0.0319	2.2078	9.8588	1.1033	-0.3973	1.1033	-0.1716	1.1033	-0.3973	1.1033	-0.1716	2.2075	2.1172	1.105	-0.2117	1.105	-0.0307	1.105	0.1409	1.105	-0.0319
2.1879	12.5068	1.1067	0.2679	1.1067	-0.0319	1.1067	0.2679	1.1067	-0.0319	2.2112	9.9796	1.105	-0.3984	1.105	-0.173	1.105	-0.3984	1.105	-0.173	2.2108	2.1084	1.1067	-0.2117	1.1067	-0.0307	1.1067	0.158	1.1067	-0.0319
2.1912	12.4762	1.1083	0.2665	1.1083	-0.0319	1.1083	0.2665	1.1083	-0.0319	2.2145	10.1007	1.1067	-0.3994	1.1067	-0.1742	1.1067	-0.3994	1.1067	-0.1742	2.2141	2.0986	1.1083	-0.2117	1.1083	-0.0307	1.1083	0.1742	1.1083	-0.0319
2.1945	12.4424	1.11	0.2642	1.11	-0.0319	1.11	0.2642	1.11	-0.0319	2.2178	10.2221	1.1083	-0.4005	1.1083	-0.1755	1.1083	-0.4005	1.1083	-0.1755	2.2175	2.0885	1.11	-0.2118	1.11	-0.0307	1.11	0.1895	1.11	-0.0319
2.1978	12.4055	1.1117	0.2609	1.1117	-0.0319	1.1117	0.2609	1.1117	-0.0319	2.2212	10.3436	1.11	-0.4015	1.11	-0.1767	1.11	-0.4015	1.11	-0.1767	2.2208	2.0769	1.1117	-0.2118	1.1117	-0.0307	1.1117	0.2036	1.1117	-0.0319
2.2011	12.3654	1.1133	0.2569	1.1133	-0.0319	1.1133	0.2569	1.1133	-0.0319	2.2245	10.4657	1.1117	-0.4024	1.1117	-0.178	1.1117	-0.4024	1.1117	-0.178	2.2241	2.0647	1.1133	-0.2118	1.1133	-0.0308	1.1133	0.2165	1.1133	-0.0319
2.2044	12.3224	1.115	0.2522	1.115	-0.0319	1.115	0.2522	1.115	-0.0319	2.2278	10.5879	1.1133	-0.4033	1.1133	-0.1792	1.1133	-0.4033	1.1133	-0.1792	2.2275	2.0517	1.115	-0.2119	1.115	-0.0308	1.115	0.228	1.115	-0.0319
2.2077	12.2762	1.1167	0.247	1.1167	-0.0319	1.1167	0.247	1.1167	-0.0319	2.2311	10.7104	1.115	-0.4042	1.115	-0.1805	1.115	-0.4042	1.115	-0.1805	2.2308	2.0381	1.1167	-0.2119	1.1167	-0.0308	1.1167	0.2381	1.1167	-0.0319
2.211	12.2271	1.1183	0.2413	1.1183	-0.0319	1.1183	0.2413	1.1183	-0.0319	2.2345	10.8332	1.1167	-0.405	1.1167	-0.1817	1.1167	-0.405	1.1167	-0.1817	2.2341	2.0234	1.1183	-0.2119	1.1183	-0.0308	1.1183	0.2467	1.1183	-0.0319
2.2143	12.1751	1.12	0.2353	1.12	-0.0319	1.12	0.2353	1.12	-0.0319	2.2378	10.9568	1.1183	-0.4058	1.1183	-0.183	1.1183	-0.4058	1.1183	-0.183	2.2375	2.0076	1.12	-0.2119	1.12	-0.0309	1.12	0.2538	1.12	-0.0319
2.2176	12.1201	1.1217	0.2289	1.1217	-0.0319	1.1217	0.2289	1.1217	-0.0319	2.2411	11.0803	1.12	-0.4066	1.12	-0.1842	1.12	-0.4066	1.12	-0.1842	2.2408	1.9912	1.1217	-0.212	1.1217	-0.0309	1.1217	0.2594	1.1217	-0.0319
2.2209	12.0622	1.1233	0.2223	1.1233	-0.0319	1.1233	0.2223	1.1233	-0.0319	2.2445	11.2046	1.1217	-0.4073	1.1217	-0.1856	1.1217	-0.4073	1.1217	-0.1856	2.2441	1.974	1.1233	-0.212	1.1233	-0.0309	1.1233	0.2635	1.1233	-0.0319
2.2242	12.0016	1.125	0.2156	1.125	-0.0319	1.125	0.2156	1.125	-0.0319	2.2478	11.3292	1.1233	-0.408	1.1233	-0.1868	1.1233	-0.408	1.1233	-0.1868	2.2475	1.9562	1.125	-0.212	1.125	-0.0309	1.125	0.2662	1.125	-0.0319
2.2275	11.9382	1.1267	0.2087	1.1267	-0.0319	1.1267	0.2087	1.1267	-0.0319	2.2511	11.4545	1.125	-0.4087	1.125	-0.1881	1.125	-0.4087	1.125	-0.1881	2.2508	1.9373	1.1267	-0.212	1.1267	-0.0311	1.1267	0.2676	1.1267	-0.0319
2.2308	11.8721	1.1283	0.2017	1.1283	-0.0319	1.1283	0.2017	1.1283	-0.0319	2.2545	11.5801	1.1267	-0.4093	1.1267	-0.1894	1.1267	-0.4093	1.1267	-0.1894	2.2541	1.9177	1.1283	-0.2121	1.1283	-0.0311	1.1283	0.2678	1.1283	-0.0319
2.2341	11.8034	1.13	0.1947	1.13	-0.0319	1.13	0.1947	1.13	-0.0319	2.2578	11.7065	1.1283	-0.4099	1.1283	-0.1906	1.1283	-0.4099	1.1283	-0.1906	2.2575	1.8974	1.13	-0.2121	1.13	-0.0311	1.13	0.2668	1.13	-0.0319
2.2374	11.7321	1.1317	0.1877	1.1317	-0.0319	1.1317	0.1877	1.1317	-0.0319	2.2611	11.8335	1.13	-0.4105	1.13	-0.1919	1.13	-0.4105	1.13	-0.1919	2.2608	1.8764	1.1317	-0.2121	1.1317	-0.0312	1.1317	0.2647	1.1317	-0.0319
2.2407	11.6583	1.1333	0.1807	1.1333	-0.0319	1.1333	0.1807	1.1333	-0.0319	2.2645	11.9609	1.1317	-0.4111	1.1317	-0.1931	1.1317	-0.4111	1.1317	-0.1931	2.2641	1.8543	1.1333	-0.2121	1.1333	-0.0312	1.1333	0.2617	1.1333	-0.0319
2.244	11.5821	1.135	0.1737	1.135	-0.0319	1.135	0.1737	1.135	-0.0319	2.2678	12.089	1.1333	-0.4116	1.1333	-0.1944	1.1333	-0.4116	1.1333	-0.1944	2.2675	1.8319	1.135	-0.2121	1.135	-0.0312	1.135	0.258	1.135	-0.0319
2.2473	11.5035	1.1367	0.1668	1.1367	-0.0319	1.1367	0.1668	1.1367	-0.0319	2.2711	12.2178	1.135	-0.4121	1.135	-0.1956	1.135	-0.4121	1.135	-0.1956	2.2708	1.8088	1.1367	-0.2121	1.1367	-0.0313	1.1367	0.2535	1.1367	-0.0319
2.2506	11.4226	1.1383	0.1599	1.1383	-0.0319	1.1383	0.1599	1.1383	-0.0319	2.2745	12.3473	1.1367	-0.4126	1.1367	-0.197	1.1367	-0.4126	1.1367	-0.197	2.2741	1.7847	1.1383	-0.2121	1.1383	-0.0313	1.1383	0.2484	1.1383	-0.0319
2.2539	11.3396	1.14	0.153	1.14	-0.0319	1.14	0.153	1.14	-0.0319	2.2778	12.4779	1.1383	-0.4131	1.1383	-0.1982	1.1383	-0.4131	1.1383	-0.1982	2.2775	1.7602	1.14	-0.2121	1.14	-0.0313	1.14	0.2429	1.14	-0.0319
2.2572	11.2544	1.1417	0.1462	1.1417	-0.0319	1.1417	0.1462	1.1417	-0.0319	2.2811	12.6088	1.14	-0.4136	1.14	-0.1995	1.14	-0.4136	1.14	-0.1995	2.2808	1.7353	1.1417	-0.2121	1.1417	-0.0315	1.1417	0.2369	1.1417	-0.0319
2.2605	11.1672	1.1433	0.1395	1.1433	-0.0319	1.1433	0.1395	1.1433	-0.0319	2.2845	12.7407	1.1417	-0.414	1.1417	-0.2007	1.1417	-0.414	1.1417	-0.2007	2.2841	1.7098	1.1433	-0.2121	1.1433	-0.0315	1.1433	0.2307	1.1433	-0.0319
2.2638	11.078	1.145	0.1328	1.145	-0.0319	1.145	0.1328	1.145	-0.0319	2.2878	12.8734	1.1433	-0.4144	1.1433	-0.2019	1.1433	-0.4144	1.1433	-0.2019	2.2875	1.6835	1.145	-0.2121	1.145	-0.0315	1.145	0.2242	1.145	-0.0319
2.2671	10.9869	1.1467	0.1262	1.1467	-0.0319	1.1467	0.1262	1.1467	-0.0319	2.2911	13.0067	1.145	-0.4148	1.145	-0.2032	1.145	-0.4148	1.145	-0.2032	2.2908	1.6566	1.1467	-0.2121	1.1467	-0.0316	1.1467	0.2175	1.1467	-0.0319
2.2704	10.8941	1.1483	0.1197	1.1483	-0.0319	1.1483	0.1197	1.1483	-0.0319	2.2945	13.1411	1.1467	-0.4152	1.1467	-0.2044	1.1467	-0.4152	1.1467	-0.2044	2.2941	1.6296	1.1483	-0.2121	1.1483	-0.0316	1.1483	0.2107	1.1483	-0.0319
2.2737	10.7996	1.15	0.1132	1.15	-0.0319	1.15	0.1132	1.15	-0.0319	2.2978	13.2766	1.1483	-0.4155	1.1483	-0.2057	1.1483	-0.4155	1.1483	-0.2057	2.2975	1.602	1.15	-0.2121	1.15	-0.0317	1.15	0.2038	1.15	-0.0319
2.277	10.7034	1.1517	0.1068	1.1517	-0.0319	1.1517	0.1068	1.1517	-0.0319	2.3011	13.4127	1.15	-0.4159	1.15	-0.2069	1.15	-0.4159	1.15	-0.2069	2.3008	1.574	1.1517	-0.212	1.1517	-0.0317	1.1517	0.1968	1.1517	-0.0319
2.2803	10.6058	1.1533	0.1005	1.1533	-0.0319	1.1533	0.1005	1.1533	-0.0319	2.3045	13.5499	1.1517	-0.4162	1.1517	-0.2082	1.1517	-0.4162	1.1517	-0.2082	2.3041	1.5456	1.1533	-0.212	1.1533	-0.0317	1.1533	0.1898	1.1533	-0.0319
2.2836	10.5067	1.155	0.0943	1.155	-0.0319	1.155	0.0943	1.155	-0.0319	2.3078	13.6878	1.1533	-0.4165	1.1533	-0.2094	1.1533	-0.4165	1.1533	-0.2094	2.3075	1.5169	1.155	-0.212	1.155	-0.0319	1.155	0.1828	1.155	-0.0319
2.2869	10.4063	1.1567	0.0881	1.1567	-0.0319	1.1567	0.0881	1.1567	-0.0319	2.3111	13.8271	1.155	-0.4168	1.155	-0.2108	1.155	-0.4168	1.155	-0.2108	2.3108	1.4879	1.1567	-0.212	1.1567	-0.0319	1.1567	0.1758	1.1567	-0.0319
2.2902	10.3046	1.1583	0.082	1.1583	-0.0319	1.1583	0.082	1.1583	-0.0319	2.3145	13.9671	1.1567	-0.4171	1.1567	-0.212	1.1567	-0.4171	1.1567	-0.212	2.3141	1.4585	1.1583	-0.2119	1.1583	-0.032	1.1583	0.1689	1.1583	-0.0319
2.2935	10.2019	1.16	0.076	1.16	-0.0319	1.16	0.076	1.16	-0.0319	2.3178	14.1082	1.1583	-0.4174	1.1583	-0.2132	1.1583	-0.4174	1.1583	-0.2132	2.3175	1.4291	1.16	-0.2119	1.16	-0.032	1.16	0.162	1.16	-0.0319
2.2968	10.0981	1.1617	0.0701	1.1617	-0.0319	1.1617	0.0701	1.1617	-0.0319	2.3211	14.2503	1.16	-0.4176	1.16	-0.2145	1.16	-0.4176	1.16	-0.2145	2.3208	1.3997	1.1617	-0.2119	1.1617	-0.0321	1.1617	0.1551	1.1617	-0.0319
2.3001	9.9933	1.1633	0.0643	1.1633	-0.0319	1.1633	0.0643	1.1633	-0.0319	2.3244	14.3934	1.1617	-0.4179	1.1617	-0.2157	1.1617	-0.4179	1.1617	-0.2157	2.3241	1.3699	1.1633	-0.2118	1.1633	-0.0321	1.1633	0.1483	1.1633	-0.0319
2.3034	9.8877	1.165	0.0585	1.165	-0.0319	1.165	0.0585	1.165	-0.0319	2.3278	14.5376	1.1633	-0.4181	1.1633	-0.217	1.1633	-0.4181	1.1633	-0.217	2.3275	1.3402	1.165	-0.2118	1.165	-0.0323	1.165	0.1416	1.165	-0.0319
2.3067	9.7813	1.1667	0.0528	1.1667	-0.0319	1.1667	0.0528	1.1667	-0.0319	2.3311	14.6829	1.165	-0.4183	1.165	-0.2182	1.165	-0.4183	1.165	-0.2182	2.3308	1.3104	1.1667	-0.2117	1.1667	-0.0323	1.1667	0.1349	1.1667	-0.0319
2.31	9.6743	1.1683	0.0471	1.1683	-0.0319	1.1683	0.0471	1.1683	-0.0319	2.3344	14.8292	1.1667	-0.4186	1.1667	-0.2194	1.1667	-0.4186	1.1667	-0.2194	2.3341	1.2807	1.1683	-0.2116	1.1683	-0.0324	1.1683	0.1283	1.1683	-0.0319
2.3133	9.5667	1.17	0.0415	1.17	-0.0319	1.17	0.0415	1.17	-0.0319	2.3378	14.9765	1.1683	-0.4188	1.1683	-0.2207	1.1683	-0.4188	1.1683	-0.2207	2.3375	1.2509	1.17	-0.2116	1.17	-0.0324	1.17	0.1218	1.17	-0.0319
2.3166	9.4586	1.1717	0.0359	1.1717	-0.0319	1.1717	0.0359	1.1717	-0.0319	2.3411	15.1253	1.17	-0.4189	1.17	-0.2219	1.17	-0.4189	1.17	-0.2219	2.3408	1.2212	1.1717	-0.2115	1.1717	-0.0325	1.1717	0.1153	1.1717	-0.0319
2.3199	9.3502	1.1733	0.0303	1.1733	-0.0319	1.1733	0.0303	1.1733	-0.0319	2.3444	15.2747	1.1717	-0.4191	1.1717	-0.2231	1.1717	-0.4191	1.1717	-0.2231	2.3441	1.1918	1.1733	-0.2114	1.1733	-0.0325	1.1733	0.1089	1.1733	-0.0319
2.3232	9.2415	1.175	0.0247	1.175	-0.0319	1.175	0.0247	1.175	-0.0319	2.3478	15.4252	1.1733	-0.4193	1.1733	-0.2244	1.1733	-0.4193	1.1733	-0.2244	2.3475	1.1627	1.175	-0.2113	1.175	-0.0327	1.175	0.1026	1.175	-0.0319
2.3265	9.1326	1.1767	0.0192	1.1767	-0.0319	1.1767	0.0192	1.1767	-0.0319	2.3511	15.5771	1.175	-0.4195	1.175	-0.2256	1.175	-0.4195	1.175	-0.2256	2.3508	1.1337	1.1767	-0.2112	1.1767	-0.0327	1.1767	0.0963	1.1767	-0.0319
2.3298	9.0236	1.1783	0.0136	1.1783	-0.0319	1.1783	0.0136	1.1783	-0.0319	2.3544	15.7297	1.1767	-0.4196	1.1767	-0.2268	1.1767	-0.4196	1.1767	-0.2268	2.3541	1.1053	1.1783	-0.2111	1.1783	-0.0328	1.1783	0.0902	1.1783	-0.0319
2.3331	8.9146	1.18	0.0079699	1.18	-0.0319	1.18	0.0079699	1.18	-0.0319	2.3578	15.8837	1.1783	-0.4198	1.1783	-0.2282	1.1783	-0.4198	1.1783	-0.2282	2.3575	1.077	1.18	-0.211	1.18	-0.0328	1.18	0.0841	1.18	-0.0319
2.3364	8.8057	1.1817	0.0023412	1.1817	-0.0319	1.1817	0.0023412	1.1817	-0.0319	2.3611	16.0388	1.18	-0.4199	1.18	-0.2294	1.18	-0.4199	1.18	-0.2294	2.3608	1.0493	1.1817	-0.2109	1.1817	-0.0329	1.1817	0.0781	1.1817	-0.0319
2.3397	8.697	1.1833	-0.0033242	1.1833	-0.0319	1.1833	-0.0033242	1.1833	-0.0319	2.3644	16.1945	1.1817	-0.42	1.1817	-0.2306	1.1817	-0.42	1.1817	-0.2306	2.3641	1.022	1.1833	-0.2108	1.1833	-0.0331	1.1833	0.0722	1.1833	-0.0319
2.343	8.5886	1.185	-0.0090338	1.185	-0.0319	1.185	-0.0090338	1.185	-0.0319	2.3678	16.3517	1.1833	-0.4202	1.1833	-0.2318	1.1833	-0.4202	1.1833	-0.2318	2.3675	0.9951	1.185	-0.2107	1.185	-0.0331	1.185	0.0663	1.185	-0.0319
2.3463	8.4806	1.1867	-0.0148	1.1867	-0.0319	1.1867	-0.0148	1.1867	-0.0319	2.3711	16.5095	1.185	-0.4203	1.185	-0.2331	1.185	-0.4203	1.185	-0.2331	2.3708	0.9692	1.1867	-0.2105	1.1867	-0.0332	1.1867	0.0605	1.1867	-0.0319
2.3496	8.373	1.1883	-0.0206	1.1883	-0.0319	1.1883	-0.0206	1.1883	-0.0319	2.3744	16.6688	1.1867	-0.4204	1.1867	-0.2343	1.1867	-0.4204	1.1867	-0.2343	2.3741	0.9436	1.1883	-0.2104	1.1883	-0.0332	1.1883	0.0548	1.1883	-0.0319
2.3529	8.2659	1.19	-0.0265	1.19	-0.0319	1.19	-0.0265	1.19	-0.0319	2.3778	16.8287	1.1883	-0.4205	1.1883	-0.2355	1.1883	-0.4205	1.1883	-0.2355	2.3775	0.9188	1.19	-0.2102	1.19	-0.0333	1.19	0.0492	1.19	-0.0319
2.3562	8.1595	1.1917	-0.0324	1.1917	-0.0319	1.1917	-0.0324	1.1917	-0.0319	2.3811	16.9897	1.19	-0.4206	1.19	-0.2367	1.19	-0.4206	1.19	-0.2367	2.3808	0.8946	1.1917	-0.2101	1.1917	-0.0335	1.1917	0.0435	1.1917	-0.0319
2.3595	8.0537	1.1933	-0.0384	1.1933	-0.0319	1.1933	-0.0384	1.1933	-0.0319	2.3844	17.1514	1.1917	-0.4207	1.1917	-0.238	1.1917	-0.4207	1.1917	-0.238	2.3841	0.8715	1.1933	-0.2099	1.1933	-0.0335	1.1933	0.038	1.1933	-0.0319
2.3628	7.9488	1.195	-0.0445	1.195	-0.0319	1.195	-0.0445	1.195	-0.0319	2.3878	17.3145	1.1933	-0.4208	1.1933	-0.2392	1.1933	-0.4208	1.1933	-0.2392	2.3875	0.8491	1.195	-0.2097	1.195	-0.0336	1.195	0.0324	1.195	-0.0319
2.3661	7.8447	1.1967	-0.0505	1.1967	-0.0319	1.1967	-0.0505	1.1967	-0.0319	2.3911	17.478	1.195	-0.4209	1.195	-0.2404	1.195	-0.4209	1.195	-0.2404	2.3908	0.8274	1.1967	-0.2095	1.1967	-0.0338	1.1967	0.0268	1.1967	-0.0319
2.3694	7.7415	1.1983	-0.0567	1.1983	-0.0319	1.1983	-0.0567	1.1983	-0.0319	2.3944	17.6428	1.1967	-0.421	1.1967	-0.2416	1.1967	-0.421	1.1967	-0.2416	2.3941	0.8071	1.1983	-0.2093	1.1983	-0.0338	1.1983	0.0213	1.1983	-0.0319
2.3727	7.6394	1.2	-0.0629	1.2	-0.0319	1.2	-0.0629	1.2	-0.0319	2.3978	17.808	1.1983	-0.421	1.1983	-0.2428	1.1983	-0.421	1.1983	-0.2428	2.3975	0.7875	1.2	-0.2091	1.2	-0.0339	1.2	0.0158	1.2	-0.0319
2.376	7.5384	1.2017	-0.069	1.2017	-0.0319	1.2017	-0.069	1.2017	-0.0319	2.4011	17.9743	1.2	-0.4211	1.2	-0.244	1.2	-0.4211	1.2	-0.244	2.4008	0.7306	1.2017	-0.2088	1.2017	-0.034	1.2017	0.0102	1.2017	-0.0319
2.3793	7.4385	1.2033	-0.0752	1.2033	-0.0319	1.2033	-0.0752	1.2033	-0.0319	2.4044	18.1412	1.2017	-0.4212	1.2017	-0.2452	1.2017	-0.4212	1.2017	-0.2452	2.4041	0.7142	1.2033	-0.2086	1.2033	-0.034	1.2033	0.0046238	1.2033	-0.0319
2.3826	7.3398	1.205	-0.0814	1.205	-0.0319	1.205	-0.0814	1.205	-0.0319	2.4078	18.3089	1.2033	-0.4212	1.2033	-0.2465	1.2033	-0.4212	1.2033	-0.2465	2.4075	0.6989	1.205	-0.2083	1.205	-0.0342	1.205	-0.00099133	1.205	-0.0319
2.3859	7.2425	1.2067	-0.0875	1.2067	-0.0319	1.2067	-0.0875	1.2067	-0.0319	2.4111	18.4772	1.205	-0.4213	1.205	-0.2477	1.205	-0.4213	1.205	-0.2477	2.4108	0.685	1.2067	-0.208	1.2067	-0.0343	1.2067	-0.0066464	1.2067	-0.0319
2.3892	7.1465	1.2083	-0.0936	1.2083	-0.0319	1.2083	-0.0936	1.2083	-0.0319	2.4144	18.6462	1.2067	-0.4213	1.2067	-0.2489	1.2067	-0.4213	1.2067	-0.2489	2.4141	0.672	1.2083	-0.2077	1.2083	-0.0344	1.2083	-0.0123	1.2083	-0.0319
2.3925	7.0519	1.21	-0.0996	1.21	-0.0319	1.21	-0.0996	1.21	-0.0319	2.4178	18.8157	1.2083	-0.4214	1.2083	-0.2501	1.2083	-0.4214	1.2083	-0.2501	2.4175	0.6607	1.21	-0.2074	1.21	-0.0344	1.21	-0.0181	1.21	-0.0319
2.3958	6.9588	1.2117	-0.1055	1.2117	-0.0319	1.2117	-0.1055	1.2117	-0.0319	2.4211	18.9858	1.21	-0.4214	1.21	-0.2513	1.21	-0.4214	1.21	-0.2513	2.4208	0.6504	1.2117	-0.2071	1.2117	-0.0346	1.2117	-0.0239	1.2117	-0.0319
2.3991	6.8673	1.2133	-0.1112	1.2133	-0.0319	1.2133	-0.1112	1.2133	-0.0319	2.4244	19.1566	1.2117	-0.4215	1.2117	-0.2525	1.2117	-0.4215	1.2117	-0.2525	2.4241	0.6414	1.2133	-0.2067	1.2133	-0.0347	1.2133	-0.0298	1.2133	-0.0319
2.4024	6.7773	1.215	-0.1168	1.215	-0.0319	1.215	-0.1168	1.215	-0.0319	2.4277	19.3277	1.2133	-0.4215	1.2133	-0.2537	1.2133	-0.4215	1.2133	-0.2537	2.4275	0.6341	1.215	-0.2064	1.215	-0.0348	1.215	-0.0357	1.215	-0.0319
2.4057	6.689	1.2167	-0.1223	1.2167	-0.0319	1.2167	-0.1223	1.2167	-0.0319	2.4311	19.4992	1.215	-0.4215	1.215	-0.2549	1.215	-0.4215	1.215	-0.2549	2.4308	0.6284	1.2167	-0.206	1.2167	-0.035	1.2167	-0.0417	1.2167	-0.0319
2.409	6.6024	1.2183	-0.1275	1.2183	-0.0319	1.2183	-0.1275	1.2183	-0.0319	2.4344	19.6711	1.2167	-0.4216	1.2167	-0.2561	1.2167	-0.4216	1.2167	-0.2561	2.4341	0.6242	1.2183	-0.2055	1.2183	-0.035	1.2183	-0.0477	1.2183	-0.0319
2.4123	6.5176	1.22	-0.1325	1.22	-0.0319	1.22	-0.1325	1.22	-0.0319	2.4377	19.8429	1.2183	-0.4216	1.2183	-0.2573	1.2183	-0.4216	1.2183	-0.2573	2.4375	0.6215	1.22	-0.2051	1.22	-0.0351	1.22	-0.0538	1.22	-0.0319
2.4156	6.4345	1.2217	-0.1374	1.2217	-0.0319	1.2217	-0.1374	1.2217	-0.0319	2.4411	20.0155	1.22	-0.4216	1.22	-0.2584	1.22	-0.4216	1.22	-0.2584	2.4408	0.6202	1.2217	-0.2046	1.2217	-0.0352	1.2217	-0.0599	1.2217	-0.0319
2.4189	6.3533	1.2233	-0.1419	1.2233	-0.0319	1.2233	-0.1419	1.2233	-0.0319	2.4444	20.188	1.2217	-0.4217	1.2217	-0.2596	1.2217	-0.4217	1.2217	-0.2596	2.4441	0.6208	1.2233	-0.2042	1.2233	-0.0354	1.2233	-0.0661	1.2233	-0.0319
2.4222	6.274	1.225	-0.1463	1.225	-0.0319	1.225	-0.1463	1.225	-0.0319	2.4477	20.3606	1.2233	-0.4217	1.2233	-0.2608	1.2233	-0.4217	1.2233	-0.2608	2.4475	0.6231	1.225	-0.2036	1.225	-0.0355	1.225	-0.0722	1.225	-0.0319
2.4255	6.1966	1.2267	-0.1504	1.2267	-0.0319	1.2267	-0.1504	1.2267	-0.0319	2.4511	20.5334	1.225	-0.4217	1.225	-0.262	1.225	-0.4217	1.225	-0.262	2.4508	0.6275	1.2267	-0.2031	1.2267	-0.0356	1.2267	-0.0783	1.2267	-0.0319
2.4288	6.1212	1.2283	-0.1542	1.2283	-0.0319	1.2283	-0.1542	1.2283	-0.0319	2.4544	20.706	1.2267	-0.4217	1.2267	-0.2632	1.2267	-0.4217	1.2267	-0.2632	2.4541	0.6335	1.2283	-0.2025	1.2283	-0.0356	1.2283	-0.0845	1.2283	-0.0319
2.4321	6.0477	1.23	-0.1578	1.23	-0.0319	1.23	-0.1578	1.23	-0.0319	2.4577	20.8786	1.2283	-0.4217	1.2283	-0.2644	1.2283	-0.4217	1.2283	-0.2644	2.4575	0.6414	1.23	-0.2019	1.23	-0.0358	1.23	-0.0905	1.23	-0.0319
2.4354	5.9763	1.2317	-0.1612	1.2317	-0.0319	1.2317	-0.1612	1.2317	-0.0319	2.4611	21.0511	1.23	-0.4217	1.23	-0.2656	1.23	-0.4217	1.23	-0.2656	2.4608	0.651	1.2317	-0.2013	1.2317	-0.0359	1.2317	-0.0965	1.2317	-0.0319
2.4387	5.907	1.2333	-0.1643	1.2333	-0.0319	1.2333	-0.1643	1.2333	-0.0319	2.4644	21.2237	1.2317	-0.4217	1.2317	-0.2667	1.2317	-0.4217	1.2317	-0.2667	2.4641	0.663	1.2333	-0.2006	1.2333	-0.0361	1.2333	-0.1024	1.2333	-0.0319
2.442	5.8397	1.235	-0.1672	1.235	-0.0319	1.235	-0.1672	1.235	-0.0319	2.4677	21.3959	1.2333	-0.4218	1.2333	-0.2679	1.2333	-0.4218	1.2333	-0.2679	2.4675	0.6767	1.235	-0.1999	1.235	-0.0362	1.235	-0.1082	1.235	-0.0319
2.4453	5.7745	1.2367	-0.1698	1.2367	-0.0319	1.2367	-0.1698	1.2367	-0.0319	2.4711	21.5674	1.235	-0.4218	1.235	-0.2691	1.235	-0.4218	1.235	-0.2691	2.4708	0.6926	1.2367	-0.1992	1.2367	-0.0363	1.2367	-0.1139	1.2367	-0.0319
2.4486	5.7115	1.2383	-0.1722	1.2383	-0.0319	1.2383	-0.1722	1.2383	-0.0319	2.4744	21.7389	1.2367	-0.4218	1.2367	-0.2702	1.2367	-0.4218	1.2367	-0.2702	2.4741	0.7106	1.2383	-0.1984	1.2383	-0.0365	1.2383	-0.1194	1.2383	-0.0319
2.4519	5.6506	1.24	-0.1744	1.24	-0.0319	1.24	-0.1744	1.24	-0.0319	2.4777	21.91	1.2383	-0.4218	1.2383	-0.2714	1.2383	-0.4218	1.2383	-0.2714	2.4775	0.7308	1.24	-0.1975	1.24	-0.0366	1.24	-0.1247	1.24	-0.032
2.4552	5.5919	1.2417	-0.1764	1.2417	-0.0319	1.2417	-0.1764	1.2417	-0.0319	2.4811	22.0805	1.24	-0.4218	1.24	-0.2726	1.24	-0.4218	1.24	-0.2726	2.4808	0.7532	1.2417	-0.1966	1.2417	-0.0367	1.2417	-0.1298	1.2417	-0.032
2.4585	5.5354	1.2433	-0.1782	1.2433	-0.0319	1.2433	-0.1782	1.2433	-0.0319	2.4844	22.2502	1.2417	-0.4218	1.2417	-0.2738	1.2417	-0.4218	1.2417	-0.2738	2.4841	0.7778	1.2433	-0.1957	1.2433	-0.0369	1.2433	-0.1348	1.2433	-0.032
2.4618	5.4811	1.245	-0.1798	1.245	-0.0319	1.245	-0.1798	1.245	-0.0319	2.4877	22.4193	1.2433	-0.4218	1.2433	-0.2748	1.2433	-0.4218	1.2433	-0.2748	2.4875	0.8047	1.245	-0.1947	1.245	-0.037	1.245	-0.1394	1.245	-0.032
2.4651	5.4289	1.2467	-0.1812	1.2467	-0.0319	1.2467	-0.1812	1.2467	-0.0319	2.4911	22.5876	1.245	-0.4218	1.245	-0.276	1.245	-0.4218	1.245	-0.276	2.4908	0.8339	1.2467	-0.1936	1.2467	-0.0371	1.2467	-0.1439	1.2467	-0.032
2.4684	5.3791	1.2483	-0.1825	1.2483	-0.0319	1.2483	-0.1825	1.2483	-0.0319	2.4944	22.7553	1.2467	-0.4217	1.2467	-0.2771	1.2467	-0.4217	1.2467	-0.2771	2.4941	0.8655	1.2483	-0.1925	1.2483	-0.0373	1.2483	-0.1481	1.2483	-0.032
2.4717	5.3314	1.25	-0.1836	1.25	-0.0319	1.25	-0.1836	1.25	-0.0319	2.4977	22.9222	1.2483	-0.4217	1.2483	-0.2783	1.2483	-0.4217	1.2483	-0.2783	2.4975	0.8995	1.25	-0.1913	1.25	-0.0374	1.25	-0.1521	1.25	-0.032
2.475	5.286	1.2517	-0.1845	1.2517	-0.0319	1.2517	-0.1845	1.2517	-0.0319	2.5011	23.0881	1.25	-0.4217	1.25	-0.2794	1.25	-0.4217	1.25	-0.2794	2.5008	0.936	1.2517	-0.19	1.2517	-0.0375	1.2517	-0.1558	1.2517	-0.032
2.4783	5.2428	1.2533	-0.1854	1.2533	-0.0319	1.2533	-0.1854	1.2533	-0.0319	2.5044	23.2526	1.2517	-0.4217	1.2517	-0.2806	1.2517	-0.4217	1.2517	-0.2806	2.5041	0.9749	1.2533	-0.1887	1.2533	-0.0377	1.2533	-0.1593	1.2533	-0.032
2.4816	5.2019	1.255	-0.1861	1.255	-0.0319	1.255	-0.1861	1.255	-0.0319	2.5077	23.4164	1.2533	-0.4217	1.2533	-0.2817	1.2533	-0.4217	1.2533	-0.2817	2.5075	1.0161	1.255	-0.1872	1.255	-0.0378	1.255	-0.1625	1.255	-0.032
2.4849	5.1632	1.2567	-0.1867	1.2567	-0.0319	1.2567	-0.1867	1.2567	-0.0319	2.5111	23.5792	1.255	-0.4217	1.255	-0.2829	1.255	-0.4217	1.255	-0.2829	2.5108	1.0604	1.2567	-0.1856	1.2567	-0.0379	1.2567	-0.1655	1.2567	-0.032
2.4882	5.1267	1.2583	-0.1871	1.2583	-0.0319	1.2583	-0.1871	1.2583	-0.0319	2.5144	23.7402	1.2567	-0.4217	1.2567	-0.284	1.2567	-0.4217	1.2567	-0.284	2.5141	1.1068	1.2583	-0.184	1.2583	-0.0381	1.2583	-0.1683	1.2583	-0.032
2.4915	5.0925	1.26	-0.1875	1.26	-0.0319	1.26	-0.1875	1.26	-0.0319	2.5177	23.9005	1.2583	-0.4217	1.2583	-0.2852	1.2583	-0.4217	1.2583	-0.2852	2.5175	1.1562	1.26	-0.1822	1.26	-0.0382	1.26	-0.1708	1.26	-0.032
2.4948	5.0605	1.2617	-0.1878	1.2617	-0.0319	1.2617	-0.1878	1.2617	-0.0319	2.521	24.059	1.26	-0.4216	1.26	-0.2862	1.26	-0.4216	1.26	-0.2862	2.5208	1.2076	1.2617	-0.1802	1.2617	-0.0385	1.2617	-0.1731	1.2617	-0.032
2.4981	5.0307	1.2633	-0.1879	1.2633	-0.0319	1.2633	-0.1879	1.2633	-0.0319	2.5244	24.2162	1.2617	-0.4216	1.2617	-0.2874	1.2617	-0.4216	1.2617	-0.2874	2.5241	1.2622	1.2633	-0.1782	1.2633	-0.0386	1.2633	-0.1752	1.2633	-0.032
2.5014	5.0032	1.265	-0.188	1.265	-0.0319	1.265	-0.188	1.265	-0.0319	2.5277	24.3716	1.2633	-0.4216	1.2633	-0.2885	1.2633	-0.4216	1.2633	-0.2885	2.5275	1.3194	1.265	-0.1759	1.265	-0.0388	1.265	-0.1771	1.265	-0.032
2.5047	4.9778	1.2667	-0.1881	1.2667	-0.0319	1.2667	-0.1881	1.2667	-0.0319	2.531	24.5259	1.265	-0.4216	1.265	-0.2896	1.265	-0.4216	1.265	-0.2896	2.5308	1.3796	1.2667	-0.1735	1.2667	-0.0389	1.2667	-0.1788	1.2667	-0.032
2.508	4.9546	1.2683	-0.188	1.2683	-0.0319	1.2683	-0.188	1.2683	-0.0319	2.5344	24.6782	1.2667	-0.4216	1.2667	-0.2907	1.2667	-0.4216	1.2667	-0.2907	2.5341	1.4421	1.2683	-0.1708	1.2683	-0.039	1.2683	-0.1804	1.2683	-0.032
2.5113	4.9336	1.27	-0.1879	1.27	-0.0319	1.27	-0.1879	1.27	-0.0319	2.5377	24.8287	1.2683	-0.4216	1.2683	-0.2919	1.2683	-0.4216	1.2683	-0.2919	2.5375	1.5076	1.27	-0.1679	1.27	-0.0392	1.27	-0.1817	1.27	-0.032
2.5146	4.9148	1.2717	-0.1877	1.2717	-0.0319	1.2717	-0.1877	1.2717	-0.0319	2.541	24.9774	1.27	-0.4215	1.27	-0.293	1.27	-0.4215	1.27	-0.293	2.5408	1.5761	1.2717	-0.1647	1.2717	-0.0394	1.2717	-0.1829	1.2717	-0.032
2.5179	4.8981	1.2733	-0.1875	1.2733	-0.0319	1.2733	-0.1875	1.2733	-0.0319	2.5444	25.1244	1.2717	-0.4215	1.2717	-0.294	1.2717	-0.4215	1.2717	-0.294	2.5441	1.6472	1.2733	-0.1612	1.2733	-0.0396	1.2733	-0.184	1.2733	-0.032
2.5212	4.8835	1.275	-0.1872	1.275	-0.0319	1.275	-0.1872	1.275	-0.0319	2.5477	25.2693	1.2733	-0.4215	1.2733	-0.2951	1.2733	-0.4215	1.2733	-0.2951	2.5475	1.7214	1.275	-0.1574	1.275	-0.0397	1.275	-0.1849	1.275	-0.032
2.5245	4.871	1.2767	-0.1868	1.2767	-0.0319	1.2767	-0.1868	1.2767	-0.0319	2.551	25.4125	1.275	-0.4215	1.275	-0.2963	1.275	-0.4215	1.275	-0.2963	2.5508	1.7985	1.2767	-0.1531	1.2767	-0.0398	1.2767	-0.1857	1.2767	-0.032
2.5278	4.8606	1.2783	-0.1865	1.2783	-0.0319	1.2783	-0.1865	1.2783	-0.0319	2.5544	25.5532	1.2767	-0.4214	1.2767	-0.2974	1.2767	-0.4214	1.2767	-0.2974	2.5541	1.8783	1.2783	-0.1483	1.2783	-0.04	1.2783	-0.1863	1.2783	-0.032
2.5311	4.8523	1.28	-0.186	1.28	-0.0319	1.28	-0.186	1.28	-0.0319	2.5577	25.6921	1.2783	-0.4214	1.2783	-0.2985	1.2783	-0.4214	1.2783	-0.2985	2.5575	1.9611	1.28	-0.1429	1.28	-0.0402	1.28	-0.1868	1.28	-0.032
2.5344	4.846	1.2817	-0.1855	1.2817	-0.0319	1.2817	-0.1855	1.2817	-0.0319	2.561	25.8286	1.28	-0.4214	1.28	-0.2996	1.28	-0.4214	1.28	-0.2996	2.5608	2.0469	1.2817	-0.1368	1.2817	-0.0404	1.2817	-0.1873	1.2817	-0.032
2.5377	4.8417	1.2833	-0.185	1.2833	-0.0319	1.2833	-0.185	1.2833	-0.0319	2.5644	25.9627	1.2817	-0.4214	1.2817	-0.3006	1.2817	-0.4214	1.2817	-0.3006	2.5641	2.1357	1.2833	-0.1298	1.2833	-0.0405	1.2833	-0.1876	1.2833	-0.032
2.541	4.8394	1.285	-0.1844	1.285	-0.0319	1.285	-0.1844	1.285	-0.0319	2.5677	26.0943	1.2833	-0.4213	1.2833	-0.3017	1.2833	-0.4213	1.2833	-0.3017	2.5675	2.2275	1.285	-0.1217	1.285	-0.0408	1.285	-0.1879	1.285	-0.032
2.5443	4.839	1.2867	-0.1838	1.2867	-0.0319	1.2867	-0.1838	1.2867	-0.0319	2.571	26.2238	1.285	-0.4213	1.285	-0.3028	1.285	-0.4213	1.285	-0.3028	2.5708	2.3226	1.2867	-0.1122	1.2867	-0.0409	1.2867	-0.188	1.2867	-0.032
2.5476	4.8406	1.2883	-0.1831	1.2883	-0.0319	1.2883	-0.1831	1.2883	-0.0319	2.5744	26.3508	1.2867	-0.4213	1.2867	-0.3039	1.2867	-0.4213	1.2867	-0.3039	2.5741	2.4203	1.2883	-0.101	1.2883	-0.041	1.2883	-0.1881	1.2883	-0.032
2.5509	4.8441	1.29	-0.1824	1.29	-0.0319	1.29	-0.1824	1.29	-0.0319	2.5777	26.4751	1.2883	-0.4213	1.2883	-0.305	1.2883	-0.4213	1.2883	-0.305	2.5775	2.521	1.29	-0.0875	1.29	-0.0412	1.29	-0.1881	1.29	-0.032
2.5542	4.8494	1.2917	-0.1817	1.2917	-0.0319	1.2917	-0.1817	1.2917	-0.0319	2.581	26.5965	1.29	-0.4212	1.29	-0.306	1.29	-0.4212	1.29	-0.306	2.5808	2.6251	1.2917	-0.0708	1.2917	-0.0415	1.2917	-0.188	1.2917	-0.032
2.5575	4.8566	1.2933	-0.1809	1.2933	-0.032	1.2933	-0.1809	1.2933	-0.032	2.5844	26.7155	1.2917	-0.4212	1.2917	-0.3071	1.2917	-0.4212	1.2917	-0.3071	2.5841	2.7322	1.2933	-0.05	1.2933	-0.0416	1.2933	-0.1879	1.2933	-0.032
2.5608	4.8656	1.295	-0.1801	1.295	-0.032	1.295	-0.1801	1.295	-0.032	2.5877	26.8317	1.2933	-0.4212	1.2933	-0.3081	1.2933	-0.4212	1.2933	-0.3081	2.5875	2.8426	1.295	-0.0236	1.295	-0.0419	1.295	-0.1877	1.295	-0.032
2.5641	4.8763	1.2967	-0.1793	1.2967	-0.032	1.2967	-0.1793	1.2967	-0.032	2.591	26.9451	1.295	-0.4211	1.295	-0.3092	1.295	-0.4211	1.295	-0.3092	2.5908	2.9556	1.2967	0.009884	1.2967	-0.042	1.2967	-0.1874	1.2967	-0.032
2.5674	4.8888	1.2983	-0.1784	1.2983	-0.032	1.2983	-0.1784	1.2983	-0.032	2.5944	27.0557	1.2967	-0.4211	1.2967	-0.3102	1.2967	-0.4211	1.2967	-0.3102	2.5941	3.072	1.2983	0.0512	1.2983	-0.0421	1.2983	-0.1871	1.2983	-0.032
2.5707	4.903	1.3	-0.1774	1.3	-0.032	1.3	-0.1774	1.3	-0.032	2.5977	27.1632	1.2983	-0.4211	1.2983	-0.3113	1.2983	-0.4211	1.2983	-0.3113	2.5975	3.1917	1.3	0.0985	1.3	-0.0424	1.3	-0.1867	1.3	-0.032
2.574	4.9189	1.3017	-0.1765	1.3017	-0.032	1.3017	-0.1765	1.3017	-0.032	2.601	27.2678	1.3	-0.421	1.3	-0.3124	1.3	-0.421	1.3	-0.3124	2.6008	3.3144	1.3017	0.1466	1.3017	-0.0425	1.3017	-0.1863	1.3017	-0.032
2.5773	4.9364	1.3033	-0.1755	1.3033	-0.032	1.3033	-0.1755	1.3033	-0.032	2.6044	27.3693	1.3017	-0.421	1.3017	-0.3134	1.3017	-0.421	1.3017	-0.3134	2.6041	3.44	1.3033	0.1897	1.3033	-0.0428	1.3033	-0.1859	1.3033	-0.032
2.5806	4.9555	1.305	-0.1744	1.305	-0.032	1.305	-0.1744	1.305	-0.032	2.6077	27.4677	1.3033	-0.421	1.3033	-0.3144	1.3033	-0.421	1.3033	-0.3144	2.6075	3.5691	1.305	0.2241	1.305	-0.0429	1.305	-0.1854	1.305	-0.032
2.5839	4.9762	1.3067	-0.1734	1.3067	-0.032	1.3067	-0.1734	1.3067	-0.032	2.611	27.5629	1.305	-0.4209	1.305	-0.3155	1.305	-0.4209	1.305	-0.3155	2.6108	3.7011	1.3067	0.2479	1.3067	-0.0432	1.3067	-0.1848	1.3067	-0.032
2.5872	4.9984	1.3083	-0.1722	1.3083	-0.032	1.3083	-0.1722	1.3083	-0.032	2.6143	27.6549	1.3067	-0.4209	1.3067	-0.3165	1.3067	-0.4209	1.3067	-0.3165	2.6141	3.8364	1.3083	0.2607	1.3083	-0.0433	1.3083	-0.1842	1.3083	-0.032
2.5905	5.0221	1.31	-0.1711	1.31	-0.032	1.31	-0.1711	1.31	-0.032	2.6177	27.7435	1.3083	-0.4209	1.3083	-0.3176	1.3083	-0.4209	1.3083	-0.3176	2.6175	3.9747	1.31	0.2632	1.31	-0.0435	1.31	-0.1836	1.31	-0.032
2.5938	5.0472	1.3117	-0.1699	1.3117	-0.032	1.3117	-0.1699	1.3117	-0.032	2.621	27.8285	1.31	-0.4208	1.31	-0.3185	1.31	-0.4208	1.31	-0.3185	2.6208	4.1164	1.3117	0.2574	1.3117	-0.0437	1.3117	-0.1829	1.3117	-0.032
2.5971	5.0738	1.3133	-0.1686	1.3133	-0.032	1.3133	-0.1686	1.3133	-0.032	2.6243	27.9104	1.3117	-0.4208	1.3117	-0.3196	1.3117	-0.4208	1.3117	-0.3196	2.6241	4.261	1.3133	0.2456	1.3133	-0.0439	1.3133	-0.1822	1.3133	-0.032
2.6004	5.1017	1.315	-0.1673	1.315	-0.032	1.315	-0.1673	1.315	-0.032	2.6277	27.9888	1.3133	-0.4208	1.3133	-0.3206	1.3133	-0.4208	1.3133	-0.3206	2.6275	4.409	1.315	0.2298	1.315	-0.0442	1.315	-0.1815	1.315	-0.032
2.6037	5.1309	1.3167	-0.166	1.3167	-0.032	1.3167	-0.166	1.3167	-0.032	2.631	28.0637	1.315	-0.4207	1.315	-0.3216	1.315	-0.4207	1.315	-0.3216	2.6308	4.5599	1.3167	0.2119	1.3167	-0.0444	1.3167	-0.1807	1.3167	-0.032
2.607	5.1614	1.3183	-0.1645	1.3183	-0.032	1.3183	-0.1645	1.3183	-0.032	2.6343	28.1351	1.3167	-0.4207	1.3167	-0.3226	1.3167	-0.4207	1.3167	-0.3226	2.6341	4.7142	1.3183	0.1929	1.3183	-0.0446	1.3183	-0.1799	1.3183	-0.032
2.6103	5.1932	1.32	-0.1631	1.32	-0.032	1.32	-0.1631	1.32	-0.032	2.6377	28.2027	1.3183	-0.4207	1.3183	-0.3236	1.3183	-0.4207	1.3183	-0.3236	2.6375	4.8714	1.32	0.1737	1.32	-0.0448	1.32	-0.179	1.32	-0.032
2.6136	5.2262	1.3217	-0.1616	1.3217	-0.032	1.3217	-0.1616	1.3217	-0.032	2.641	28.2664	1.32	-0.4206	1.32	-0.3246	1.32	-0.4206	1.32	-0.3246	2.6408	5.0318	1.3217	0.1546	1.3217	-0.045	1.3217	-0.1781	1.3217	-0.032
2.6169	5.2603	1.3233	-0.16	1.3233	-0.032	1.3233	-0.16	1.3233	-0.032	2.6443	28.3266	1.3217	-0.4206	1.3217	-0.3256	1.3217	-0.4206	1.3217	-0.3256	2.6441	5.1954	1.3233	0.1358	1.3233	-0.0452	1.3233	-0.1772	1.3233	-0.032
2.6202	5.2955	1.325	-0.1584	1.325	-0.032	1.325	-0.1584	1.325	-0.032	2.6477	28.3829	1.3233	-0.4206	1.3233	-0.3266	1.3233	-0.4206	1.3233	-0.3266	2.6475	5.3619	1.325	0.1175	1.325	-0.0455	1.325	-0.1762	1.325	-0.032
2.6235	5.3319	1.3267	-0.1567	1.3267	-0.032	1.3267	-0.1567	1.3267	-0.032	2.651	28.4354	1.325	-0.4205	1.325	-0.3276	1.325	-0.4205	1.325	-0.3276	2.6508	5.5319	1.3267	0.0997	1.3267	-0.0456	1.3267	-0.1752	1.3267	-0.032
2.6268	5.3692	1.3283	-0.1549	1.3283	-0.032	1.3283	-0.1549	1.3283	-0.032	2.6543	28.4841	1.3267	-0.4205	1.3267	-0.3286	1.3267	-0.4205	1.3267	-0.3286	2.6541	5.7048	1.3283	0.0824	1.3283	-0.0459	1.3283	-0.1741	1.3283	-0.032
2.6301	5.4076	1.33	-0.1531	1.33	-0.032	1.33	-0.1531	1.33	-0.032	2.6577	28.5285	1.3283	-0.4205	1.3283	-0.3296	1.3283	-0.4205	1.3283	-0.3296	2.6574	5.8806	1.33	0.0657	1.33	-0.046	1.33	-0.173	1.33	-0.032
2.6334	5.4468	1.3317	-0.1512	1.3317	-0.032	1.3317	-0.1512	1.3317	-0.032	2.661	28.5691	1.33	-0.4204	1.33	-0.3305	1.33	-0.4204	1.33	-0.3305	2.6608	6.0599	1.3317	0.0495	1.3317	-0.0463	1.3317	-0.1719	1.3317	-0.032
2.6367	5.487	1.3333	-0.1492	1.3333	-0.032	1.3333	-0.1492	1.3333	-0.032	2.6643	28.6059	1.3317	-0.4204	1.3317	-0.3315	1.3317	-0.4204	1.3317	-0.3315	2.6641	6.2417	1.3333	0.0335	1.3333	-0.0466	1.3333	-0.1707	1.3333	-0.032
2.64	5.528	1.335	-0.1471	1.335	-0.032	1.335	-0.1471	1.335	-0.032	2.6677	28.6384	1.3333	-0.4204	1.3333	-0.3324	1.3333	-0.4204	1.3333	-0.3324	2.6674	6.4269	1.335	0.0176	1.335	-0.0467	1.335	-0.1695	1.335	-0.032
2.6433	5.5699	1.3367	-0.1449	1.3367	-0.032	1.3367	-0.1449	1.3367	-0.032	2.671	28.6668	1.335	-0.4203	1.335	-0.3334	1.335	-0.4203	1.335	-0.3334	2.6708	6.6151	1.3367	0.0015133	1.3367	-0.047	1.3367	-0.1682	1.3367	-0.032
2.6466	5.6125	1.3383	-0.1426	1.3383	-0.032	1.3383	-0.1426	1.3383	-0.032	2.6743	28.6906	1.3367	-0.4203	1.3367	-0.3344	1.3367	-0.4203	1.3367	-0.3344	2.6741	6.8063	1.3383	-0.015	1.3383	-0.0473	1.3383	-0.1669	1.3383	-0.032
2.6499	5.6558	1.34	-0.1402	1.34	-0.032	1.34	-0.1402	1.34	-0.032	2.6777	28.7105	1.3383	-0.4203	1.3383	-0.3353	1.3383	-0.4203	1.3383	-0.3353	2.6774	7.0005	1.34	-0.032	1.34	-0.0475	1.34	-0.1655	1.34	-0.032
2.6532	5.6997	1.3417	-0.1377	1.3417	-0.032	1.3417	-0.1377	1.3417	-0.032	2.681	28.7259	1.34	-0.4202	1.34	-0.3363	1.34	-0.4202	1.34	-0.3363	2.6808	7.1977	1.3417	-0.0496	1.3417	-0.0477	1.3417	-0.1641	1.3417	-0.032
2.6565	5.7443	1.3433	-0.1351	1.3433	-0.032	1.3433	-0.1351	1.3433	-0.032	2.6843	28.7375	1.3417	-0.4202	1.3417	-0.3372	1.3417	-0.4202	1.3417	-0.3372	2.6841	7.3975	1.3433	-0.0678	1.3433	-0.0479	1.3433	-0.1626	1.3433	-0.032
2.6598	5.7895	1.345	-0.1323	1.345	-0.032	1.345	-0.1323	1.345	-0.032	2.6877	28.7441	1.3433	-0.4201	1.3433	-0.3382	1.3433	-0.4201	1.3433	-0.3382	2.6874	7.6007	1.345	-0.0861	1.345	-0.0482	1.345	-0.161	1.345	-0.032
2.6631	5.8351	1.3467	-0.1294	1.3467	-0.032	1.3467	-0.1294	1.3467	-0.032	2.691	28.7466	1.345	-0.4201	1.345	-0.3392	1.345	-0.4201	1.345	-0.3392	2.6908	7.8064	1.3467	-0.1042	1.3467	-0.0485	1.3467	-0.1594	1.3467	-0.032
2.6664	5.8813	1.3483	-0.1263	1.3483	-0.032	1.3483	-0.1263	1.3483	-0.032	2.6943	28.7445	1.3467	-0.4201	1.3467	-0.3401	1.3467	-0.4201	1.3467	-0.3401	2.6941	8.015	1.3483	-0.1215	1.3483	-0.0487	1.3483	-0.1578	1.3483	-0.032
2.6697	5.9279	1.35	-0.123	1.35	-0.032	1.35	-0.123	1.35	-0.032	2.6977	28.7378	1.3483	-0.42	1.3483	-0.341	1.3483	-0.42	1.3483	-0.341	2.6974	8.2264	1.35	-0.1375	1.35	-0.0489	1.35	-0.156	1.35	-0.032
2.673	5.9748	1.3517	-0.1196	1.3517	-0.032	1.3517	-0.1196	1.3517	-0.032	2.701	28.7266	1.35	-0.42	1.35	-0.3419	1.35	-0.42	1.35	-0.3419	2.7008	8.4408	1.3517	-0.1517	1.3517	-0.0491	1.3517	-0.1542	1.3517	-0.032
2.6763	6.0221	1.3533	-0.116	1.3533	-0.032	1.3533	-0.116	1.3533	-0.032	2.7043	28.7109	1.3517	-0.42	1.3517	-0.3429	1.3517	-0.42	1.3517	-0.3429	2.7041	8.658	1.3533	-0.1639	1.3533	-0.0494	1.3533	-0.1524	1.3533	-0.032
2.6796	6.0697	1.355	-0.1121	1.355	-0.032	1.355	-0.1121	1.355	-0.032	2.7077	28.6906	1.3533	-0.4199	1.3533	-0.3437	1.3533	-0.4199	1.3533	-0.3437	2.7074	8.8778	1.355	-0.1741	1.355	-0.0497	1.355	-0.1504	1.355	-0.032
2.6829	6.1174	1.3567	-0.108	1.3567	-0.032	1.3567	-0.108	1.3567	-0.032	2.711	28.6654	1.355	-0.4199	1.355	-0.3447	1.355	-0.4199	1.355	-0.3447	2.7108	9.1002	1.3567	-0.1825	1.3567	-0.05	1.3567	-0.1484	1.3567	-0.032
2.6862	6.1654	1.3583	-0.1036	1.3583	-0.032	1.3583	-0.1036	1.3583	-0.032	2.7143	28.6356	1.3567	-0.4198	1.3567	-0.3456	1.3567	-0.4198	1.3567	-0.3456	2.7141	9.3253	1.3583	-0.1891	1.3583	-0.0502	1.3583	-0.1462	1.3583	-0.032
2.6895	6.2135	1.36	-0.0989	1.36	-0.032	1.36	-0.0989	1.36	-0.032	2.7176	28.601	1.3583	-0.4198	1.3583	-0.3465	1.3583	-0.4198	1.3583	-0.3465	2.7174	9.5531	1.36	-0.1942	1.36	-0.0505	1.36	-0.144	1.36	-0.032
2.6928	6.2617	1.3617	-0.0938	1.3617	-0.032	1.3617	-0.0938	1.3617	-0.032	2.721	28.5618	1.36	-0.4198	1.36	-0.3474	1.36	-0.4198	1.36	-0.3474	2.7208	9.7835	1.3617	-0.1982	1.3617	-0.0506	1.3617	-0.1417	1.3617	-0.032
2.6961	6.3098	1.3633	-0.0884	1.3633	-0.032	1.3633	-0.0884	1.3633	-0.032	2.7243	28.5177	1.3617	-0.4197	1.3617	-0.3483	1.3617	-0.4197	1.3617	-0.3483	2.7241	10.0162	1.3633	-0.2012	1.3633	-0.0509	1.3633	-0.1392	1.3633	-0.032
2.6994	6.358	1.365	-0.0826	1.365	-0.032	1.365	-0.0826	1.365	-0.032	2.7276	28.4687	1.3633	-0.4197	1.3633	-0.3491	1.3633	-0.4197	1.3633	-0.3491	2.7274	10.2516	1.365	-0.2035	1.365	-0.0512	1.365	-0.1366	1.365	-0.032
2.7027	6.4061	1.3667	-0.0763	1.3667	-0.032	1.3667	-0.0763	1.3667	-0.032	2.731	28.4148	1.365	-0.4197	1.365	-0.3501	1.365	-0.4197	1.365	-0.3501	2.7308	10.4897	1.3667	-0.2052	1.3667	-0.0514	1.3667	-0.1339	1.3667	-0.032
2.706	6.4541	1.3683	-0.0695	1.3683	-0.032	1.3683	-0.0695	1.3683	-0.032	2.7343	28.356	1.3667	-0.4196	1.3667	-0.3509	1.3667	-0.4196	1.3667	-0.3509	2.7341	10.7298	1.3683	-0.2065	1.3683	-0.0517	1.3683	-0.1311	1.3683	-0.032
2.7093	6.5018	1.37	-0.0621	1.37	-0.032	1.37	-0.0621	1.37	-0.032	2.7376	28.2919	1.3683	-0.4196	1.3683	-0.3518	1.3683	-0.4196	1.3683	-0.3518	2.7374	10.9725	1.37	-0.2074	1.37	-0.052	1.37	-0.1281	1.37	-0.032
2.7126	6.5494	1.3717	-0.0541	1.3717	-0.032	1.3717	-0.0541	1.3717	-0.032	2.741	28.2233	1.37	-0.4195	1.37	-0.3527	1.37	-0.4195	1.37	-0.3527	2.7408	11.2176	1.3717	-0.2081	1.3717	-0.0523	1.3717	-0.1249	1.3717	-0.032
2.7159	6.5967	1.3733	-0.0453	1.3733	-0.032	1.3733	-0.0453	1.3733	-0.032	2.7443	28.1498	1.3717	-0.4195	1.3717	-0.3536	1.3717	-0.4195	1.3717	-0.3536	2.7441	11.4646	1.3733	-0.2086	1.3733	-0.0525	1.3733	-0.1216	1.3733	-0.032
2.7192	6.6436	1.375	-0.0358	1.375	-0.032	1.375	-0.0358	1.375	-0.032	2.7476	28.0711	1.3733	-0.4195	1.3733	-0.3544	1.3733	-0.4195	1.3733	-0.3544	2.7474	11.714	1.375	-0.209	1.375	-0.0528	1.375	-0.118	1.375	-0.032
2.7225	6.6902	1.3767	-0.0253	1.3767	-0.032	1.3767	-0.0253	1.3767	-0.032	2.751	27.9874	1.375	-0.4194	1.375	-0.3552	1.375	-0.4194	1.375	-0.3552	2.7508	11.9657	1.3767	-0.2092	1.3767	-0.0531	1.3767	-0.1143	1.3767	-0.032
2.7258	6.7363	1.3783	-0.014	1.3783	-0.032	1.3783	-0.014	1.3783	-0.032	2.7543	27.8985	1.3767	-0.4194	1.3767	-0.3561	1.3767	-0.4194	1.3767	-0.3561	2.7541	12.2194	1.3783	-0.2094	1.3783	-0.0533	1.3783	-0.1103	1.3783	-0.032
2.7291	6.7819	1.38	-0.001538	1.38	-0.032	1.38	-0.001538	1.38	-0.032	2.7576	27.8047	1.3783	-0.4194	1.3783	-0.3569	1.3783	-0.4194	1.3783	-0.3569	2.7574	12.4751	1.38	-0.2095	1.38	-0.0537	1.38	-0.106	1.38	-0.032
2.7324	6.827	1.3817	0.0119	1.3817	-0.032	1.3817	0.0119	1.3817	-0.032	2.761	27.7057	1.38	-0.4193	1.38	-0.3578	1.38	-0.4193	1.38	-0.3578	2.7608	12.7328	1.3817	-0.2096	1.3817	-0.054	1.3817	-0.1015	1.3817	-0.032
2.7357	6.8716	1.3833	0.0265	1.3833	-0.032	1.3833	0.0265	1.3833	-0.032	2.7643	27.6017	1.3817	-0.4193	1.3817	-0.3586	1.3817	-0.4193	1.3817	-0.3586	2.7641	12.9925	1.3833	-0.2096	1.3833	-0.0543	1.3833	-0.0966	1.3833	-0.032
2.739	6.9155	1.385	0.0421	1.385	-0.032	1.385	0.0421	1.385	-0.032	2.7676	27.4925	1.3833	-0.4192	1.3833	-0.3594	1.3833	-0.4192	1.3833	-0.3594	2.7674	13.2538	1.385	-0.2097	1.385	-0.0545	1.385	-0.0914	1.385	-0.032
2.7423	6.9587	1.3867	0.0586	1.3867	-0.032	1.3867	0.0586	1.3867	-0.032	2.771	27.3781	1.385	-0.4192	1.385	-0.3603	1.385	-0.4192	1.385	-0.3603	2.7708	13.5172	1.3867	-0.2097	1.3867	-0.0548	1.3867	-0.0858	1.3867	-0.032
2.7456	7.0011	1.3883	0.0759	1.3883	-0.032	1.3883	0.0759	1.3883	-0.032	2.7743	27.2587	1.3867	-0.4192	1.3867	-0.3611	1.3867	-0.4192	1.3867	-0.3611	2.7741	13.7825	1.3883	-0.2096	1.3883	-0.0551	1.3883	-0.0798	1.3883	-0.032
2.7489	7.0428	1.39	0.0937	1.39	-0.032	1.39	0.0937	1.39	-0.032	2.7776	27.1345	1.3883	-0.4191	1.3883	-0.362	1.3883	-0.4191	1.3883	-0.362	2.7774	14.0492	1.39	-0.2096	1.39	-0.0554	1.39	-0.0733	1.39	-0.032
2.7522	7.0837	1.3917	0.1117	1.3917	-0.032	1.3917	0.1117	1.3917	-0.032	2.781	27.0046	1.39	-0.4191	1.39	-0.3628	1.39	-0.4191	1.39	-0.3628	2.7808	14.3175	1.3917	-0.2096	1.3917	-0.0556	1.3917	-0.0662	1.3917	-0.032
2.7555	7.1237	1.3933	0.1296	1.3933	-0.032	1.3933	0.1296	1.3933	-0.032	2.7843	26.8699	1.3917	-0.419	1.3917	-0.3635	1.3917	-0.419	1.3917	-0.3635	2.7841	14.5874	1.3933	-0.2095	1.3933	-0.056	1.3933	-0.0585	1.3933	-0.032
2.7588	7.1628	1.395	0.1471	1.395	-0.032	1.395	0.1471	1.395	-0.032	2.7876	26.7299	1.3933	-0.419	1.3933	-0.3644	1.3933	-0.419	1.3933	-0.3644	2.7874	14.8591	1.395	-0.2095	1.395	-0.0563	1.395	-0.0502	1.395	-0.032
2.7621	7.2009	1.3967	0.1639	1.3967	-0.032	1.3967	0.1639	1.3967	-0.032	2.791	26.585	1.395	-0.419	1.395	-0.3652	1.395	-0.419	1.395	-0.3652	2.7908	15.1321	1.3967	-0.2094	1.3967	-0.0566	1.3967	-0.0411	1.3967	-0.032
2.7654	7.238	1.3983	0.1799	1.3983	-0.032	1.3983	0.1799	1.3983	-0.032	2.7943	26.4348	1.3967	-0.4189	1.3967	-0.3659	1.3967	-0.4189	1.3967	-0.3659	2.7941	15.4064	1.3983	-0.2093	1.3983	-0.0568	1.3983	-0.0311	1.3983	-0.0321
2.7687	7.274	1.4	0.1948	1.4	-0.032	1.4	0.1948	1.4	-0.032	2.7976	26.2798	1.3983	-0.4189	1.3983	-0.3668	1.3983	-0.4189	1.3983	-0.3668	2.7974	15.6817	1.4	-0.2092	1.4	-0.0572	1.4	-0.0202	1.4	-0.0321
2.772	7.3089	1.4017	0.2085	1.4017	-0.032	1.4017	0.2085	1.4017	-0.032	2.801	26.1191	1.4	-0.4189	1.4	-0.3675	1.4	-0.4189	1.4	-0.3675	2.8008	15.9587	1.4017	-0.2091	1.4017	-0.0575	1.4017	-0.008381	1.4017	-0.0321
2.7753	7.3427	1.4033	0.2209	1.4033	-0.032	1.4033	0.2209	1.4033	-0.032	2.8043	25.9539	1.4017	-0.4188	1.4017	-0.3683	1.4017	-0.4188	1.4017	-0.3683	2.8041	16.2366	1.4033	-0.209	1.4033	-0.0578	1.4033	0.0045222	1.4033	-0.0321
2.7786	7.3753	1.405	0.2319	1.405	-0.032	1.405	0.2319	1.405	-0.032	2.8076	25.7835	1.4033	-0.4188	1.4033	-0.369	1.4033	-0.4188	1.4033	-0.369	2.8074	16.5157	1.405	-0.2089	1.405	-0.0581	1.405	0.0185	1.405	-0.0321
2.7819	7.4067	1.4067	0.2415	1.4067	-0.032	1.4067	0.2415	1.4067	-0.032	2.8109	25.6081	1.405	-0.4187	1.405	-0.3699	1.405	-0.4187	1.405	-0.3699	2.8108	16.7956	1.4067	-0.2088	1.4067	-0.0585	1.4067	0.0335	1.4067	-0.0321
2.7852	7.4368	1.4083	0.2496	1.4083	-0.032	1.4083	0.2496	1.4083	-0.032	2.8143	25.4275	1.4067	-0.4187	1.4067	-0.3706	1.4067	-0.4187	1.4067	-0.3706	2.8141	17.0765	1.4083	-0.2087	1.4083	-0.0587	1.4083	0.0496	1.4083	-0.0321
2.7885	7.4657	1.41	0.2562	1.41	-0.032	1.41	0.2562	1.41	-0.032	2.8176	25.242	1.4083	-0.4187	1.4083	-0.3713	1.4083	-0.4187	1.4083	-0.3713	2.8174	17.3585	1.41	-0.2086	1.41	-0.059	1.41	0.0665	1.41	-0.0321
2.7918	7.4932	1.4117	0.2613	1.4117	-0.032	1.4117	0.2613	1.4117	-0.032	2.8209	25.0516	1.41	-0.4186	1.41	-0.372	1.41	-0.4186	1.41	-0.372	2.8208	17.6408	1.4117	-0.2084	1.4117	-0.0594	1.4117	0.084	1.4117	-0.0321
2.7951	7.5193	1.4133	0.2649	1.4133	-0.032	1.4133	0.2649	1.4133	-0.032	2.8243	24.8567	1.4117	-0.4186	1.4117	-0.3729	1.4117	-0.4186	1.4117	-0.3729	2.8241	17.9241	1.4133	-0.2083	1.4133	-0.0597	1.4133	0.1019	1.4133	-0.0321
2.7984	7.544	1.415	0.2672	1.415	-0.032	1.415	0.2672	1.415	-0.032	2.8276	24.6565	1.4133	-0.4185	1.4133	-0.3736	1.4133	-0.4185	1.4133	-0.3736	2.8274	18.2081	1.415	-0.2081	1.415	-0.0599	1.415	0.1199	1.415	-0.0321
2.8017	7.5673	1.4167	0.2681	1.4167	-0.032	1.4167	0.2681	1.4167	-0.032	2.8309	24.4514	1.415	-0.4185	1.415	-0.3743	1.415	-0.4185	1.415	-0.3743	2.8308	18.4927	1.4167	-0.2079	1.4167	-0.0604	1.4167	0.1376	1.4167	-0.0321
2.805	7.5892	1.4183	0.2679	1.4183	-0.032	1.4183	0.2679	1.4183	-0.032	2.8343	24.2417	1.4167	-0.4185	1.4167	-0.375	1.4167	-0.4185	1.4167	-0.375	2.8341	18.7776	1.4183	-0.2078	1.4183	-0.0606	1.4183	0.1548	1.4183	-0.0321
2.8083	7.6095	1.42	0.2665	1.42	-0.032	1.42	0.2665	1.42	-0.032	2.8376	24.0275	1.4183	-0.4184	1.4183	-0.3758	1.4183	-0.4184	1.4183	-0.3758	2.8374	19.0629	1.42	-0.2076	1.42	-0.061	1.42	0.1712	1.42	-0.0321
2.8116	7.6283	1.4217	0.2641	1.4217	-0.032	1.4217	0.2641	1.4217	-0.032	2.8409	23.8084	1.42	-0.4184	1.42	-0.3765	1.42	-0.4184	1.42	-0.3765	2.8408	19.3488	1.4217	-0.2074	1.4217	-0.0613	1.4217	0.1867	1.4217	-0.0321
2.8149	7.6456	1.4233	0.2608	1.4233	-0.032	1.4233	0.2608	1.4233	-0.032	2.8443	23.5848	1.4217	-0.4184	1.4217	-0.3772	1.4217	-0.4184	1.4217	-0.3772	2.8441	19.6348	1.4233	-0.2072	1.4233	-0.0616	1.4233	0.201	1.4233	-0.0321
2.8182	7.6613	1.425	0.2568	1.425	-0.032	1.425	0.2568	1.425	-0.032	2.8476	23.3566	1.4233	-0.4183	1.4233	-0.3779	1.4233	-0.4183	1.4233	-0.3779	2.8474	19.9207	1.425	-0.2069	1.425	-0.062	1.425	0.2141	1.425	-0.0321
2.8215	7.6755	1.4267	0.2521	1.4267	-0.032	1.4267	0.2521	1.4267	-0.032	2.8509	23.1238	1.425	-0.4183	1.425	-0.3786	1.425	-0.4183	1.425	-0.3786	2.8508	20.2071	1.4267	-0.2067	1.4267	-0.0622	1.4267	0.2259	1.4267	-0.0321
2.8248	7.688	1.4283	0.2468	1.4283	-0.032	1.4283	0.2468	1.4283	-0.032	2.8543	22.8869	1.4267	-0.4182	1.4267	-0.3794	1.4267	-0.4182	1.4267	-0.3794	2.8541	20.4933	1.4283	-0.2064	1.4283	-0.0626	1.4283	0.2363	1.4283	-0.0321
2.8281	7.6989	1.43	0.2411	1.43	-0.032	1.43	0.2411	1.43	-0.032	2.8576	22.6454	1.4283	-0.4182	1.4283	-0.38	1.4283	-0.4182	1.4283	-0.38	2.8574	20.7793	1.43	-0.2062	1.43	-0.0629	1.43	0.2451	1.43	-0.0321
2.8314	7.7082	1.4317	0.235	1.4317	-0.032	1.4317	0.235	1.4317	-0.032	2.8609	22.3997	1.43	-0.4182	1.43	-0.3807	1.43	-0.4182	1.43	-0.3807	2.8608	21.0652	1.4317	-0.2059	1.4317	-0.0633	1.4317	0.2525	1.4317	-0.0321
2.8347	7.7159	1.4333	0.2286	1.4333	-0.032	1.4333	0.2286	1.4333	-0.032	2.8643	22.1498	1.4317	-0.4181	1.4317	-0.3814	1.4317	-0.4181	1.4317	-0.3814	2.8641	21.3512	1.4333	-0.2056	1.4333	-0.0636	1.4333	0.2584	1.4333	-0.0321
2.838	7.7219	1.435	0.222	1.435	-0.032	1.435	0.222	1.435	-0.032	2.8676	21.896	1.4333	-0.4181	1.4333	-0.382	1.4333	-0.4181	1.4333	-0.382	2.8674	21.6364	1.435	-0.2053	1.435	-0.064	1.435	0.2628	1.435	-0.0321
2.8413	7.7262	1.4367	0.2153	1.4367	-0.032	1.4367	0.2153	1.4367	-0.032	2.8709	21.6381	1.435	-0.418	1.435	-0.3827	1.435	-0.418	1.435	-0.3827	2.8708	21.9217	1.4367	-0.205	1.4367	-0.0644	1.4367	0.2658	1.4367	-0.0321
2.8446	7.7289	1.4383	0.2084	1.4383	-0.032	1.4383	0.2084	1.4383	-0.032	2.8743	21.3763	1.4367	-0.418	1.4367	-0.3833	1.4367	-0.418	1.4367	-0.3833	2.8741	22.2063	1.4383	-0.2046	1.4383	-0.0647	1.4383	0.2675	1.4383	-0.0321
2.8479	7.7299	1.44	0.2015	1.44	-0.032	1.44	0.2015	1.44	-0.032	2.8776	21.1106	1.4383	-0.418	1.4383	-0.384	1.4383	-0.418	1.4383	-0.384	2.8774	22.4903	1.44	-0.2042	1.44	-0.0651	1.44	0.2678	1.44	-0.0321
2.8512	7.7292	1.4417	0.1945	1.4417	-0.032	1.4417	0.1945	1.4417	-0.032	2.8809	20.8414	1.44	-0.4179	1.44	-0.3846	1.44	-0.4179	1.44	-0.3846	2.8808	22.774	1.4417	-0.2039	1.4417	-0.0653	1.4417	0.267	1.4417	-0.0321
2.8545	7.7268	1.4433	0.1875	1.4433	-0.032	1.4433	0.1875	1.4433	-0.032	2.8843	20.5684	1.4417	-0.4179	1.4417	-0.3854	1.4417	-0.4179	1.4417	-0.3854	2.8841	23.0566	1.4433	-0.2034	1.4433	-0.0658	1.4433	0.2652	1.4433	-0.0321
2.8578	7.7228	1.445	0.1804	1.445	-0.032	1.445	0.1804	1.445	-0.032	2.8876	20.292	1.4433	-0.4179	1.4433	-0.386	1.4433	-0.4179	1.4433	-0.386	2.8874	23.3388	1.445	-0.203	1.445	-0.0662	1.445	0.2624	1.445	-0.0321
2.8611	7.7172	1.4467	0.1735	1.4467	-0.032	1.4467	0.1735	1.4467	-0.032	2.8909	20.0123	1.445	-0.4178	1.445	-0.3866	1.445	-0.4178	1.445	-0.3866	2.8908	23.6199	1.4467	-0.2026	1.4467	-0.0664	1.4467	0.2587	1.4467	-0.0321
2.8644	7.7098	1.4483	0.1665	1.4483	-0.032	1.4483	0.1665	1.4483	-0.032	2.8943	19.7295	1.4467	-0.4178	1.4467	-0.3873	1.4467	-0.4178	1.4467	-0.3873	2.8941	23.9001	1.4483	-0.2021	1.4483	-0.0668	1.4483	0.2544	1.4483	-0.0321
2.8677	7.7009	1.45	0.1596	1.45	-0.032	1.45	0.1596	1.45	-0.032	2.8976	19.4432	1.4483	-0.4177	1.4483	-0.3879	1.4483	-0.4177	1.4483	-0.3879	2.8974	24.1794	1.45	-0.2016	1.45	-0.0672	1.45	0.2494	1.45	-0.0321
2.871	7.6903	1.4517	0.1528	1.4517	-0.032	1.4517	0.1528	1.4517	-0.032	2.9009	19.1545	1.45	-0.4177	1.45	-0.3885	1.45	-0.4177	1.45	-0.3885	2.9008	24.4578	1.4517	-0.201	1.4517	-0.0675	1.4517	0.244	1.4517	-0.0321
2.8743	7.6781	1.4533	0.146	1.4533	-0.032	1.4533	0.146	1.4533	-0.032	2.9042	18.8622	1.4517	-0.4177	1.4517	-0.3891	1.4517	-0.4177	1.4517	-0.3891	2.9041	24.7351	1.4533	-0.2004	1.4533	-0.0679	1.4533	0.2381	1.4533	-0.0321
2.8776	7.6644	1.455	0.1392	1.455	-0.032	1.455	0.1392	1.455	-0.032	2.9076	18.5679	1.4533	-0.4176	1.4533	-0.3897	1.4533	-0.4176	1.4533	-0.3897	2.9074	25.011	1.455	-0.1998	1.455	-0.0683	1.455	0.2319	1.455	-0.0321
2.8809	7.649	1.4567	0.1326	1.4567	-0.032	1.4567	0.1326	1.4567	-0.032	2.9109	18.2704	1.455	-0.4176	1.455	-0.3903	1.455	-0.4176	1.455	-0.3903	2.9108	25.2857	1.4567	-0.1992	1.4567	-0.0686	1.4567	0.2254	1.4567	-0.0321
2.8842	7.6322	1.4583	0.126	1.4583	-0.032	1.4583	0.126	1.4583	-0.032	2.9142	17.9708	1.4567	-0.4175	1.4567	-0.3909	1.4567	-0.4175	1.4567	-0.3909	2.9141	25.559	1.4583	-0.1985	1.4583	-0.069	1.4583	0.2188	1.4583	-0.0321
2.8875	7.6138	1.46	0.1194	1.46	-0.032	1.46	0.1194	1.46	-0.032	2.9176	17.6687	1.4583	-0.4175	1.4583	-0.3915	1.4583	-0.4175	1.4583	-0.3915	2.9174	25.8306	1.46	-0.1978	1.46	-0.0694	1.46	0.212	1.46	-0.0321
2.8908	7.5939	1.4617	0.1129	1.4617	-0.032	1.4617	0.1129	1.4617	-0.032	2.9209	17.3646	1.46	-0.4175	1.46	-0.3921	1.46	-0.4175	1.46	-0.3921	2.9208	26.1013	1.4617	-0.1971	1.4617	-0.0698	1.4617	0.2051	1.4617	-0.0321
2.8941	7.5726	1.4633	0.1066	1.4633	-0.032	1.4633	0.1066	1.4633	-0.032	2.9242	17.0583	1.4617	-0.4174	1.4617	-0.3927	1.4617	-0.4174	1.4617	-0.3927	2.9241	26.3699	1.4633	-0.1963	1.4633	-0.0701	1.4633	0.1981	1.4633	-0.0321
2.8974	7.5498	1.465	0.1002	1.465	-0.032	1.465	0.1002	1.465	-0.032	2.9276	16.7503	1.4633	-0.4174	1.4633	-0.3933	1.4633	-0.4174	1.4633	-0.3933	2.9274	26.6372	1.465	-0.1954	1.465	-0.0705	1.465	0.1911	1.465	-0.0321
2.9007	7.5257	1.4667	0.094	1.4667	-0.032	1.4667	0.094	1.4667	-0.032	2.9309	16.4406	1.465	-0.4173	1.465	-0.3938	1.465	-0.4173	1.465	-0.3938	2.9308	26.903	1.4667	-0.1945	1.4667	-0.0709	1.4667	0.1841	1.4667	-0.0321
2.904	7.5002	1.4683	0.0879	1.4683	-0.032	1.4683	0.0879	1.4683	-0.032	2.9342	16.1294	1.4667	-0.4173	1.4667	-0.3944	1.4667	-0.4173	1.4667	-0.3944	2.9341	27.167	1.4683	-0.1935	1.4683	-0.0713	1.4683	0.1772	1.4683	-0.0321
2.9073	7.4734	1.47	0.0818	1.47	-0.032	1.47	0.0818	1.47	-0.032	2.9376	15.8169	1.4683	-0.4173	1.4683	-0.395	1.4683	-0.4173	1.4683	-0.395	2.9374	27.429	1.47	-0.1925	1.47	-0.0717	1.47	0.1702	1.47	-0.0321
2.9106	7.4454	1.4717	0.0758	1.4717	-0.032	1.4717	0.0758	1.4717	-0.032	2.9409	15.5029	1.47	-0.4172	1.47	-0.3954	1.47	-0.4172	1.47	-0.3954	2.9408	27.689	1.4717	-0.1914	1.4717	-0.0721	1.4717	0.1633	1.4717	-0.0321
2.9139	7.4161	1.4733	0.0699	1.4733	-0.032	1.4733	0.0699	1.4733	-0.032	2.9442	15.1879	1.4717	-0.4172	1.4717	-0.396	1.4717	-0.4172	1.4717	-0.396	2.9441	27.9473	1.4733	-0.1902	1.4733	-0.0724	1.4733	0.1564	1.4733	-0.0321
2.9172	7.3857	1.475	0.064	1.475	-0.032	1.475	0.064	1.475	-0.032	2.9476	14.8722	1.4733	-0.4172	1.4733	-0.3965	1.4733	-0.4172	1.4733	-0.3965	2.9474	28.2037	1.475	-0.189	1.475	-0.0728	1.475	0.1496	1.475	-0.0321
2.9205	7.3541	1.4767	0.0583	1.4767	-0.032	1.4767	0.0583	1.4767	-0.032	2.9509	14.5558	1.475	-0.4171	1.475	-0.3971	1.475	-0.4171	1.475	-0.3971	2.9508	28.4577	1.4767	-0.1877	1.4767	-0.0732	1.4767	0.1429	1.4767	-0.0321
2.9238	7.3215	1.4783	0.0526	1.4783	-0.032	1.4783	0.0526	1.4783	-0.032	2.9542	14.2387	1.4767	-0.4171	1.4767	-0.3976	1.4767	-0.4171	1.4767	-0.3976	2.9541	28.7098	1.4783	-0.1863	1.4783	-0.0736	1.4783	0.1362	1.4783	-0.0321
2.9271	7.2879	1.48	0.0469	1.48	-0.032	1.48	0.0469	1.48	-0.032	2.9576	13.9216	1.4783	-0.417	1.4783	-0.3981	1.4783	-0.417	1.4783	-0.3981	2.9574	28.9598	1.48	-0.1847	1.48	-0.074	1.48	0.1296	1.48	-0.0321
2.9304	7.2533	1.4817	0.0413	1.4817	-0.032	1.4817	0.0413	1.4817	-0.032	2.9609	13.6042	1.48	-0.417	1.48	-0.3987	1.48	-0.417	1.48	-0.3987	2.9608	29.2075	1.4817	-0.1831	1.4817	-0.0744	1.4817	0.123	1.4817	-0.0321
2.9337	7.2177	1.4833	0.0357	1.4833	-0.032	1.4833	0.0357	1.4833	-0.032	2.9642	13.2867	1.4817	-0.417	1.4817	-0.3992	1.4817	-0.417	1.4817	-0.3992	2.9641	29.4532	1.4833	-0.1813	1.4833	-0.0748	1.4833	0.1165	1.4833	-0.0321
2.937	7.1814	1.485	0.0301	1.485	-0.032	1.485	0.0301	1.485	-0.032	2.9676	12.9693	1.4833	-0.4169	1.4833	-0.3996	1.4833	-0.4169	1.4833	-0.3996	2.9674	29.6962	1.485	-0.1795	1.485	-0.0752	1.485	0.1101	1.485	-0.0321
2.9403	7.1442	1.4867	0.0245	1.4867	-0.032	1.4867	0.0245	1.4867	-0.032	2.9709	12.6525	1.485	-0.4169	1.485	-0.4001	1.485	-0.4169	1.485	-0.4001	2.9708	29.9374	1.4867	-0.1774	1.4867	-0.0756	1.4867	0.1038	1.4867	-0.0321
2.9436	7.1063	1.4883	0.0189	1.4883	-0.032	1.4883	0.0189	1.4883	-0.032	2.9742	12.3361	1.4867	-0.4169	1.4867	-0.4006	1.4867	-0.4169	1.4867	-0.4006	2.9741	30.1757	1.4883	-0.1752	1.4883	-0.076	1.4883	0.0975	1.4883	-0.0321
2.9469	7.0678	1.49	0.0133	1.49	-0.032	1.49	0.0133	1.49	-0.032	2.9776	12.0204	1.4883	-0.4168	1.4883	-0.4012	1.4883	-0.4168	1.4883	-0.4012	2.9774	30.4115	1.49	-0.1728	1.49	-0.0764	1.49	0.0913	1.49	-0.0321
2.9502	7.0286	1.4917	0.0077489	1.4917	-0.032	1.4917	0.0077489	1.4917	-0.032	2.9809	11.7058	1.49	-0.4168	1.49	-0.4017	1.49	-0.4168	1.49	-0.4017	2.9808	30.6449	1.4917	-0.1702	1.4917	-0.0768	1.4917	0.0852	1.4917	-0.0321
2.9535	6.989	1.4933	0.0021189	1.4933	-0.032	1.4933	0.0021189	1.4933	-0.032	2.9842	11.3922	1.4917	-0.4167	1.4917	-0.402	1.4917	-0.4167	1.4917	-0.402	2.9841	30.876	1.4933	-0.1673	1.4933	-0.0772	1.4933	0.0792	1.4933	-0.0321
2.9568	6.9488	1.495	-0.0035482	1.495	-0.032	1.495	-0.0035482	1.495	-0.032	2.9876	11.0796	1.4933	-0.4167	1.4933	-0.4025	1.4933	-0.4167	1.4933	-0.4025	2.9874	31.104	1.495	-0.1642	1.495	-0.0776	1.495	0.0733	1.495	-0.0321
2.9601	6.9083	1.4967	-0.0092597	1.4967	-0.032	1.4967	-0.0092597	1.4967	-0.032	2.9909	10.7688	1.495	-0.4167	1.495	-0.403	1.495	-0.4167	1.495	-0.403	2.9908	31.3299	1.4967	-0.1607	1.4967	-0.078	1.4967	0.0674	1.4967	-0.0321
2.9634	6.8674	1.4983	-0.015	1.4983	-0.032	1.4983	-0.015	1.4983	-0.032	2.9942	10.4594	1.4967	-0.4166	1.4967	-0.4035	1.4967	-0.4166	1.4967	-0.4035	2.9941	31.5529	1.4983	-0.1569	1.4983	-0.0784	1.4983	0.0616	1.4983	-0.0321
2.9667	6.8262	1.5	-0.0208	1.5	-0.032	1.5	-0.0208	1.5	-0.032	2.9975	10.1521	1.4983	-0.4166	1.4983	-0.404	1.4983	-0.4166	1.4983	-0.404	2.9974	31.773	1.5	-0.1527	1.5	-0.0788	1.5	0.0559	1.5	-0.0321
2.97	6.7849	1.5017	-0.0267	1.5017	-0.032	1.5017	-0.0267	1.5017	-0.032	3.0009	9.8466	1.5	-0.4165	1.5	-0.4043	1.5	-0.4165	1.5	-0.4043	3.0008	31.9905	1.5017	-0.1479	1.5017	-0.0793	1.5017	0.0502	1.5017	-0.0321
2.9733	6.7434	1.5033	-0.0326	1.5033	-0.032	1.5033	-0.0326	1.5033	-0.032	3.0042	9.5431	1.5017	-0.4165	1.5017	-0.4048	1.5017	-0.4165	1.5017	-0.4048	3.0041	32.2053	1.5033	-0.1426	1.5033	-0.0797	1.5033	0.0446	1.5033	-0.0321
2.9766	6.7018	1.505	-0.0386	1.505	-0.032	1.505	-0.0386	1.505	-0.032	3.0075	9.2421	1.5033	-0.4165	1.5033	-0.4053	1.5033	-0.4165	1.5033	-0.4053	3.0074	32.4171	1.505	-0.1365	1.505	-0.0802	1.505	0.039	1.505	-0.0321
2.9799	6.6603	1.5067	-0.0447	1.5067	-0.032	1.5067	-0.0447	1.5067	-0.032	3.0109	8.9436	1.505	-0.4164	1.505	-0.4056	1.505	-0.4164	1.505	-0.4056	3.0108	32.6259	1.5067	-0.1296	1.5067	-0.0806	1.5067	0.0334	1.5067	-0.0321
2.9832	6.6189	1.5083	-0.0508	1.5083	-0.032	1.5083	-0.0508	1.5083	-0.032	3.0142	8.6478	1.5067	-0.4164	1.5067	-0.4061	1.5067	-0.4164	1.5067	-0.4061	3.0141	32.832	1.5083	-0.1216	1.5083	-0.081	1.5083	0.0279	1.5083	-0.0321
2.9865	6.5776	1.51	-0.0569	1.51	-0.032	1.51	-0.0569	1.51	-0.032	3.0175	8.3549	1.5083	-0.4164	1.5083	-0.4065	1.5083	-0.4164	1.5083	-0.4065	3.0174	33.0349	1.51	-0.1122	1.51	-0.0814	1.51	0.0224	1.51	-0.0321
2.9898	6.5366	1.5117	-0.0631	1.5117	-0.032	1.5117	-0.0631	1.5117	-0.032	3.0209	8.0647	1.51	-0.4163	1.51	-0.407	1.51	-0.4163	1.51	-0.407	3.0208	33.2351	1.5117	-0.101	1.5117	-0.0818	1.5117	0.0168	1.5117	-0.0321
2.9931	6.4958	1.5133	-0.0693	1.5133	-0.032	1.5133	-0.0693	1.5133	-0.032	3.0242	7.7781	1.5117	-0.4163	1.5117	-0.4073	1.5117	-0.4163	1.5117	-0.4073	3.0241	33.4322	1.5133	-0.0876	1.5133	-0.0822	1.5133	0.0113	1.5133	-0.0321
2.9964	6.4555	1.515	-0.0755	1.515	-0.032	1.515	-0.0755	1.515	-0.032	3.0275	7.4942	1.5133	-0.4162	1.5133	-0.4077	1.5133	-0.4162	1.5133	-0.4077	3.0274	33.6261	1.515	-0.0711	1.515	-0.0828	1.515	0.0056863	1.515	-0.0321
2.9997	6.4156	1.5167	-0.0816	1.5167	-0.032	1.5167	-0.0816	1.5167	-0.032	3.0309	7.2142	1.515	-0.4162	1.515	-0.408	1.515	-0.4162	1.515	-0.408	3.0308	33.817	1.5167	-0.0504	1.5167	-0.0832	1.5167	7.7928e-05	1.5167	-0.0321
3.003	6.3762	1.5183	-0.0878	1.5183	-0.032	1.5183	-0.0878	1.5183	-0.032	3.0342	6.9377	1.5167	-0.4162	1.5167	-0.4085	1.5167	-0.4162	1.5167	-0.4085	3.0341	34.0048	1.5183	-0.0242	1.5183	-0.0836	1.5183	-0.005569	1.5183	-0.0321
3.0063	6.3373	1.52	-0.0938	1.52	-0.032	1.52	-0.0938	1.52	-0.032	3.0375	6.6651	1.5183	-0.4161	1.5183	-0.4089	1.5183	-0.4161	1.5183	-0.4089	3.0374	34.1894	1.52	0.009006	1.52	-0.084	1.52	-0.0113	1.52	-0.0321
3.0096	6.2992	1.5217	-0.0998	1.5217	-0.032	1.5217	-0.0998	1.5217	-0.032	3.0409	6.3966	1.52	-0.4161	1.52	-0.4092	1.52	-0.4161	1.52	-0.4092	3.0408	34.3705	1.5217	0.0501	1.5217	-0.0845	1.5217	-0.017	1.5217	-0.0321
3.0129	6.2617	1.5233	-0.1057	1.5233	-0.032	1.5233	-0.1057	1.5233	-0.032	3.0442	6.1317	1.5217	-0.4161	1.5217	-0.4096	1.5217	-0.4161	1.5217	-0.4096	3.0441	34.5487	1.5233	0.0971	1.5233	-0.0849	1.5233	-0.0228	1.5233	-0.0321
3.0162	6.2251	1.525	-0.1114	1.525	-0.032	1.525	-0.1114	1.525	-0.032	3.0475	5.8713	1.5233	-0.416	1.5233	-0.41	1.5233	-0.416	1.5233	-0.41	3.0474	34.7233	1.525	0.1451	1.525	-0.0853	1.525	-0.0287	1.525	-0.0321
3.0195	6.1893	1.5267	-0.117	1.5267	-0.032	1.5267	-0.117	1.5267	-0.032	3.0509	5.6151	1.525	-0.416	1.525	-0.4103	1.525	-0.416	1.525	-0.4103	3.0508	34.8949	1.5267	0.1883	1.5267	-0.0857	1.5267	-0.0346	1.5267	-0.0321
3.0228	6.1544	1.5283	-0.1225	1.5283	-0.032	1.5283	-0.1225	1.5283	-0.032	3.0542	5.3634	1.5267	-0.4159	1.5267	-0.4107	1.5267	-0.4159	1.5267	-0.4107	3.0541	35.0632	1.5283	0.2229	1.5283	-0.0863	1.5283	-0.0405	1.5283	-0.0321
3.0261	6.1205	1.53	-0.1277	1.53	-0.032	1.53	-0.1277	1.53	-0.032	3.0575	5.116	1.5283	-0.4159	1.5283	-0.4109	1.5283	-0.4159	1.5283	-0.4109	3.0574	35.2281	1.53	0.2469	1.53	-0.0867	1.53	-0.0466	1.53	-0.0321
3.0294	6.0877	1.5317	-0.1327	1.5317	-0.032	1.5317	-0.1327	1.5317	-0.032	3.0609	4.8734	1.53	-0.4159	1.53	-0.4113	1.53	-0.4159	1.53	-0.4113	3.0608	35.3896	1.5317	0.26	1.5317	-0.0871	1.5317	-0.0526	1.5317	-0.0321
3.0327	6.056	1.5333	-0.1375	1.5333	-0.032	1.5333	-0.1375	1.5333	-0.032	3.0642	4.6358	1.5317	-0.4158	1.5317	-0.4116	1.5317	-0.4158	1.5317	-0.4116	3.0641	35.5476	1.5333	0.2628	1.5333	-0.0876	1.5333	-0.0588	1.5333	-0.0321
3.036	6.0255	1.535	-0.1421	1.535	-0.032	1.535	-0.1421	1.535	-0.032	3.0675	4.403	1.5333	-0.4158	1.5333	-0.412	1.5333	-0.4158	1.5333	-0.412	3.0674	35.7021	1.535	0.2572	1.535	-0.088	1.535	-0.0649	1.535	-0.0321
3.0393	5.9962	1.5367	-0.1465	1.5367	-0.032	1.5367	-0.1465	1.5367	-0.032	3.0709	4.1752	1.535	-0.4157	1.535	-0.4122	1.535	-0.4157	1.535	-0.4122	3.0708	35.8532	1.5367	0.2456	1.5367	-0.0886	1.5367	-0.071	1.5367	-0.0321
3.0426	5.9681	1.5383	-0.1506	1.5383	-0.032	1.5383	-0.1506	1.5383	-0.032	3.0742	3.9522	1.5367	-0.4157	1.5367	-0.4126	1.5367	-0.4157	1.5367	-0.4126	3.0741	36.0008	1.5383	0.23	1.5383	-0.089	1.5383	-0.0772	1.5383	-0.0321
3.0459	5.9415	1.54	-0.1544	1.54	-0.032	1.54	-0.1544	1.54	-0.032	3.0775	3.7349	1.5383	-0.4157	1.5383	-0.4128	1.5383	-0.4157	1.5383	-0.4128	3.0774	36.1447	1.54	0.2121	1.54	-0.0894	1.54	-0.0833	1.54	-0.0321
3.0492	5.9162	1.5417	-0.158	1.5417	-0.032	1.5417	-0.158	1.5417	-0.032	3.0809	3.5224	1.54	-0.4156	1.54	-0.4132	1.54	-0.4156	1.54	-0.4132	3.0808	36.2851	1.5417	0.1932	1.5417	-0.0899	1.5417	-0.0894	1.5417	-0.0321
3.0525	5.8924	1.5433	-0.1613	1.5433	-0.032	1.5433	-0.1613	1.5433	-0.032	3.0842	3.3156	1.5417	-0.4156	1.5417	-0.4134	1.5417	-0.4156	1.5417	-0.4134	3.0841	36.4218	1.5433	0.1741	1.5433	-0.0903	1.5433	-0.0954	1.5433	-0.0321
3.0558	5.8701	1.545	-0.1644	1.545	-0.032	1.545	-0.1644	1.545	-0.032	3.0875	3.114	1.5433	-0.4156	1.5433	-0.4138	1.5433	-0.4156	1.5433	-0.4138	3.0874	36.5551	1.545	0.155	1.545	-0.0909	1.545	-0.1013	1.545	-0.0321
3.0591	5.8493	1.5467	-0.1673	1.5467	-0.032	1.5467	-0.1673	1.5467	-0.032	3.0909	2.9176	1.545	-0.4155	1.545	-0.414	1.545	-0.4155	1.545	-0.414	3.0908	36.6844	1.5467	0.1362	1.5467	-0.0913	1.5467	-0.1071	1.5467	-0.0321
3.0624	5.8301	1.5483	-0.1699	1.5483	-0.032	1.5483	-0.1699	1.5483	-0.032	3.0942	2.7272	1.5467	-0.4155	1.5467	-0.4143	1.5467	-0.4155	1.5467	-0.4143	3.0941	36.8101	1.5483	0.1179	1.5483	-0.0918	1.5483	-0.1128	1.5483	-0.0321
3.0657	5.8126	1.55	-0.1723	1.55	-0.032	1.55	-0.1723	1.55	-0.032	3.0975	2.5421	1.5483	-0.4154	1.5483	-0.4145	1.5483	-0.4154	1.5483	-0.4145	3.0974	36.9321	1.55	0.1001	1.55	-0.0922	1.55	-0.1184	1.55	-0.0321
3.069	5.7967	1.5517	-0.1745	1.5517	-0.032	1.5517	-0.1745	1.5517	-0.032	3.1008	2.3629	1.55	-0.4154	1.55	-0.4148	1.55	-0.4154	1.55	-0.4148	3.1008	37.0502	1.5517	0.0828	1.5517	-0.0928	1.5517	-0.1237	1.5517	-0.0321
3.0723	5.7826	1.5533	-0.1765	1.5533	-0.032	1.5533	-0.1765	1.5533	-0.032	3.1042	2.1893	1.5517	-0.4154	1.5517	-0.4151	1.5517	-0.4154	1.5517	-0.4151	3.1041	37.1646	1.5533	0.0661	1.5533	-0.0932	1.5533	-0.1289	1.5533	-0.0321
3.0756	5.7702	1.555	-0.1783	1.555	-0.032	1.555	-0.1783	1.555	-0.032	3.1075	2.0213	1.5533	-0.4153	1.5533	-0.4154	1.5533	-0.4153	1.5533	-0.4154	3.1074	37.275	1.555	0.0499	1.555	-0.0937	1.555	-0.1338	1.555	-0.0321
3.0789	5.7596	1.5567	-0.1798	1.5567	-0.032	1.5567	-0.1798	1.5567	-0.032	3.1108	1.8592	1.555	-0.4153	1.555	-0.4156	1.555	-0.4153	1.555	-0.4156	3.1108	37.3816	1.5567	0.0339	1.5567	-0.0941	1.5567	-0.1386	1.5567	-0.0321
3.0822	5.7508	1.5583	-0.1813	1.5583	-0.032	1.5583	-0.1813	1.5583	-0.032	3.1142	1.7028	1.5567	-0.4153	1.5567	-0.4158	1.5567	-0.4153	1.5567	-0.4158	3.1141	37.4841	1.5583	0.0181	1.5583	-0.0946	1.5583	-0.1431	1.5583	-0.0321
3.0855	5.7438	1.56	-0.1825	1.56	-0.032	1.56	-0.1825	1.56	-0.032	3.1175	1.5519	1.5583	-0.4152	1.5583	-0.416	1.5583	-0.4152	1.5583	-0.416	3.1174	37.5829	1.56	0.002005	1.56	-0.095	1.56	-0.1473	1.56	-0.0321
3.0888	5.7387	1.5617	-0.1836	1.5617	-0.032	1.5617	-0.1836	1.5617	-0.032	3.1208	1.407	1.56	-0.4152	1.56	-0.4162	1.56	-0.4152	1.56	-0.4162	3.1208	37.6776	1.5617	-0.0144	1.5617	-0.0956	1.5617	-0.1514	1.5617	-0.0321
3.0921	5.7355	1.5633	-0.1846	1.5633	-0.032	1.5633	-0.1846	1.5633	-0.032	3.1242	1.268	1.5617	-0.4151	1.5617	-0.4164	1.5617	-0.4151	1.5617	-0.4164	3.1241	37.7684	1.5633	-0.0314	1.5633	-0.096	1.5633	-0.1551	1.5633	-0.0321
3.0954	5.7342	1.565	-0.1854	1.565	-0.032	1.565	-0.1854	1.565	-0.032	3.1275	1.135	1.5633	-0.4151	1.5633	-0.4167	1.5633	-0.4151	1.5633	-0.4167	3.1274	37.8551	1.565	-0.0491	1.565	-0.0965	1.565	-0.1587	1.565	-0.0321
3.0987	5.7349	1.5667	-0.1861	1.5667	-0.032	1.5667	-0.1861	1.5667	-0.032	3.1308	1.0077	1.565	-0.4151	1.565	-0.4168	1.565	-0.4151	1.565	-0.4168	3.1308	37.9376	1.5667	-0.0672	1.5667	-0.0971	1.5667	-0.1619	1.5667	-0.0321
3.102	5.7375	1.5683	-0.1867	1.5683	-0.032	1.5683	-0.1867	1.5683	-0.032	3.1342	0.8859	1.5667	-0.415	1.5667	-0.417	1.5667	-0.415	1.5667	-0.417	3.1341	38.0161	1.5683	-0.0855	1.5683	-0.0975	1.5683	-0.165	1.5683	-0.0321
3.1053	5.742	1.57	-0.1871	1.57	-0.032	1.57	-0.1871	1.57	-0.032	3.1375	0.77	1.5683	-0.415	1.5683	-0.4173	1.5683	-0.415	1.5683	-0.4173	3.1374	38.0905	1.57	-0.1036	1.57	-0.098	1.57	-0.1678	1.57	-0.0321
3.1086	5.7485	1.5717	-0.1875	1.5717	-0.032	1.5717	-0.1875	1.5717	-0.032	3.1408	0.6598	1.57	-0.415	1.57	-0.4174	1.57	-0.415	1.57	-0.4174	3.1408	38.1604	1.5717	-0.1209	1.5717	-0.0984	1.5717	-0.1704	1.5717	-0.0321
3.1119	5.757	1.5733	-0.1878	1.5733	-0.032	1.5733	-0.1878	1.5733	-0.032	3.1442	0.5555	1.5717	-0.4149	1.5717	-0.4176	1.5717	-0.4149	1.5717	-0.4176	3.1441	38.2266	1.5733	-0.1369	1.5733	-0.099	1.5733	-0.1727	1.5733	-0.0321
3.1152	5.7674	1.575	-0.188	1.575	-0.032	1.575	-0.188	1.575	-0.032	3.1475	0.4568	1.5733	-0.4149	1.5733	-0.4178	1.5733	-0.4149	1.5733	-0.4178	3.1474	38.288	1.575	-0.1512	1.575	-0.0995	1.575	-0.1749	1.575	-0.0321
3.1185	5.7798	1.5767	-0.1881	1.5767	-0.032	1.5767	-0.1881	1.5767	-0.032	3.1508	0.3637	1.575	-0.4148	1.575	-0.4179	1.575	-0.4148	1.575	-0.4179	3.1508	38.3456	1.5767	-0.1636	1.5767	-0.0999	1.5767	-0.1768	1.5767	-0.0321
3.1218	5.7941	1.5783	-0.1881	1.5783	-0.032	1.5783	-0.1881	1.5783	-0.032	3.1542	0.2762	1.5767	-0.4148	1.5767	-0.4181	1.5767	-0.4148	1.5767	-0.4181	3.1541	38.3984	1.5783	-0.1739	1.5783	-0.1004	1.5783	-0.1785	1.5783	-0.0321
3.1251	5.8105	1.58	-0.188	1.58	-0.032	1.58	-0.188	1.58	-0.032	3.1575	0.1943	1.5783	-0.4148	1.5783	-0.4182	1.5783	-0.4148	1.5783	-0.4182	3.1574	38.4474	1.58	-0.1823	1.58	-0.101	1.58	-0.1801	1.58	-0.0321
3.1284	5.8287	1.5817	-0.1879	1.5817	-0.032	1.5817	-0.1879	1.5817	-0.032	3.1608	0.118	1.58	-0.4147	1.58	-0.4184	1.58	-0.4147	1.58	-0.4184	3.1608	38.4915	1.5817	-0.189	1.5817	-0.1015	1.5817	-0.1815	1.5817	-0.0321
3.1317	5.8489	1.5833	-0.1877	1.5833	-0.032	1.5833	-0.1877	1.5833	-0.032	3.1642	0.0469	1.5817	-0.4147	1.5817	-0.4185	1.5817	-0.4147	1.5817	-0.4185	3.1641	38.5314	1.5833	-0.1943	1.5833	-0.1019	1.5833	-0.1827	1.5833	-0.0321
3.135	5.8711	1.585	-0.1875	1.585	-0.032	1.585	-0.1875	1.585	-0.032	3.1675	0.0189	1.5833	-0.4147	1.5833	-0.4186	1.5833	-0.4147	1.5833	-0.4186	3.1674	38.5671	1.585	-0.1983	1.585	-0.1025	1.585	-0.1838	1.585	-0.0321
3.1383	5.8951	1.5867	-0.1872	1.5867	-0.032	1.5867	-0.1872	1.5867	-0.032	3.1708	0.0791	1.585	-0.4146	1.585	-0.4187	1.585	-0.4146	1.585	-0.4187	3.1708	38.5979	1.5867	-0.2014	1.5867	-0.103	1.5867	-0.1847	1.5867	-0.0321
3.1416	5.921	1.5883	-0.1868	1.5883	-0.032	1.5883	-0.1868	1.5883	-0.032	3.1742	0.1344	1.5867	-0.4146	1.5867	-0.4188	1.5867	-0.4146	1.5867	-0.4188	3.1741	38.6249	1.5883	-0.2038	1.5883	-0.1034	1.5883	-0.1855	1.5883	-0.0321
3.1449	5.9488	1.59	-0.1864	1.59	-0.032	1.59	-0.1864	1.59	-0.032	3.1775	0.1845	1.5883	-0.4145	1.5883	-0.419	1.5883	-0.4145	1.5883	-0.419	3.1774	38.6469	1.59	-0.2056	1.59	-0.104	1.59	-0.1862	1.59	-0.0321
3.1482	5.9784	1.5917	-0.186	1.5917	-0.032	1.5917	-0.186	1.5917	-0.032	3.1808	0.2293	1.59	-0.4145	1.59	-0.4191	1.59	-0.4145	1.59	-0.4191	3.1808	38.6644	1.5917	-0.2069	1.5917	-0.1045	1.5917	-0.1868	1.5917	-0.0321
3.1515	6.0097	1.5933	-0.1855	1.5933	-0.032	1.5933	-0.1855	1.5933	-0.032	3.1842	0.2695	1.5917	-0.4145	1.5917	-0.4192	1.5917	-0.4145	1.5917	-0.4192	3.1841	38.6774	1.5933	-0.2079	1.5933	-0.105	1.5933	-0.1872	1.5933	-0.0321
3.1548	6.0429	1.595	-0.185	1.595	-0.032	1.595	-0.185	1.595	-0.032	3.1875	0.3045	1.5933	-0.4144	1.5933	-0.4193	1.5933	-0.4144	1.5933	-0.4193	3.1874	38.6861	1.595	-0.2087	1.595	-0.1056	1.595	-0.1876	1.595	-0.0321
3.1581	6.0778	1.5967	-0.1844	1.5967	-0.032	1.5967	-0.1844	1.5967	-0.032	3.1908	0.3346	1.595	-0.4144	1.595	-0.4193	1.595	-0.4144	1.595	-0.4193	3.1908	38.6897	1.5967	-0.2093	1.5967	-0.106	1.5967	-0.1878	1.5967	-0.0321
3.1614	6.1144	1.5983	-0.1838	1.5983	-0.032	1.5983	-0.1838	1.5983	-0.032	3.1941	0.3605	1.5967	-0.4144	1.5967	-0.4194	1.5967	-0.4144	1.5967	-0.4194	3.1941	38.689	1.5983	-0.2097	1.5983	-0.1065	1.5983	-0.188	1.5983	-0.0321
3.1647	6.1526	1.6	-0.1831	1.6	-0.032	1.6	-0.1831	1.6	-0.032	3.1975	0.3815	1.5983	-0.4143	1.5983	-0.4196	1.5983	-0.4143	1.5983	-0.4196	3.1974	38.6837	1.6	-0.21	1.6	-0.1071	1.6	-0.1881	1.6	-0.0321
3.168	6.1925	1.6017	-0.1824	1.6017	-0.032	1.6017	-0.1824	1.6017	-0.032	3.2008	0.398	1.6	-0.4143	1.6	-0.4196	1.6	-0.4143	1.6	-0.4196	3.2008	38.6737	1.6017	-0.2103	1.6017	-0.1076	1.6017	-0.1881	1.6017	-0.0321
3.1713	6.2339	1.6033	-0.1817	1.6033	-0.032	1.6033	-0.1817	1.6033	-0.032	3.2041	0.4102	1.6017	-0.4142	1.6017	-0.4197	1.6017	-0.4142	1.6017	-0.4197	3.2041	38.6595	1.6033	-0.2105	1.6033	-0.1081	1.6033	-0.188	1.6033	-0.0321
3.1746	6.2769	1.605	-0.1809	1.605	-0.032	1.605	-0.1809	1.605	-0.032	3.2075	0.4183	1.6033	-0.4142	1.6033	-0.4197	1.6033	-0.4142	1.6033	-0.4197	3.2074	38.6402	1.605	-0.2107	1.605	-0.1087	1.605	-0.1879	1.605	-0.0321
3.1779	6.3213	1.6067	-0.1801	1.6067	-0.032	1.6067	-0.1801	1.6067	-0.032	3.2108	0.4221	1.605	-0.4142	1.605	-0.4198	1.605	-0.4142	1.605	-0.4198	3.2108	38.6163	1.6067	-0.2108	1.6067	-0.1091	1.6067	-0.1877	1.6067	-0.0321
3.1812	6.3671	1.6083	-0.1792	1.6083	-0.032	1.6083	-0.1792	1.6083	-0.032	3.2141	0.4221	1.6067	-0.4141	1.6067	-0.4198	1.6067	-0.4141	1.6067	-0.4198	3.2141	38.588	1.6083	-0.211	1.6083	-0.1096	1.6083	-0.1875	1.6083	-0.0321
3.1845	6.4143	1.61	-0.1783	1.61	-0.032	1.61	-0.1783	1.61	-0.032	3.2175	0.4179	1.6083	-0.4141	1.6083	-0.4198	1.6083	-0.4141	1.6083	-0.4198	3.2174	38.5547	1.61	-0.2111	1.61	-0.1102	1.61	-0.1872	1.61	-0.0321
3.1878	6.4629	1.6117	-0.1774	1.6117	-0.032	1.6117	-0.1774	1.6117	-0.032	3.2208	0.4102	1.61	-0.4141	1.61	-0.4198	1.61	-0.4141	1.61	-0.4198	3.2208	38.5168	1.6117	-0.2112	1.6117	-0.1107	1.6117	-0.1868	1.6117	-0.0321
3.1911	6.5126	1.6133	-0.1764	1.6133	-0.032	1.6133	-0.1764	1.6133	-0.032	3.2241	0.3987	1.6117	-0.414	1.6117	-0.4199	1.6117	-0.414	1.6117	-0.4199	3.2241	38.4742	1.6133	-0.2113	1.6133	-0.1112	1.6133	-0.1864	1.6133	-0.0321
3.1944	6.5636	1.615	-0.1754	1.615	-0.032	1.615	-0.1754	1.615	-0.032	3.2275	0.3836	1.6133	-0.414	1.6133	-0.4199	1.6133	-0.414	1.6133	-0.4199	3.2274	38.4274	1.615	-0.2113	1.615	-0.1118	1.615	-0.186	1.615	-0.0321
3.1977	6.6156	1.6167	-0.1744	1.6167	-0.032	1.6167	-0.1744	1.6167	-0.032	3.2308	0.3654	1.615	-0.414	1.615	-0.4199	1.615	-0.414	1.615	-0.4199	3.2308	38.3754	1.6167	-0.2114	1.6167	-0.1123	1.6167	-0.1855	1.6167	-0.0321
3.201	6.6688	1.6183	-0.1733	1.6183	-0.032	1.6183	-0.1733	1.6183	-0.032	3.2341	0.3437	1.6167	-0.4139	1.6167	-0.4199	1.6167	-0.4139	1.6167	-0.4199	3.2341	38.3193	1.6183	-0.2115	1.6183	-0.1129	1.6183	-0.1849	1.6183	-0.0321
3.2043	6.7229	1.62	-0.1722	1.62	-0.032	1.62	-0.1722	1.62	-0.032	3.2375	0.3189	1.6183	-0.4139	1.6183	-0.4199	1.6183	-0.4139	1.6183	-0.4199	3.2374	38.2581	1.62	-0.2116	1.62	-0.1134	1.62	-0.1843	1.62	-0.0321
3.2076	6.778	1.6217	-0.171	1.6217	-0.032	1.6217	-0.171	1.6217	-0.032	3.2408	0.2909	1.62	-0.4138	1.62	-0.4199	1.62	-0.4138	1.62	-0.4199	3.2408	38.1927	1.6217	-0.2117	1.6217	-0.1139	1.6217	-0.1837	1.6217	-0.0321
3.2109	6.8339	1.6233	-0.1698	1.6233	-0.032	1.6233	-0.1698	1.6233	-0.032	3.2441	0.2604	1.6217	-0.4138	1.6217	-0.4198	1.6217	-0.4138	1.6217	-0.4198	3.2441	38.1228	1.6233	-0.2117	1.6233	-0.1145	1.6233	-0.1831	1.6233	-0.0321
3.2142	6.8906	1.625	-0.1685	1.625	-0.032	1.625	-0.1685	1.625	-0.032	3.2475	0.2268	1.6233	-0.4138	1.6233	-0.4198	1.6233	-0.4138	1.6233	-0.4198	3.2474	38.048	1.625	-0.2118	1.625	-0.115	1.625	-0.1824	1.625	-0.0321
3.2175	6.948	1.6267	-0.1672	1.6267	-0.032	1.6267	-0.1672	1.6267	-0.032	3.2508	0.1908	1.625	-0.4137	1.625	-0.4198	1.625	-0.4137	1.625	-0.4198	3.2508	37.9688	1.6267	-0.2119	1.6267	-0.1156	1.6267	-0.1816	1.6267	-0.0321
3.2208	7.0061	1.6283	-0.1659	1.6283	-0.032	1.6283	-0.1659	1.6283	-0.032	3.2541	0.1523	1.6267	-0.4137	1.6267	-0.4198	1.6267	-0.4137	1.6267	-0.4198	3.2541	37.8854	1.6283	-0.2119	1.6283	-0.1161	1.6283	-0.1808	1.6283	-0.0321
3.2241	7.0647	1.63	-0.1645	1.63	-0.032	1.63	-0.1645	1.63	-0.032	3.2575	0.1113	1.6283	-0.4137	1.6283	-0.4197	1.6283	-0.4137	1.6283	-0.4197	3.2574	37.7973	1.63	-0.212	1.63	-0.1166	1.63	-0.18	1.63	-0.0321
3.2274	7.1239	1.6317	-0.163	1.6317	-0.032	1.6317	-0.163	1.6317	-0.032	3.2608	0.0683	1.63	-0.4136	1.63	-0.4197	1.63	-0.4136	1.63	-0.4197	3.2608	37.7048	1.6317	-0.2121	1.6317	-0.1172	1.6317	-0.1792	1.6317	-0.0321
3.2307	7.1835	1.6333	-0.1615	1.6333	-0.032	1.6333	-0.1615	1.6333	-0.032	3.2641	0.0233	1.6317	-0.4136	1.6317	-0.4196	1.6317	-0.4136	1.6317	-0.4196	3.2641	37.6077	1.6333	-0.2122	1.6333	-0.1177	1.6333	-0.1783	1.6333	-0.0321
3.234	7.2434	1.635	-0.1599	1.635	-0.032	1.635	-0.1599	1.635	-0.032	3.2675	0.0238	1.6333	-0.4135	1.6333	-0.4196	1.6333	-0.4135	1.6333	-0.4196	3.2674	37.5067	1.635	-0.2122	1.635	-0.1183	1.635	-0.1773	1.635	-0.0321
3.2373	7.3036	1.6367	-0.1583	1.6367	-0.032	1.6367	-0.1583	1.6367	-0.032	3.2708	0.0728	1.635	-0.4135	1.635	-0.4194	1.635	-0.4135	1.635	-0.4194	3.2708	37.4013	1.6367	-0.2123	1.6367	-0.1188	1.6367	-0.1764	1.6367	-0.0321
3.2406	7.3639	1.6383	-0.1566	1.6383	-0.032	1.6383	-0.1566	1.6383	-0.032	3.2741	0.1232	1.6367	-0.4135	1.6367	-0.4194	1.6367	-0.4135	1.6367	-0.4194	3.2741	37.2919	1.6383	-0.2124	1.6383	-0.1193	1.6383	-0.1754	1.6383	-0.0321
3.2439	7.4244	1.64	-0.1548	1.64	-0.032	1.64	-0.1548	1.64	-0.032	3.2775	0.1754	1.6383	-0.4134	1.6383	-0.4193	1.6383	-0.4134	1.6383	-0.4193	3.2774	37.1782	1.64	-0.2125	1.64	-0.1199	1.64	-0.1743	1.64	-0.0321
3.2472	7.485	1.6417	-0.153	1.6417	-0.032	1.6417	-0.153	1.6417	-0.032	3.2808	0.2289	1.64	-0.4134	1.64	-0.4192	1.64	-0.4134	1.64	-0.4192	3.2808	37.0602	1.6417	-0.2126	1.6417	-0.1204	1.6417	-0.1732	1.6417	-0.0321
3.2505	7.5455	1.6433	-0.1511	1.6433	-0.032	1.6433	-0.1511	1.6433	-0.032	3.2841	0.2839	1.6417	-0.4134	1.6417	-0.4192	1.6417	-0.4134	1.6417	-0.4192	3.2841	36.9385	1.6433	-0.2126	1.6433	-0.121	1.6433	-0.1721	1.6433	-0.0321
3.2538	7.6059	1.645	-0.1491	1.645	-0.032	1.645	-0.1491	1.645	-0.032	3.2874	0.3395	1.6433	-0.4133	1.6433	-0.4191	1.6433	-0.4133	1.6433	-0.4191	3.2874	36.8124	1.645	-0.2127	1.645	-0.1215	1.645	-0.1709	1.645	-0.0321
3.2571	7.666	1.6467	-0.147	1.6467	-0.032	1.6467	-0.147	1.6467	-0.032	3.2908	0.3966	1.645	-0.4133	1.645	-0.419	1.645	-0.4133	1.645	-0.419	3.2908	36.6831	1.6467	-0.2128	1.6467	-0.122	1.6467	-0.1697	1.6467	-0.0321
3.2604	7.726	1.6483	-0.1448	1.6483	-0.032	1.6483	-0.1448	1.6483	-0.032	3.2941	0.4547	1.6467	-0.4133	1.6467	-0.4188	1.6467	-0.4133	1.6467	-0.4188	3.2941	36.5494	1.6483	-0.2129	1.6483	-0.1227	1.6483	-0.1684	1.6483	-0.0321
3.2637	7.7855	1.65	-0.1425	1.65	-0.032	1.65	-0.1425	1.65	-0.032	3.2974	0.5131	1.6483	-0.4132	1.6483	-0.4187	1.6483	-0.4132	1.6483	-0.4187	3.2974	36.4125	1.65	-0.213	1.65	-0.1233	1.65	-0.1671	1.65	-0.0321
3.267	7.8447	1.6517	-0.1401	1.6517	-0.032	1.6517	-0.1401	1.6517	-0.032	3.3008	0.5726	1.65	-0.4132	1.65	-0.4186	1.65	-0.4132	1.65	-0.4186	3.3008	36.2715	1.6517	-0.2131	1.6517	-0.1238	1.6517	-0.1658	1.6517	-0.0321
3.2703	7.9033	1.6533	-0.1376	1.6533	-0.032	1.6533	-0.1376	1.6533	-0.032	3.3041	0.6324	1.6517	-0.4131	1.6517	-0.4185	1.6517	-0.4131	1.6517	-0.4185	3.3041	36.1272	1.6533	-0.2131	1.6533	-0.1243	1.6533	-0.1643	1.6533	-0.0321
3.2736	7.9614	1.655	-0.1349	1.655	-0.032	1.655	-0.1349	1.655	-0.032	3.3074	0.6927	1.6533	-0.4131	1.6533	-0.4184	1.6533	-0.4131	1.6533	-0.4184	3.3074	35.9795	1.655	-0.2132	1.655	-0.1249	1.655	-0.1629	1.655	-0.0321
3.2769	8.0188	1.6567	-0.1322	1.6567	-0.032	1.6567	-0.1322	1.6567	-0.032	3.3108	0.7532	1.655	-0.4131	1.655	-0.4181	1.655	-0.4131	1.655	-0.4181	3.3108	35.8286	1.6567	-0.2133	1.6567	-0.1254	1.6567	-0.1613	1.6567	-0.0321
3.2802	8.0755	1.6583	-0.1292	1.6583	-0.032	1.6583	-0.1292	1.6583	-0.032	3.3141	0.8141	1.6567	-0.413	1.6567	-0.418	1.6567	-0.413	1.6567	-0.418	3.3141	35.6739	1.6583	-0.2134	1.6583	-0.126	1.6583	-0.1598	1.6583	-0.0321
3.2835	8.1314	1.66	-0.1261	1.66	-0.032	1.66	-0.1261	1.66	-0.032	3.3174	0.875	1.6583	-0.413	1.6583	-0.4179	1.6583	-0.413	1.6583	-0.4179	3.3174	35.5167	1.66	-0.2135	1.66	-0.1266	1.66	-0.1581	1.66	-0.0321
3.2868	8.1864	1.6617	-0.1229	1.6617	-0.032	1.6617	-0.1229	1.6617	-0.032	3.3208	0.9359	1.66	-0.413	1.66	-0.4176	1.66	-0.413	1.66	-0.4176	3.3208	35.3564	1.6617	-0.2136	1.6617	-0.1272	1.6617	-0.1564	1.6617	-0.0321
3.2901	8.2405	1.6633	-0.1194	1.6633	-0.032	1.6633	-0.1194	1.6633	-0.032	3.3241	0.9968	1.6617	-0.4129	1.6617	-0.4175	1.6617	-0.4129	1.6617	-0.4175	3.3241	35.1928	1.6633	-0.2137	1.6633	-0.1277	1.6633	-0.1546	1.6633	-0.0321
3.2934	8.2936	1.665	-0.1158	1.665	-0.032	1.665	-0.1158	1.665	-0.032	3.3274	1.0574	1.6633	-0.4129	1.6633	-0.4173	1.6633	-0.4129	1.6633	-0.4173	3.3274	35.0269	1.665	-0.2138	1.665	-0.1283	1.665	-0.1527	1.665	-0.0321
3.2967	8.3456	1.6667	-0.1119	1.6667	-0.032	1.6667	-0.1119	1.6667	-0.032	3.3308	1.1176	1.665	-0.4128	1.665	-0.4172	1.665	-0.4128	1.665	-0.4172	3.3308	34.858	1.6667	-0.2139	1.6667	-0.1288	1.6667	-0.1508	1.6667	-0.0321
3.3	8.3965	1.6683	-0.1078	1.6683	-0.032	1.6683	-0.1078	1.6683	-0.032	3.3341	1.1774	1.6667	-0.4128	1.6667	-0.4169	1.6667	-0.4128	1.6667	-0.4169	3.3341	34.6868	1.6683	-0.214	1.6683	-0.1295	1.6683	-0.1488	1.6683	-0.0321
3.3033	8.4461	1.67	-0.1034	1.67	-0.032	1.67	-0.1034	1.67	-0.032	3.3374	1.2369	1.6683	-0.4128	1.6683	-0.4168	1.6683	-0.4128	1.6683	-0.4168	3.3374	34.5132	1.67	-0.2141	1.67	-0.13	1.67	-0.1466	1.67	-0.0321
3.3066	8.4945	1.6717	-0.0986	1.6717	-0.032	1.6717	-0.0986	1.6717	-0.032	3.3408	1.2954	1.67	-0.4127	1.67	-0.4166	1.67	-0.4127	1.67	-0.4166	3.3408	34.3373	1.6717	-0.2142	1.6717	-0.1306	1.6717	-0.1444	1.6717	-0.0321
3.3099	8.5416	1.6733	-0.0936	1.6733	-0.032	1.6733	-0.0936	1.6733	-0.032	3.3441	1.3535	1.6717	-0.4127	1.6717	-0.4163	1.6717	-0.4127	1.6717	-0.4163	3.3441	34.1591	1.6733	-0.2143	1.6733	-0.1311	1.6733	-0.1421	1.6733	-0.0321
3.3132	8.5873	1.675	-0.0882	1.675	-0.032	1.675	-0.0882	1.675	-0.032	3.3474	1.4109	1.6733	-0.4127	1.6733	-0.4162	1.6733	-0.4127	1.6733	-0.4162	3.3474	33.9792	1.675	-0.2144	1.675	-0.1318	1.675	-0.1397	1.675	-0.0321
3.3165	8.6316	1.6767	-0.0823	1.6767	-0.032	1.6767	-0.0823	1.6767	-0.032	3.3508	1.4672	1.675	-0.4126	1.675	-0.416	1.675	-0.4126	1.675	-0.416	3.3508	33.7973	1.6767	-0.2145	1.6767	-0.1323	1.6767	-0.1371	1.6767	-0.0321
3.3198	8.6743	1.6783	-0.076	1.6783	-0.032	1.6783	-0.076	1.6783	-0.032	3.3541	1.5229	1.6767	-0.4126	1.6767	-0.4157	1.6767	-0.4126	1.6767	-0.4157	3.3541	33.6138	1.6783	-0.2146	1.6783	-0.1328	1.6783	-0.1345	1.6783	-0.0321
3.3231	8.7156	1.68	-0.0692	1.68	-0.032	1.68	-0.0692	1.68	-0.032	3.3574	1.5771	1.6783	-0.4126	1.6783	-0.4155	1.6783	-0.4126	1.6783	-0.4155	3.3574	33.4286	1.68	-0.2147	1.68	-0.1334	1.68	-0.1316	1.68	-0.0321
3.3264	8.7552	1.6817	-0.0618	1.6817	-0.032	1.6817	-0.0618	1.6817	-0.032	3.3608	1.6307	1.68	-0.4125	1.68	-0.4152	1.68	-0.4125	1.68	-0.4152	3.3608	33.242	1.6817	-0.2148	1.6817	-0.1341	1.6817	-0.1287	1.6817	-0.0321
3.3297	8.7932	1.6833	-0.0537	1.6833	-0.032	1.6833	-0.0537	1.6833	-0.032	3.3641	1.6828	1.6817	-0.4125	1.6817	-0.415	1.6817	-0.4125	1.6817	-0.415	3.3641	33.0545	1.6833	-0.215	1.6833	-0.1346	1.6833	-0.1255	1.6833	-0.0321
3.333	8.8294	1.685	-0.0449	1.685	-0.032	1.685	-0.0449	1.685	-0.032	3.3674	1.7339	1.6833	-0.4124	1.6833	-0.4148	1.6833	-0.4124	1.6833	-0.4148	3.3674	32.8656	1.685	-0.2151	1.685	-0.1351	1.685	-0.1222	1.685	-0.0321
3.3363	8.864	1.6867	-0.0353	1.6867	-0.032	1.6867	-0.0353	1.6867	-0.032	3.3708	1.784	1.685	-0.4124	1.685	-0.4144	1.685	-0.4124	1.685	-0.4144	3.3708	32.6761	1.6867	-0.2152	1.6867	-0.1358	1.6867	-0.1187	1.6867	-0.0321
3.3396	8.8968	1.6883	-0.0248	1.6883	-0.032	1.6883	-0.0248	1.6883	-0.032	3.3741	1.8323	1.6867	-0.4124	1.6867	-0.4142	1.6867	-0.4124	1.6867	-0.4142	3.3741	32.4856	1.6883	-0.2153	1.6883	-0.1364	1.6883	-0.115	1.6883	-0.0321
3.3429	8.9278	1.69	-0.0134	1.69	-0.032	1.69	-0.0134	1.69	-0.032	3.3774	1.8795	1.6883	-0.4123	1.6883	-0.4139	1.6883	-0.4123	1.6883	-0.4139	3.3774	32.2944	1.69	-0.2154	1.69	-0.1369	1.69	-0.1111	1.69	-0.0321
3.3462	8.9569	1.6917	-0.00094745	1.6917	-0.032	1.6917	-0.00094745	1.6917	-0.032	3.3808	1.925	1.69	-0.4123	1.69	-0.4137	1.69	-0.4123	1.69	-0.4137	3.3808	32.1029	1.6917	-0.2156	1.6917	-0.1376	1.6917	-0.1069	1.6917	-0.0321
3.3495	8.9842	1.6933	0.0126	1.6933	-0.032	1.6933	0.0126	1.6933	-0.032	3.3841	1.9695	1.6917	-0.4123	1.6917	-0.4133	1.6917	-0.4123	1.6917	-0.4133	3.3841	31.9114	1.6933	-0.2157	1.6933	-0.1381	1.6933	-0.1024	1.6933	-0.0321
3.3528	9.0095	1.695	0.0272	1.695	-0.032	1.695	0.0272	1.695	-0.032	3.3874	2.0122	1.6933	-0.4122	1.6933	-0.4131	1.6933	-0.4122	1.6933	-0.4131	3.3874	31.7192	1.695	-0.2158	1.695	-0.1387	1.695	-0.0976	1.695	-0.0321
3.3561	9.0329	1.6967	0.0428	1.6967	-0.032	1.6967	0.0428	1.6967	-0.032	3.3907	2.0531	1.695	-0.4122	1.695	-0.4127	1.695	-0.4122	1.695	-0.4127	3.3908	31.5277	1.6967	-0.2159	1.6967	-0.1393	1.6967	-0.0925	1.6967	-0.0321
3.3594	9.0544	1.6983	0.0594	1.6983	-0.032	1.6983	0.0594	1.6983	-0.032	3.3941	2.0927	1.6967	-0.4122	1.6967	-0.4125	1.6967	-0.4122	1.6967	-0.4125	3.3941	31.3361	1.6983	-0.2161	1.6983	-0.1399	1.6983	-0.0869	1.6983	-0.0321
3.3627	9.0739	1.7	0.0767	1.7	-0.032	1.7	0.0767	1.7	-0.032	3.3974	2.1308	1.6983	-0.4121	1.6983	-0.4121	1.6983	-0.4121	1.6983	-0.4121	3.3974	31.1449	1.7	-0.2162	1.7	-0.1404	1.7	-0.081	1.7	-0.0321
3.366	9.0914	1.7017	0.0945	1.7017	-0.032	1.7017	0.0945	1.7017	-0.032	3.4007	2.1672	1.7	-0.4121	1.7	-0.4119	1.7	-0.4121	1.7	-0.4119	3.4008	30.9541	1.7017	-0.2163	1.7017	-0.1411	1.7017	-0.0746	1.7017	-0.0321
3.3693	9.1069	1.7033	0.1125	1.7033	-0.032	1.7033	0.1125	1.7033	-0.032	3.4041	2.2015	1.7017	-0.4121	1.7017	-0.4115	1.7017	-0.4121	1.7017	-0.4115	3.4041	30.7642	1.7033	-0.2165	1.7033	-0.1416	1.7033	-0.0676	1.7033	-0.0321
3.3726	9.1203	1.705	0.1304	1.705	-0.032	1.705	0.1304	1.705	-0.032	3.4074	2.2344	1.7033	-0.412	1.7033	-0.4112	1.7033	-0.412	1.7033	-0.4112	3.4074	30.5754	1.705	-0.2166	1.705	-0.1422	1.705	-0.06	1.705	-0.0321
3.3759	9.1318	1.7067	0.1478	1.7067	-0.032	1.7067	0.1478	1.7067	-0.032	3.4107	2.2656	1.705	-0.412	1.705	-0.4109	1.705	-0.412	1.705	-0.4109	3.4108	30.3876	1.7067	-0.2168	1.7067	-0.1428	1.7067	-0.0518	1.7067	-0.0321
3.3792	9.1412	1.7083	0.1646	1.7083	-0.032	1.7083	0.1646	1.7083	-0.032	3.4141	2.2953	1.7067	-0.4119	1.7067	-0.4106	1.7067	-0.4119	1.7067	-0.4106	3.4141	30.2007	1.7083	-0.2169	1.7083	-0.1434	1.7083	-0.0428	1.7083	-0.0321
3.3825	9.1485	1.71	0.1806	1.71	-0.032	1.71	0.1806	1.71	-0.032	3.4174	2.323	1.7083	-0.4119	1.7083	-0.4102	1.7083	-0.4119	1.7083	-0.4102	3.4174	30.0154	1.71	-0.2171	1.71	-0.1439	1.71	-0.0331	1.71	-0.0321
3.3858	9.1539	1.7117	0.1954	1.7117	-0.032	1.7117	0.1954	1.7117	-0.032	3.4207	2.3489	1.71	-0.4119	1.71	-0.4098	1.71	-0.4119	1.71	-0.4098	3.4208	29.8316	1.7117	-0.2172	1.7117	-0.1446	1.7117	-0.0224	1.7117	-0.0321
3.3891	9.1571	1.7133	0.2091	1.7133	-0.032	1.7133	0.2091	1.7133	-0.032	3.4241	2.3727	1.7117	-0.4118	1.7117	-0.4095	1.7117	-0.4118	1.7117	-0.4095	3.4241	29.6497	1.7133	-0.2174	1.7133	-0.1451	1.7133	-0.0107	1.7133	-0.0321
3.3924	9.1584	1.715	0.2214	1.715	-0.032	1.715	0.2214	1.715	-0.032	3.4274	2.3951	1.7133	-0.4118	1.7133	-0.4091	1.7133	-0.4118	1.7133	-0.4091	3.4274	29.4692	1.715	-0.2175	1.715	-0.1458	1.715	0.0019893	1.715	-0.0321
3.3957	9.1576	1.7167	0.2324	1.7167	-0.032	1.7167	0.2324	1.7167	-0.032	3.4307	2.4157	1.715	-0.4118	1.715	-0.4088	1.715	-0.4118	1.715	-0.4088	3.4308	29.291	1.7167	-0.2177	1.7167	-0.1463	1.7167	0.0158	1.7167	-0.0321
3.399	9.1548	1.7183	0.2419	1.7183	-0.032	1.7183	0.2419	1.7183	-0.032	3.4341	2.4343	1.7167	-0.4117	1.7167	-0.4084	1.7167	-0.4117	1.7167	-0.4084	3.4341	29.115	1.7183	-0.2179	1.7183	-0.1469	1.7183	0.0306	1.7183	-0.0321
3.4023	9.15	1.72	0.2499	1.72	-0.032	1.72	0.2499	1.72	-0.032	3.4374	2.4514	1.7183	-0.4117	1.7183	-0.4079	1.7183	-0.4117	1.7183	-0.4079	3.4374	28.9412	1.72	-0.218	1.72	-0.1476	1.72	0.0465	1.72	-0.0321
3.4056	9.1433	1.7217	0.2565	1.7217	-0.032	1.7217	0.2565	1.7217	-0.032	3.4407	2.4665	1.72	-0.4117	1.72	-0.4076	1.72	-0.4117	1.72	-0.4076	3.4408	28.7699	1.7217	-0.2182	1.7217	-0.1481	1.7217	0.0632	1.7217	-0.0321
3.4089	9.1345	1.7233	0.2615	1.7233	-0.032	1.7233	0.2615	1.7233	-0.032	3.4441	2.4798	1.7217	-0.4116	1.7217	-0.4072	1.7217	-0.4116	1.7217	-0.4072	3.4441	28.6014	1.7233	-0.2184	1.7233	-0.1488	1.7233	0.0806	1.7233	-0.0321
3.4122	9.1238	1.725	0.2651	1.725	-0.032	1.725	0.2651	1.725	-0.032	3.4474	2.4917	1.7233	-0.4116	1.7233	-0.4068	1.7233	-0.4116	1.7233	-0.4068	3.4474	28.4351	1.725	-0.2186	1.725	-0.1493	1.725	0.0985	1.725	-0.0321
3.4155	9.1113	1.7267	0.2673	1.7267	-0.032	1.7267	0.2673	1.7267	-0.032	3.4507	2.5015	1.725	-0.4115	1.725	-0.4064	1.725	-0.4115	1.725	-0.4064	3.4507	28.2718	1.7267	-0.2188	1.7267	-0.15	1.7267	0.1164	1.7267	-0.0321
3.4188	9.0968	1.7283	0.2682	1.7283	-0.032	1.7283	0.2682	1.7283	-0.032	3.4541	2.5095	1.7267	-0.4115	1.7267	-0.406	1.7267	-0.4115	1.7267	-0.406	3.4541	28.1115	1.7283	-0.2189	1.7283	-0.1505	1.7283	0.1342	1.7283	-0.0321
3.4221	9.0805	1.73	0.2678	1.73	-0.032	1.73	0.2678	1.73	-0.032	3.4574	2.5158	1.7283	-0.4115	1.7283	-0.4055	1.7283	-0.4115	1.7283	-0.4055	3.4574	27.9546	1.73	-0.2191	1.73	-0.1512	1.73	0.1516	1.73	-0.0321
3.4254	9.0623	1.7317	0.2664	1.7317	-0.032	1.7317	0.2664	1.7317	-0.032	3.4607	2.5207	1.73	-0.4114	1.73	-0.4052	1.73	-0.4114	1.73	-0.4052	3.4607	27.8007	1.7317	-0.2193	1.7317	-0.1517	1.7317	0.1682	1.7317	-0.0321
3.4287	9.0424	1.7333	0.2639	1.7333	-0.032	1.7333	0.2639	1.7333	-0.032	3.4641	2.5239	1.7317	-0.4114	1.7317	-0.4047	1.7317	-0.4114	1.7317	-0.4047	3.4641	27.65	1.7333	-0.2195	1.7333	-0.1523	1.7333	0.1838	1.7333	-0.0321
3.432	9.0207	1.735	0.2606	1.735	-0.032	1.735	0.2606	1.735	-0.032	3.4674	2.5249	1.7333	-0.4114	1.7333	-0.4042	1.7333	-0.4114	1.7333	-0.4042	3.4674	27.5028	1.735	-0.2197	1.735	-0.153	1.735	0.1984	1.735	-0.0322
3.4353	8.9973	1.7367	0.2566	1.7367	-0.032	1.7367	0.2566	1.7367	-0.032	3.4707	2.5249	1.735	-0.4113	1.735	-0.4038	1.735	-0.4113	1.735	-0.4038	3.4707	27.3588	1.7367	-0.2199	1.7367	-0.1535	1.7367	0.2118	1.7367	-0.0322
3.4386	8.9723	1.7383	0.2518	1.7383	-0.032	1.7383	0.2518	1.7383	-0.032	3.4741	2.5228	1.7367	-0.4113	1.7367	-0.4034	1.7367	-0.4113	1.7367	-0.4034	3.4741	27.2185	1.7383	-0.2202	1.7383	-0.1542	1.7383	0.2238	1.7383	-0.0322
3.4419	8.9456	1.74	0.2465	1.74	-0.032	1.74	0.2465	1.74	-0.032	3.4774	2.5197	1.7383	-0.4113	1.7383	-0.4029	1.7383	-0.4113	1.7383	-0.4029	3.4774	27.0821	1.74	-0.2204	1.74	-0.1547	1.74	0.2344	1.74	-0.0322
3.4452	8.9174	1.7417	0.2408	1.7417	-0.032	1.7417	0.2408	1.7417	-0.032	3.4807	2.5144	1.74	-0.4112	1.74	-0.4024	1.74	-0.4112	1.74	-0.4024	3.4807	26.9491	1.7417	-0.2206	1.7417	-0.1554	1.7417	0.2436	1.7417	-0.0322
3.4485	8.8877	1.7433	0.2347	1.7433	-0.032	1.7433	0.2347	1.7433	-0.032	3.484	2.5081	1.7417	-0.4112	1.7417	-0.4019	1.7417	-0.4112	1.7417	-0.4019	3.4841	26.8201	1.7433	-0.2208	1.7433	-0.1559	1.7433	0.2512	1.7433	-0.0322
3.4518	8.8565	1.745	0.2283	1.745	-0.032	1.745	0.2283	1.745	-0.032	3.4874	2.5001	1.7433	-0.4112	1.7433	-0.4014	1.7433	-0.4112	1.7433	-0.4014	3.4874	26.6951	1.745	-0.2211	1.745	-0.1566	1.745	0.2574	1.745	-0.0322
3.4551	8.8239	1.7467	0.2217	1.7467	-0.032	1.7467	0.2217	1.7467	-0.032	3.4907	2.4906	1.745	-0.4111	1.745	-0.4011	1.745	-0.4111	1.745	-0.4011	3.4907	26.5738	1.7467	-0.2213	1.7467	-0.1571	1.7467	0.2621	1.7467	-0.0322
3.4584	8.79	1.7483	0.215	1.7483	-0.032	1.7483	0.215	1.7483	-0.032	3.494	2.4798	1.7467	-0.4111	1.7467	-0.4005	1.7467	-0.4111	1.7467	-0.4005	3.4941	26.4564	1.7483	-0.2215	1.7483	-0.1578	1.7483	0.2654	1.7483	-0.0322
3.4617	8.7548	1.75	0.2081	1.75	-0.032	1.75	0.2081	1.75	-0.032	3.4974	2.4675	1.7483	-0.411	1.7483	-0.4	1.7483	-0.411	1.7483	-0.4	3.4974	26.3433	1.75	-0.2218	1.75	-0.1584	1.75	0.2673	1.75	-0.0322
3.465	8.7183	1.7517	0.2011	1.7517	-0.032	1.7517	0.2011	1.7517	-0.032	3.5007	2.4539	1.75	-0.411	1.75	-0.3995	1.75	-0.411	1.75	-0.3995	3.5007	26.234	1.7517	-0.222	1.7517	-0.159	1.7517	0.2679	1.7517	-0.0321
3.4683	8.6807	1.7533	0.1941	1.7533	-0.032	1.7533	0.1941	1.7533	-0.032	3.504	2.4388	1.7517	-0.411	1.7517	-0.399	1.7517	-0.411	1.7517	-0.399	3.5041	26.1285	1.7533	-0.2223	1.7533	-0.1596	1.7533	0.2673	1.7533	-0.0321
3.4716	8.6421	1.755	0.1871	1.755	-0.032	1.755	0.1871	1.755	-0.032	3.5074	2.4227	1.7533	-0.4109	1.7533	-0.3986	1.7533	-0.4109	1.7533	-0.3986	3.5074	26.0274	1.755	-0.2225	1.755	-0.1603	1.755	0.2656	1.755	-0.0321
3.4749	8.6024	1.7567	0.1801	1.7567	-0.032	1.7567	0.1801	1.7567	-0.032	3.5107	2.4056	1.755	-0.4109	1.755	-0.3981	1.755	-0.4109	1.755	-0.3981	3.5107	25.9303	1.7567	-0.2228	1.7567	-0.1608	1.7567	0.263	1.7567	-0.0321
3.4782	8.5617	1.7583	0.1732	1.7583	-0.032	1.7583	0.1732	1.7583	-0.032	3.514	2.387	1.7567	-0.4109	1.7567	-0.3975	1.7567	-0.4109	1.7567	-0.3975	3.5141	25.837	1.7583	-0.2231	1.7583	-0.1615	1.7583	0.2595	1.7583	-0.0321
3.4815	8.5202	1.76	0.1662	1.76	-0.032	1.76	0.1662	1.76	-0.032	3.5174	2.3671	1.7583	-0.4108	1.7583	-0.397	1.7583	-0.4108	1.7583	-0.397	3.5174	25.7479	1.76	-0.2234	1.76	-0.162	1.76	0.2553	1.76	-0.0321
3.4848	8.4778	1.7617	0.1593	1.7617	-0.032	1.7617	0.1593	1.7617	-0.032	3.5207	2.3464	1.76	-0.4108	1.76	-0.3964	1.76	-0.4108	1.76	-0.3964	3.5207	25.6627	1.7617	-0.2236	1.7617	-0.1627	1.7617	0.2504	1.7617	-0.0321
3.4881	8.4347	1.7633	0.1525	1.7633	-0.032	1.7633	0.1525	1.7633	-0.032	3.524	2.3247	1.7617	-0.4108	1.7617	-0.3959	1.7617	-0.4108	1.7617	-0.3959	3.5241	25.5816	1.7633	-0.2239	1.7633	-0.1632	1.7633	0.245	1.7633	-0.0321
3.4914	8.391	1.765	0.1457	1.765	-0.032	1.765	0.1457	1.765	-0.032	3.5274	2.3016	1.7633	-0.4107	1.7633	-0.3953	1.7633	-0.4107	1.7633	-0.3953	3.5274	25.5045	1.765	-0.2242	1.765	-0.1639	1.765	0.2392	1.765	-0.0321
3.4947	8.3467	1.7667	0.1389	1.7667	-0.032	1.7667	0.1389	1.7667	-0.032	3.5307	2.2778	1.765	-0.4107	1.765	-0.3948	1.765	-0.4107	1.765	-0.3948	3.5307	25.4309	1.7667	-0.2245	1.7667	-0.1644	1.7667	0.2331	1.7667	-0.0321
3.498	8.3018	1.7683	0.1323	1.7683	-0.032	1.7683	0.1323	1.7683	-0.032	3.534	2.2533	1.7667	-0.4107	1.7667	-0.3942	1.7667	-0.4107	1.7667	-0.3942	3.5341	25.3615	1.7683	-0.2248	1.7683	-0.1651	1.7683	0.2267	1.7683	-0.0321
3.5013	8.2566	1.77	0.1257	1.77	-0.032	1.77	0.1257	1.77	-0.032	3.5374	2.2278	1.7683	-0.4106	1.7683	-0.3938	1.7683	-0.4106	1.7683	-0.3938	3.5374	25.2953	1.77	-0.2252	1.77	-0.1658	1.77	0.2201	1.77	-0.0321
3.5046	8.211	1.7717	0.1191	1.7717	-0.032	1.7717	0.1191	1.7717	-0.032	3.5407	2.2012	1.77	-0.4106	1.77	-0.3932	1.77	-0.4106	1.77	-0.3932	3.5407	25.2331	1.7717	-0.2255	1.7717	-0.1663	1.7717	0.2133	1.7717	-0.0321
3.5079	8.1652	1.7733	0.1127	1.7733	-0.032	1.7733	0.1127	1.7733	-0.032	3.544	2.1738	1.7717	-0.4105	1.7717	-0.3926	1.7717	-0.4105	1.7717	-0.3926	3.5441	25.1746	1.7733	-0.2258	1.7733	-0.167	1.7733	0.2064	1.7733	-0.0321
3.5112	8.1191	1.775	0.1063	1.775	-0.032	1.775	0.1063	1.775	-0.032	3.5474	2.1462	1.7733	-0.4105	1.7733	-0.392	1.7733	-0.4105	1.7733	-0.392	3.5474	25.1194	1.775	-0.2261	1.775	-0.1675	1.775	0.1994	1.775	-0.0321
3.5145	8.073	1.7767	0.1	1.7767	-0.032	1.7767	0.1	1.7767	-0.032	3.5507	2.1175	1.775	-0.4105	1.775	-0.3914	1.775	-0.4105	1.775	-0.3914	3.5507	25.0678	1.7767	-0.2265	1.7767	-0.1682	1.7767	0.1925	1.7767	-0.0321
3.5178	8.0269	1.7783	0.0937	1.7783	-0.032	1.7783	0.0937	1.7783	-0.032	3.554	2.0881	1.7767	-0.4104	1.7767	-0.3908	1.7767	-0.4104	1.7767	-0.3908	3.5541	25.0193	1.7783	-0.2268	1.7783	-0.1688	1.7783	0.1855	1.7783	-0.0321
3.5211	7.9808	1.78	0.0876	1.78	-0.032	1.78	0.0876	1.78	-0.032	3.5574	2.058	1.7783	-0.4104	1.7783	-0.3903	1.7783	-0.4104	1.7783	-0.3903	3.5574	24.9738	1.78	-0.2272	1.78	-0.1694	1.78	0.1785	1.78	-0.0321
3.5244	7.9349	1.7817	0.0815	1.7817	-0.032	1.7817	0.0815	1.7817	-0.032	3.5607	2.0276	1.78	-0.4104	1.78	-0.3897	1.78	-0.4104	1.78	-0.3897	3.5607	24.9315	1.7817	-0.2276	1.7817	-0.17	1.7817	0.1715	1.7817	-0.0321
3.5277	7.8892	1.7833	0.0755	1.7833	-0.032	1.7833	0.0755	1.7833	-0.032	3.564	1.9968	1.7817	-0.4103	1.7817	-0.389	1.7817	-0.4103	1.7817	-0.389	3.5641	24.892	1.7833	-0.2279	1.7833	-0.1706	1.7833	0.1646	1.7833	-0.0321
3.531	7.8439	1.785	0.0696	1.785	-0.032	1.785	0.0696	1.785	-0.032	3.5674	1.9653	1.7833	-0.4103	1.7833	-0.3884	1.7833	-0.4103	1.7833	-0.3884	3.5674	24.8554	1.785	-0.2283	1.785	-0.1712	1.785	0.1577	1.785	-0.0321
3.5343	7.799	1.7867	0.0638	1.7867	-0.032	1.7867	0.0638	1.7867	-0.032	3.5707	1.9334	1.785	-0.4103	1.785	-0.3878	1.785	-0.4103	1.785	-0.3878	3.5707	24.8211	1.7867	-0.2287	1.7867	-0.1719	1.7867	0.1509	1.7867	-0.0321
3.5376	7.7546	1.7883	0.058	1.7883	-0.032	1.7883	0.058	1.7883	-0.032	3.574	1.9009	1.7867	-0.4102	1.7867	-0.3872	1.7867	-0.4102	1.7867	-0.3872	3.5741	24.7896	1.7883	-0.2291	1.7883	-0.1725	1.7883	0.1442	1.7883	-0.0321
3.5409	7.7108	1.79	0.0523	1.79	-0.032	1.79	0.0523	1.79	-0.032	3.5773	1.8683	1.7883	-0.4102	1.7883	-0.3866	1.7883	-0.4102	1.7883	-0.3866	3.5774	24.7599	1.79	-0.2295	1.79	-0.1731	1.79	0.1375	1.79	-0.0321
3.5442	7.6677	1.7917	0.0466	1.7917	-0.032	1.7917	0.0466	1.7917	-0.032	3.5807	1.8354	1.79	-0.4102	1.79	-0.386	1.79	-0.4102	1.79	-0.386	3.5807	24.7327	1.7917	-0.2299	1.7917	-0.1738	1.7917	0.1308	1.7917	-0.0321
3.5475	7.6253	1.7933	0.041	1.7933	-0.032	1.7933	0.041	1.7933	-0.032	3.584	1.8022	1.7917	-0.4101	1.7917	-0.3852	1.7917	-0.4101	1.7917	-0.3852	3.5841	24.7071	1.7933	-0.2303	1.7933	-0.1743	1.7933	0.1242	1.7933	-0.0321
3.5508	7.5838	1.795	0.0354	1.795	-0.032	1.795	0.0354	1.795	-0.032	3.5873	1.7686	1.7933	-0.4101	1.7933	-0.3846	1.7933	-0.4101	1.7933	-0.3846	3.5874	24.6835	1.795	-0.2307	1.795	-0.175	1.795	0.1177	1.795	-0.0321
3.5541	7.5432	1.7967	0.0298	1.7967	-0.032	1.7967	0.0298	1.7967	-0.032	3.5907	1.735	1.795	-0.4101	1.795	-0.3839	1.795	-0.4101	1.795	-0.3839	3.5907	24.6612	1.7967	-0.2311	1.7967	-0.1755	1.7967	0.1113	1.7967	-0.0321
3.5574	7.5037	1.7983	0.0242	1.7983	-0.032	1.7983	0.0242	1.7983	-0.032	3.594	1.701	1.7967	-0.41	1.7967	-0.3833	1.7967	-0.41	1.7967	-0.3833	3.5941	24.6406	1.7983	-0.2316	1.7983	-0.1762	1.7983	0.105	1.7983	-0.0321
3.5607	7.4652	1.8	0.0187	1.8	-0.032	1.8	0.0187	1.8	-0.032	3.5973	1.6671	1.7983	-0.41	1.7983	-0.3826	1.7983	-0.41	1.7983	-0.3826	3.5974	24.6207	1.8	-0.232	1.8	-0.1767	1.8	0.0987	1.8	-0.0321
3.564	7.428	1.8017	0.0131	1.8017	-0.032	1.8017	0.0131	1.8017	-0.032	3.6007	1.6331	1.8	-0.41	1.8	-0.382	1.8	-0.41	1.8	-0.382	3.6007	24.6021	1.8017	-0.2325	1.8017	-0.1774	1.8017	0.0925	1.8017	-0.0321
3.5673	7.392	1.8033	0.0074936	1.8033	-0.032	1.8033	0.0074936	1.8033	-0.032	3.604	1.5992	1.8017	-0.4099	1.8017	-0.3813	1.8017	-0.4099	1.8017	-0.3813	3.6041	24.5841	1.8033	-0.2329	1.8033	-0.1781	1.8033	0.0864	1.8033	-0.0321
3.5706	7.3573	1.805	0.0018621	1.805	-0.032	1.805	0.0018621	1.805	-0.032	3.6073	1.5652	1.8033	-0.4099	1.8033	-0.3807	1.8033	-0.4099	1.8033	-0.3807	3.6074	24.5664	1.805	-0.2334	1.805	-0.1786	1.805	0.0804	1.805	-0.0321
3.5739	7.3241	1.8067	-0.003807	1.8067	-0.032	1.8067	-0.003807	1.8067	-0.032	3.6107	1.5309	1.805	-0.4098	1.805	-0.38	1.805	-0.4098	1.805	-0.38	3.6107	24.5491	1.8067	-0.2338	1.8067	-0.1793	1.8067	0.0744	1.8067	-0.0321
3.5772	7.2925	1.8083	-0.0095207	1.8083	-0.032	1.8083	-0.0095207	1.8083	-0.032	3.614	1.497	1.8067	-0.4098	1.8067	-0.3792	1.8067	-0.4098	1.8067	-0.3792	3.6141	24.5322	1.8083	-0.2343	1.8083	-0.1798	1.8083	0.0685	1.8083	-0.0321
3.5805	7.2624	1.81	-0.0153	1.81	-0.032	1.81	-0.0153	1.81	-0.032	3.6173	1.463	1.8083	-0.4098	1.8083	-0.3786	1.8083	-0.4098	1.8083	-0.3786	3.6174	24.5149	1.81	-0.2348	1.81	-0.1805	1.81	0.0627	1.81	-0.0321
3.5838	7.234	1.8117	-0.0211	1.8117	-0.032	1.8117	-0.0211	1.8117	-0.032	3.6207	1.4294	1.81	-0.4097	1.81	-0.3779	1.81	-0.4097	1.81	-0.3779	3.6207	24.4973	1.8117	-0.2353	1.8117	-0.181	1.8117	0.057	1.8117	-0.0321
3.5871	7.2074	1.8133	-0.027	1.8133	-0.032	1.8133	-0.027	1.8133	-0.032	3.624	1.3955	1.8117	-0.4097	1.8117	-0.3772	1.8117	-0.4097	1.8117	-0.3772	3.6241	24.479	1.8133	-0.2358	1.8133	-0.1817	1.8133	0.0513	1.8133	-0.0321
3.5904	7.1826	1.815	-0.0329	1.815	-0.032	1.815	-0.0329	1.815	-0.032	3.6273	1.3622	1.8133	-0.4097	1.8133	-0.3765	1.8133	-0.4097	1.8133	-0.3765	3.6274	24.4597	1.815	-0.2363	1.815	-0.1824	1.815	0.0457	1.815	-0.0321
3.5937	7.1597	1.8167	-0.0389	1.8167	-0.032	1.8167	-0.0389	1.8167	-0.032	3.6307	1.329	1.815	-0.4096	1.815	-0.3758	1.815	-0.4096	1.815	-0.3758	3.6307	24.4398	1.8167	-0.2368	1.8167	-0.1829	1.8167	0.0401	1.8167	-0.0321
3.597	7.1387	1.8183	-0.045	1.8183	-0.032	1.8183	-0.045	1.8183	-0.032	3.634	1.2957	1.8167	-0.4096	1.8167	-0.375	1.8167	-0.4096	1.8167	-0.375	3.6341	24.4181	1.8183	-0.2373	1.8183	-0.1836	1.8183	0.0345	1.8183	-0.0321
3.6003	7.1198	1.82	-0.0511	1.82	-0.032	1.82	-0.0511	1.82	-0.032	3.6373	1.2632	1.8183	-0.4096	1.8183	-0.3743	1.8183	-0.4096	1.8183	-0.3743	3.6374	24.3952	1.82	-0.2378	1.82	-0.1841	1.82	0.029	1.82	-0.0321
3.6036	7.1031	1.8217	-0.0572	1.8217	-0.032	1.8217	-0.0572	1.8217	-0.032	3.6407	1.2306	1.82	-0.4095	1.82	-0.3736	1.82	-0.4095	1.82	-0.3736	3.6407	24.3706	1.8217	-0.2384	1.8217	-0.1848	1.8217	0.0234	1.8217	-0.0321
3.6069	7.0885	1.8233	-0.0634	1.8233	-0.032	1.8233	-0.0634	1.8233	-0.032	3.644	1.1984	1.8217	-0.4095	1.8217	-0.3729	1.8217	-0.4095	1.8217	-0.3729	3.6441	24.344	1.8233	-0.2389	1.8233	-0.1854	1.8233	0.0179	1.8233	-0.0321
3.6102	7.0762	1.825	-0.0696	1.825	-0.032	1.825	-0.0696	1.825	-0.032	3.6473	1.1666	1.8233	-0.4095	1.8233	-0.3722	1.8233	-0.4095	1.8233	-0.3722	3.6474	24.3151	1.825	-0.2395	1.825	-0.186	1.825	0.0123	1.825	-0.0321
3.6135	7.0662	1.8267	-0.0758	1.8267	-0.032	1.8267	-0.0758	1.8267	-0.032	3.6507	1.135	1.825	-0.4094	1.825	-0.3713	1.825	-0.4094	1.825	-0.3713	3.6507	24.2835	1.8267	-0.24	1.8267	-0.1866	1.8267	0.0067477	1.8267	-0.0321
3.6168	7.0585	1.8283	-0.0819	1.8283	-0.032	1.8283	-0.0819	1.8283	-0.032	3.654	1.1039	1.8267	-0.4094	1.8267	-0.3706	1.8267	-0.4094	1.8267	-0.3706	3.6541	24.2496	1.8283	-0.2406	1.8283	-0.1873	1.8283	0.0011458	1.8283	-0.0321
3.6201	7.0533	1.83	-0.088	1.83	-0.032	1.83	-0.088	1.83	-0.032	3.6573	1.0731	1.8283	-0.4094	1.8283	-0.3699	1.8283	-0.4094	1.8283	-0.3699	3.6574	24.2127	1.83	-0.2411	1.83	-0.1879	1.83	-0.0044933	1.83	-0.0321
3.6234	7.0506	1.8317	-0.0941	1.8317	-0.032	1.8317	-0.0941	1.8317	-0.032	3.6607	1.043	1.83	-0.4093	1.83	-0.3692	1.83	-0.4093	1.83	-0.3692	3.6607	24.1728	1.8317	-0.2417	1.8317	-0.1885	1.8317	-0.0102	1.8317	-0.0321
3.6267	7.0504	1.8333	-0.1001	1.8333	-0.032	1.8333	-0.1001	1.8333	-0.032	3.664	1.0129	1.8317	-0.4093	1.8317	-0.3683	1.8317	-0.4093	1.8317	-0.3683	3.6641	24.1295	1.8333	-0.2422	1.8333	-0.1891	1.8333	-0.0159	1.8333	-0.0321
3.63	7.0528	1.835	-0.106	1.835	-0.032	1.835	-0.106	1.835	-0.032	3.6673	0.9835	1.8333	-0.4093	1.8333	-0.3676	1.8333	-0.4093	1.8333	-0.3676	3.6674	24.0827	1.835	-0.2428	1.835	-0.1897	1.835	-0.0217	1.835	-0.0321
3.6333	7.0578	1.8367	-0.1117	1.8367	-0.032	1.8367	-0.1117	1.8367	-0.032	3.6707	0.9548	1.835	-0.4092	1.835	-0.3668	1.835	-0.4092	1.835	-0.3668	3.6707	24.0322	1.8367	-0.2434	1.8367	-0.1904	1.8367	-0.0275	1.8367	-0.0321
3.6366	7.0656	1.8383	-0.1173	1.8383	-0.032	1.8383	-0.1173	1.8383	-0.032	3.674	0.9261	1.8367	-0.4092	1.8367	-0.366	1.8367	-0.4092	1.8367	-0.366	3.6741	23.9776	1.8383	-0.244	1.8383	-0.1909	1.8383	-0.0334	1.8383	-0.0321
3.6399	7.076	1.84	-0.1227	1.84	-0.032	1.84	-0.1227	1.84	-0.032	3.6773	0.8981	1.8383	-0.4091	1.8383	-0.3652	1.8383	-0.4091	1.8383	-0.3652	3.6774	23.9191	1.84	-0.2446	1.84	-0.1916	1.84	-0.0394	1.84	-0.0321
3.6432	7.0893	1.8417	-0.1279	1.8417	-0.032	1.8417	-0.1279	1.8417	-0.032	3.6806	0.8708	1.84	-0.4091	1.84	-0.3645	1.84	-0.4091	1.84	-0.3645	3.6807	23.8559	1.8417	-0.2452	1.8417	-0.1921	1.8417	-0.0454	1.8417	-0.0321
3.6465	7.1053	1.8433	-0.133	1.8433	-0.032	1.8433	-0.133	1.8433	-0.032	3.684	0.8439	1.8417	-0.4091	1.8417	-0.3636	1.8417	-0.4091	1.8417	-0.3636	3.6841	23.7888	1.8433	-0.2458	1.8433	-0.1928	1.8433	-0.0515	1.8433	-0.0321
3.6498	7.1242	1.845	-0.1378	1.845	-0.032	1.845	-0.1378	1.845	-0.032	3.6873	0.8173	1.8433	-0.409	1.8433	-0.3628	1.8433	-0.409	1.8433	-0.3628	3.6874	23.7166	1.845	-0.2464	1.845	-0.1933	1.845	-0.0576	1.845	-0.0321
3.6531	7.1459	1.8467	-0.1423	1.8467	-0.032	1.8467	-0.1423	1.8467	-0.032	3.6906	0.7917	1.845	-0.409	1.845	-0.3621	1.845	-0.409	1.845	-0.3621	3.6907	23.6394	1.8467	-0.247	1.8467	-0.194	1.8467	-0.0637	1.8467	-0.0321
3.6564	7.1706	1.8483	-0.1467	1.8483	-0.032	1.8483	-0.1467	1.8483	-0.032	3.694	0.7662	1.8467	-0.409	1.8467	-0.3612	1.8467	-0.409	1.8467	-0.3612	3.6941	23.5576	1.8483	-0.2476	1.8483	-0.1945	1.8483	-0.0699	1.8483	-0.0321
3.6597	7.1982	1.85	-0.1507	1.85	-0.032	1.85	-0.1507	1.85	-0.032	3.6973	0.7417	1.8483	-0.4089	1.8483	-0.3604	1.8483	-0.4089	1.8483	-0.3604	3.6974	23.4705	1.85	-0.2482	1.85	-0.1952	1.85	-0.076	1.85	-0.0321
3.663	7.2287	1.8517	-0.1546	1.8517	-0.032	1.8517	-0.1546	1.8517	-0.032	3.7006	0.7175	1.85	-0.4089	1.85	-0.3596	1.85	-0.4089	1.85	-0.3596	3.7007	23.3781	1.8517	-0.2488	1.8517	-0.1958	1.8517	-0.0821	1.8517	-0.0321
3.6663	7.2622	1.8533	-0.1581	1.8533	-0.032	1.8533	-0.1581	1.8533	-0.032	3.704	0.6941	1.8517	-0.4089	1.8517	-0.3587	1.8517	-0.4089	1.8517	-0.3587	3.7041	23.28	1.8533	-0.2494	1.8533	-0.1964	1.8533	-0.0882	1.8533	-0.0321
3.6696	7.2987	1.855	-0.1615	1.855	-0.032	1.855	-0.1615	1.855	-0.032	3.7073	0.671	1.8533	-0.4088	1.8533	-0.358	1.8533	-0.4088	1.8533	-0.358	3.7074	23.1766	1.855	-0.2501	1.855	-0.197	1.855	-0.0943	1.855	-0.0321
3.6729	7.3381	1.8567	-0.1646	1.8567	-0.032	1.8567	-0.1646	1.8567	-0.032	3.7106	0.6489	1.855	-0.4088	1.855	-0.3572	1.855	-0.4088	1.855	-0.3572	3.7107	23.0675	1.8567	-0.2507	1.8567	-0.1976	1.8567	-0.1002	1.8567	-0.0321
3.6762	7.3806	1.8583	-0.1674	1.8583	-0.032	1.8583	-0.1674	1.8583	-0.032	3.714	0.6272	1.8567	-0.4088	1.8567	-0.3563	1.8567	-0.4088	1.8567	-0.3563	3.7141	22.9525	1.8583	-0.2513	1.8583	-0.1983	1.8583	-0.106	1.8583	-0.0321
3.6795	7.426	1.86	-0.17	1.86	-0.032	1.86	-0.17	1.86	-0.032	3.7173	0.6059	1.8583	-0.4087	1.8583	-0.3555	1.8583	-0.4087	1.8583	-0.3555	3.7174	22.8318	1.86	-0.252	1.86	-0.1989	1.86	-0.1118	1.86	-0.0321
3.6828	7.4745	1.8617	-0.1724	1.8617	-0.032	1.8617	-0.1724	1.8617	-0.032	3.7206	0.5856	1.86	-0.4087	1.86	-0.3546	1.86	-0.4087	1.86	-0.3546	3.7207	22.7048	1.8617	-0.2526	1.8617	-0.1995	1.8617	-0.1173	1.8617	-0.0321
3.6861	7.526	1.8633	-0.1746	1.8633	-0.032	1.8633	-0.1746	1.8633	-0.032	3.724	0.5659	1.8617	-0.4087	1.8617	-0.3537	1.8617	-0.4087	1.8617	-0.3537	3.7241	22.5718	1.8633	-0.2533	1.8633	-0.2001	1.8633	-0.1227	1.8633	-0.0321
3.6894	7.5804	1.865	-0.1766	1.865	-0.032	1.865	-0.1766	1.865	-0.032	3.7273	0.5467	1.8633	-0.4086	1.8633	-0.3528	1.8633	-0.4086	1.8633	-0.3528	3.7274	22.4328	1.865	-0.2539	1.865	-0.2006	1.865	-0.1279	1.865	-0.0321
3.6927	7.6379	1.8667	-0.1783	1.8667	-0.032	1.8667	-0.1783	1.8667	-0.032	3.7306	0.5282	1.865	-0.4086	1.865	-0.352	1.865	-0.4086	1.865	-0.352	3.7307	22.2875	1.8667	-0.2546	1.8667	-0.2013	1.8667	-0.1329	1.8667	-0.0321
3.696	7.6983	1.8683	-0.1799	1.8683	-0.032	1.8683	-0.1799	1.8683	-0.032	3.734	0.5103	1.8667	-0.4086	1.8667	-0.3512	1.8667	-0.4086	1.8667	-0.3512	3.7341	22.1359	1.8683	-0.2552	1.8683	-0.2018	1.8683	-0.1377	1.8683	-0.0321
3.6993	7.7616	1.87	-0.1813	1.87	-0.032	1.87	-0.1813	1.87	-0.032	3.7373	0.4932	1.8683	-0.4085	1.8683	-0.3503	1.8683	-0.4085	1.8683	-0.3503	3.7374	21.9783	1.87	-0.2559	1.87	-0.2025	1.87	-0.1422	1.87	-0.0321
3.7026	7.8279	1.8717	-0.1826	1.8717	-0.032	1.8717	-0.1826	1.8717	-0.032	3.7406	0.4767	1.87	-0.4085	1.87	-0.3494	1.87	-0.4085	1.87	-0.3494	3.7407	21.814	1.8717	-0.2565	1.8717	-0.203	1.8717	-0.1466	1.8717	-0.0321
3.7059	7.8971	1.8733	-0.1837	1.8733	-0.032	1.8733	-0.1837	1.8733	-0.032	3.744	0.461	1.8717	-0.4085	1.8717	-0.3485	1.8717	-0.4085	1.8717	-0.3485	3.7441	21.6438	1.8733	-0.2572	1.8733	-0.2037	1.8733	-0.1506	1.8733	-0.0321
3.7092	7.9692	1.875	-0.1846	1.875	-0.032	1.875	-0.1846	1.875	-0.032	3.7473	0.4456	1.8733	-0.4084	1.8733	-0.3477	1.8733	-0.4084	1.8733	-0.3477	3.7474	21.4669	1.875	-0.2579	1.875	-0.2043	1.875	-0.1544	1.875	-0.0321
3.7125	8.0441	1.8767	-0.1854	1.8767	-0.032	1.8767	-0.1854	1.8767	-0.032	3.7506	0.4312	1.875	-0.4084	1.875	-0.3467	1.875	-0.4084	1.875	-0.3467	3.7507	21.2837	1.8767	-0.2585	1.8767	-0.2049	1.8767	-0.158	1.8767	-0.0321
3.7158	8.1218	1.8783	-0.1861	1.8783	-0.032	1.8783	-0.1861	1.8783	-0.032	3.754	0.4172	1.8767	-0.4084	1.8767	-0.3459	1.8767	-0.4084	1.8767	-0.3459	3.7541	21.0945	1.8783	-0.2592	1.8783	-0.2055	1.8783	-0.1613	1.8783	-0.0321
3.7191	8.2023	1.88	-0.1867	1.88	-0.032	1.88	-0.1867	1.88	-0.032	3.7573	0.4043	1.8783	-0.4083	1.8783	-0.3449	1.8783	-0.4083	1.8783	-0.3449	3.7574	20.8987	1.88	-0.2599	1.88	-0.2062	1.88	-0.1644	1.88	-0.0321
3.7224	8.2855	1.8817	-0.1872	1.8817	-0.032	1.8817	-0.1872	1.8817	-0.032	3.7606	0.3917	1.88	-0.4083	1.88	-0.3441	1.88	-0.4083	1.88	-0.3441	3.7607	20.6968	1.8817	-0.2605	1.8817	-0.2067	1.8817	-0.1673	1.8817	-0.0321
3.7257	8.3713	1.8833	-0.1875	1.8833	-0.032	1.8833	-0.1875	1.8833	-0.032	3.764	0.3801	1.8817	-0.4083	1.8817	-0.3431	1.8817	-0.4083	1.8817	-0.3431	3.7641	20.489	1.8833	-0.2612	1.8833	-0.2074	1.8833	-0.1699	1.8833	-0.0321
3.729	8.4598	1.885	-0.1878	1.885	-0.032	1.885	-0.1878	1.885	-0.032	3.7673	0.3689	1.8833	-0.4082	1.8833	-0.3423	1.8833	-0.4082	1.8833	-0.3423	3.7674	20.2749	1.885	-0.2619	1.885	-0.2079	1.885	-0.1723	1.885	-0.0321
3.7323	8.5508	1.8867	-0.188	1.8867	-0.032	1.8867	-0.188	1.8867	-0.032	3.7706	0.3588	1.885	-0.4082	1.885	-0.3413	1.885	-0.4082	1.885	-0.3413	3.7707	20.0544	1.8867	-0.2625	1.8867	-0.2084	1.8867	-0.1745	1.8867	-0.0321
3.7356	8.6443	1.8883	-0.1881	1.8883	-0.032	1.8883	-0.1881	1.8883	-0.032	3.7739	0.349	1.8867	-0.4081	1.8867	-0.3404	1.8867	-0.4081	1.8867	-0.3404	3.7741	19.8283	1.8883	-0.2632	1.8883	-0.2091	1.8883	-0.1764	1.8883	-0.0321
3.7389	8.7403	1.89	-0.1881	1.89	-0.032	1.89	-0.1881	1.89	-0.032	3.7773	0.3402	1.8883	-0.4081	1.8883	-0.3395	1.8883	-0.4081	1.8883	-0.3395	3.7774	19.5965	1.89	-0.2639	1.89	-0.2097	1.89	-0.1782	1.89	-0.0321
3.7422	8.8387	1.8917	-0.188	1.8917	-0.032	1.8917	-0.188	1.8917	-0.032	3.7806	0.3318	1.89	-0.4081	1.89	-0.3386	1.89	-0.4081	1.89	-0.3386	3.7807	19.3588	1.8917	-0.2645	1.8917	-0.2103	1.8917	-0.1798	1.8917	-0.0321
3.7455	8.9393	1.8933	-0.1879	1.8933	-0.032	1.8933	-0.1879	1.8933	-0.032	3.7839	0.3245	1.8917	-0.408	1.8917	-0.3376	1.8917	-0.408	1.8917	-0.3376	3.7841	19.1154	1.8933	-0.2652	1.8933	-0.2109	1.8933	-0.1812	1.8933	-0.0321
3.7488	9.0422	1.895	-0.1877	1.895	-0.032	1.895	-0.1877	1.895	-0.032	3.7873	0.3175	1.8933	-0.408	1.8933	-0.3368	1.8933	-0.408	1.8933	-0.3368	3.7874	18.8664	1.895	-0.2658	1.895	-0.2116	1.895	-0.1825	1.895	-0.0321
3.7521	9.1472	1.8967	-0.1875	1.8967	-0.032	1.8967	-0.1875	1.8967	-0.032	3.7906	0.3115	1.895	-0.408	1.895	-0.3358	1.895	-0.408	1.895	-0.3358	3.7907	18.6124	1.8967	-0.2665	1.8967	-0.2121	1.8967	-0.1836	1.8967	-0.0321
3.7554	9.2543	1.8983	-0.1872	1.8983	-0.032	1.8983	-0.1872	1.8983	-0.032	3.7939	0.3059	1.8967	-0.4079	1.8967	-0.3348	1.8967	-0.4079	1.8967	-0.3348	3.7941	18.3531	1.8983	-0.2672	1.8983	-0.2126	1.8983	-0.1846	1.8983	-0.0321
3.7587	9.3633	1.9	-0.1868	1.9	-0.032	1.9	-0.1868	1.9	-0.032	3.7973	0.3014	1.8983	-0.4079	1.8983	-0.3339	1.8983	-0.4079	1.8983	-0.3339	3.7974	18.0884	1.9	-0.2678	1.9	-0.2133	1.9	-0.1854	1.9	-0.0321
3.762	9.4743	1.9017	-0.1864	1.9017	-0.032	1.9017	-0.1864	1.9017	-0.032	3.8006	0.2975	1.9	-0.4079	1.9	-0.3329	1.9	-0.4079	1.9	-0.3329	3.8007	17.8191	1.9017	-0.2685	1.9017	-0.2138	1.9017	-0.1861	1.9017	-0.0321
3.7653	9.5871	1.9033	-0.186	1.9033	-0.032	1.9033	-0.186	1.9033	-0.032	3.8039	0.2944	1.9017	-0.4078	1.9017	-0.332	1.9017	-0.4078	1.9017	-0.332	3.8041	17.5451	1.9033	-0.2691	1.9033	-0.2144	1.9033	-0.1867	1.9033	-0.0321
3.7686	9.7015	1.905	-0.1855	1.905	-0.032	1.905	-0.1855	1.905	-0.032	3.8073	0.2919	1.9033	-0.4078	1.9033	-0.331	1.9033	-0.4078	1.9033	-0.331	3.8074	17.2663	1.905	-0.2698	1.905	-0.2151	1.905	-0.1871	1.905	-0.0321
3.7719	9.8176	1.9067	-0.1849	1.9067	-0.032	1.9067	-0.1849	1.9067	-0.032	3.8106	0.2902	1.905	-0.4078	1.905	-0.33	1.905	-0.4078	1.905	-0.33	3.8107	16.9834	1.9067	-0.2704	1.9067	-0.2156	1.9067	-0.1875	1.9067	-0.0321
3.7752	9.9352	1.9083	-0.1843	1.9083	-0.032	1.9083	-0.1843	1.9083	-0.032	3.8139	0.2895	1.9067	-0.4077	1.9067	-0.3291	1.9067	-0.4077	1.9067	-0.3291	3.8141	16.6965	1.9083	-0.2711	1.9083	-0.2163	1.9083	-0.1878	1.9083	-0.0321
3.7785	10.0542	1.91	-0.1837	1.91	-0.032	1.91	-0.1837	1.91	-0.032	3.8173	0.2891	1.9083	-0.4077	1.9083	-0.3281	1.9083	-0.4077	1.9083	-0.3281	3.8174	16.4056	1.91	-0.2717	1.91	-0.2168	1.91	-0.188	1.91	-0.0321
3.7818	10.1745	1.9117	-0.1831	1.9117	-0.032	1.9117	-0.1831	1.9117	-0.032	3.8206	0.2898	1.91	-0.4077	1.91	-0.3272	1.91	-0.4077	1.91	-0.3272	3.8207	16.111	1.9117	-0.2723	1.9117	-0.2174	1.9117	-0.1881	1.9117	-0.0321
3.7851	10.296	1.9133	-0.1824	1.9133	-0.032	1.9133	-0.1824	1.9133	-0.032	3.8239	0.2912	1.9117	-0.4076	1.9117	-0.3261	1.9117	-0.4076	1.9117	-0.3261	3.8241	15.8128	1.9133	-0.273	1.9133	-0.218	1.9133	-0.1881	1.9133	-0.0321
3.7884	10.4186	1.915	-0.1816	1.915	-0.032	1.915	-0.1816	1.915	-0.032	3.8273	0.2933	1.9133	-0.4076	1.9133	-0.3251	1.9133	-0.4076	1.9133	-0.3251	3.8274	15.5111	1.915	-0.2736	1.915	-0.2186	1.915	-0.188	1.915	-0.0321
3.7917	10.5422	1.9167	-0.1808	1.9167	-0.032	1.9167	-0.1808	1.9167	-0.032	3.8306	0.2965	1.915	-0.4076	1.915	-0.3242	1.915	-0.4076	1.915	-0.3242	3.8307	15.2069	1.9167	-0.2742	1.9167	-0.2191	1.9167	-0.1879	1.9167	-0.0321
3.795	10.6666	1.9183	-0.18	1.9183	-0.032	1.9183	-0.18	1.9183	-0.032	3.8339	0.3003	1.9167	-0.4075	1.9167	-0.3232	1.9167	-0.4075	1.9167	-0.3232	3.8341	14.8997	1.9183	-0.2748	1.9183	-0.2197	1.9183	-0.1878	1.9183	-0.0321
3.7983	10.7918	1.92	-0.1792	1.92	-0.032	1.92	-0.1792	1.92	-0.032	3.8373	0.3049	1.9183	-0.4075	1.9183	-0.3221	1.9183	-0.4075	1.9183	-0.3221	3.8374	14.5898	1.92	-0.2754	1.92	-0.2203	1.92	-0.1875	1.92	-0.0321
3.8016	10.9175	1.9217	-0.1783	1.9217	-0.032	1.9217	-0.1783	1.9217	-0.032	3.8406	0.3101	1.92	-0.4075	1.92	-0.3212	1.92	-0.4075	1.92	-0.3212	3.8407	14.2779	1.9217	-0.276	1.9217	-0.2209	1.9217	-0.1872	1.9217	-0.0321
3.8049	11.0438	1.9233	-0.1774	1.9233	-0.032	1.9233	-0.1774	1.9233	-0.032	3.8439	0.3164	1.9217	-0.4074	1.9217	-0.3202	1.9217	-0.4074	1.9217	-0.3202	3.8441	13.9641	1.9233	-0.2767	1.9233	-0.2214	1.9233	-0.1869	1.9233	-0.0321
3.8082	11.1704	1.925	-0.1764	1.925	-0.032	1.925	-0.1764	1.925	-0.032	3.8473	0.3234	1.9233	-0.4074	1.9233	-0.3191	1.9233	-0.4074	1.9233	-0.3191	3.8474	13.6482	1.925	-0.2773	1.925	-0.2221	1.925	-0.1865	1.925	-0.0321
3.8115	11.2973	1.9267	-0.1754	1.9267	-0.032	1.9267	-0.1754	1.9267	-0.032	3.8506	0.3311	1.925	-0.4074	1.925	-0.3182	1.925	-0.4074	1.925	-0.3182	3.8507	13.3306	1.9267	-0.2778	1.9267	-0.2226	1.9267	-0.1861	1.9267	-0.0321
3.8148	11.4243	1.9283	-0.1743	1.9283	-0.032	1.9283	-0.1743	1.9283	-0.032	3.8539	0.3399	1.9267	-0.4073	1.9267	-0.3172	1.9267	-0.4073	1.9267	-0.3172	3.8541	13.0121	1.9283	-0.2784	1.9283	-0.2232	1.9283	-0.1856	1.9283	-0.0321
3.8181	11.5513	1.93	-0.1733	1.93	-0.032	1.93	-0.1733	1.93	-0.032	3.8573	0.3493	1.9283	-0.4073	1.9283	-0.3161	1.9283	-0.4073	1.9283	-0.3161	3.8574	12.6926	1.93	-0.279	1.93	-0.2237	1.93	-0.185	1.93	-0.0321
3.8214	11.6782	1.9317	-0.1721	1.9317	-0.032	1.9317	-0.1721	1.9317	-0.032	3.8606	0.3598	1.93	-0.4073	1.93	-0.3152	1.93	-0.4073	1.93	-0.3152	3.8607	12.3723	1.9317	-0.2796	1.9317	-0.2244	1.9317	-0.1845	1.9317	-0.0321
3.8247	11.8048	1.9333	-0.171	1.9333	-0.032	1.9333	-0.171	1.9333	-0.032	3.8639	0.3714	1.9317	-0.4072	1.9317	-0.3141	1.9317	-0.4072	1.9317	-0.3141	3.8641	12.0515	1.9333	-0.2802	1.9333	-0.2249	1.9333	-0.1838	1.9333	-0.0321
3.828	11.9311	1.935	-0.1697	1.935	-0.032	1.935	-0.1697	1.935	-0.032	3.8672	0.3833	1.9333	-0.4072	1.9333	-0.313	1.9333	-0.4072	1.9333	-0.313	3.8674	11.7306	1.935	-0.2807	1.935	-0.2255	1.935	-0.1832	1.935	-0.0321
3.8313	12.0568	1.9367	-0.1685	1.9367	-0.032	1.9367	-0.1685	1.9367	-0.032	3.8706	0.3966	1.935	-0.4072	1.935	-0.312	1.935	-0.4072	1.935	-0.312	3.8707	11.4098	1.9367	-0.2813	1.9367	-0.226	1.9367	-0.1825	1.9367	-0.0321
3.8346	12.1818	1.9383	-0.1672	1.9383	-0.032	1.9383	-0.1672	1.9383	-0.032	3.8739	0.4106	1.9367	-0.4071	1.9367	-0.311	1.9367	-0.4071	1.9367	-0.311	3.8741	11.0893	1.9383	-0.2818	1.9383	-0.2267	1.9383	-0.1818	1.9383	-0.0321
3.8379	12.3061	1.94	-0.1658	1.94	-0.032	1.94	-0.1658	1.94	-0.032	3.8772	0.4256	1.9383	-0.4071	1.9383	-0.31	1.9383	-0.4071	1.9383	-0.31	3.8774	10.7697	1.94	-0.2824	1.94	-0.2272	1.94	-0.181	1.94	-0.0321
3.8412	12.4294	1.9417	-0.1644	1.9417	-0.032	1.9417	-0.1644	1.9417	-0.032	3.8806	0.4414	1.94	-0.4071	1.94	-0.3089	1.94	-0.4071	1.94	-0.3089	3.8807	10.4505	1.9417	-0.2829	1.9417	-0.2278	1.9417	-0.1802	1.9417	-0.0321
3.8445	12.5517	1.9433	-0.163	1.9433	-0.032	1.9433	-0.163	1.9433	-0.032	3.8839	0.4585	1.9417	-0.407	1.9417	-0.3078	1.9417	-0.407	1.9417	-0.3078	3.8841	10.133	1.9433	-0.2835	1.9433	-0.2283	1.9433	-0.1793	1.9433	-0.0321
3.8478	12.6728	1.945	-0.1614	1.945	-0.032	1.945	-0.1614	1.945	-0.032	3.8872	0.476	1.9433	-0.407	1.9433	-0.3068	1.9433	-0.407	1.9433	-0.3068	3.8874	9.8167	1.945	-0.284	1.945	-0.2288	1.945	-0.1784	1.945	-0.0321
3.8511	12.7926	1.9467	-0.1599	1.9467	-0.032	1.9467	-0.1599	1.9467	-0.032	3.8906	0.4949	1.945	-0.407	1.945	-0.3058	1.945	-0.407	1.945	-0.3058	3.8907	9.5019	1.9467	-0.2845	1.9467	-0.2294	1.9467	-0.1775	1.9467	-0.0321
3.8544	12.911	1.9483	-0.1582	1.9483	-0.032	1.9483	-0.1582	1.9483	-0.032	3.8939	0.5149	1.9467	-0.4069	1.9467	-0.3047	1.9467	-0.4069	1.9467	-0.3047	3.8941	9.1893	1.9483	-0.285	1.9483	-0.23	1.9483	-0.1766	1.9483	-0.0321
3.8577	13.0278	1.95	-0.1565	1.95	-0.032	1.95	-0.1565	1.95	-0.032	3.8972	0.5359	1.9483	-0.4069	1.9483	-0.3036	1.9483	-0.4069	1.9483	-0.3036	3.8974	8.8791	1.95	-0.2855	1.95	-0.2306	1.95	-0.1756	1.95	-0.0321
3.861	13.1429	1.9517	-0.1547	1.9517	-0.032	1.9517	-0.1547	1.9517	-0.032	3.9006	0.5576	1.95	-0.4069	1.95	-0.3026	1.95	-0.4069	1.95	-0.3026	3.9007	8.5709	1.9517	-0.286	1.9517	-0.2311	1.9517	-0.1745	1.9517	-0.0321
3.8643	13.2562	1.9533	-0.1529	1.9533	-0.032	1.9533	-0.1529	1.9533	-0.032	3.9039	0.5807	1.9517	-0.4068	1.9517	-0.3015	1.9517	-0.4068	1.9517	-0.3015	3.9041	8.2657	1.9533	-0.2865	1.9533	-0.2317	1.9533	-0.1734	1.9533	-0.0321
3.8676	13.3675	1.955	-0.151	1.955	-0.032	1.955	-0.151	1.955	-0.032	3.9072	0.6045	1.9533	-0.4068	1.9533	-0.3004	1.9533	-0.4068	1.9533	-0.3004	3.9074	7.9634	1.955	-0.287	1.955	-0.2322	1.955	-0.1723	1.955	-0.0321
3.8709	13.4768	1.9567	-0.149	1.9567	-0.032	1.9567	-0.149	1.9567	-0.032	3.9106	0.6297	1.955	-0.4068	1.955	-0.2993	1.955	-0.4068	1.955	-0.2993	3.9107	7.6645	1.9567	-0.2875	1.9567	-0.2327	1.9567	-0.1711	1.9567	-0.0321
3.8742	13.5839	1.9583	-0.1469	1.9583	-0.032	1.9583	-0.1469	1.9583	-0.032	3.9139	0.6556	1.9567	-0.4067	1.9567	-0.2982	1.9567	-0.4067	1.9567	-0.2982	3.9141	7.3689	1.9583	-0.288	1.9583	-0.2333	1.9583	-0.1699	1.9583	-0.0321
3.8775	13.6886	1.96	-0.1447	1.96	-0.032	1.96	-0.1447	1.96	-0.032	3.9172	0.6829	1.9583	-0.4067	1.9583	-0.2972	1.9583	-0.4067	1.9583	-0.2972	3.9174	7.0769	1.96	-0.2884	1.96	-0.2338	1.96	-0.1687	1.96	-0.0321
3.8808	13.791	1.9617	-0.1424	1.9617	-0.032	1.9617	-0.1424	1.9617	-0.032	3.9206	0.7116	1.96	-0.4067	1.96	-0.2961	1.96	-0.4067	1.96	-0.2961	3.9207	6.789	1.9617	-0.2889	1.9617	-0.2344	1.9617	-0.1674	1.9617	-0.0321
3.8841	13.8908	1.9633	-0.14	1.9633	-0.032	1.9633	-0.14	1.9633	-0.032	3.9239	0.741	1.9617	-0.4066	1.9617	-0.295	1.9617	-0.4066	1.9617	-0.295	3.9241	6.505	1.9633	-0.2894	1.9633	-0.235	1.9633	-0.166	1.9633	-0.0321
3.8874	13.9879	1.965	-0.1374	1.965	-0.032	1.965	-0.1374	1.965	-0.032	3.9272	0.7718	1.9633	-0.4066	1.9633	-0.2939	1.9633	-0.4066	1.9633	-0.2939	3.9274	6.2257	1.965	-0.2898	1.965	-0.2356	1.965	-0.1646	1.965	-0.0321
3.8907	14.0823	1.9667	-0.1348	1.9667	-0.032	1.9667	-0.1348	1.9667	-0.032	3.9306	0.8036	1.965	-0.4066	1.965	-0.2928	1.965	-0.4066	1.965	-0.2928	3.9307	5.9508	1.9667	-0.2902	1.9667	-0.2361	1.9667	-0.1632	1.9667	-0.0321
3.894	14.1737	1.9683	-0.132	1.9683	-0.032	1.9683	-0.132	1.9683	-0.032	3.9339	0.8365	1.9667	-0.4065	1.9667	-0.2918	1.9667	-0.4065	1.9667	-0.2918	3.9341	5.6804	1.9683	-0.2907	1.9683	-0.2367	1.9683	-0.1616	1.9683	-0.0321
3.8973	14.2623	1.97	-0.1291	1.97	-0.032	1.97	-0.1291	1.97	-0.032	3.9372	0.8708	1.9683	-0.4065	1.9683	-0.2907	1.9683	-0.4065	1.9683	-0.2907	3.9374	5.4151	1.97	-0.2911	1.97	-0.2372	1.97	-0.1601	1.97	-0.0321
3.9006	14.3477	1.9717	-0.126	1.9717	-0.032	1.9717	-0.126	1.9717	-0.032	3.9406	0.9065	1.97	-0.4065	1.97	-0.2896	1.97	-0.4065	1.97	-0.2896	3.9407	5.1551	1.9717	-0.2915	1.9717	-0.2377	1.9717	-0.1584	1.9717	-0.0321
3.9039	14.43	1.9733	-0.1227	1.9733	-0.032	1.9733	-0.1227	1.9733	-0.032	3.9439	0.9433	1.9717	-0.4064	1.9717	-0.2885	1.9717	-0.4064	1.9717	-0.2885	3.9441	4.9	1.9733	-0.2919	1.9733	-0.2383	1.9733	-0.1567	1.9733	-0.0321
3.9072	14.5089	1.975	-0.1193	1.975	-0.032	1.975	-0.1193	1.975	-0.032	3.9472	0.9814	1.9733	-0.4064	1.9733	-0.2873	1.9733	-0.4064	1.9733	-0.2873	3.9474	4.6507	1.975	-0.2923	1.975	-0.2388	1.975	-0.1549	1.975	-0.0321
3.9105	14.5846	1.9767	-0.1156	1.9767	-0.032	1.9767	-0.1156	1.9767	-0.032	3.9506	1.0206	1.975	-0.4064	1.975	-0.2862	1.975	-0.4064	1.975	-0.2862	3.9507	4.407	1.9767	-0.2927	1.9767	-0.2394	1.9767	-0.1531	1.9767	-0.0321
3.9138	14.6567	1.9783	-0.1117	1.9783	-0.032	1.9783	-0.1117	1.9783	-0.032	3.9539	1.0612	1.9767	-0.4063	1.9767	-0.2852	1.9767	-0.4063	1.9767	-0.2852	3.9541	4.1689	1.9783	-0.2931	1.9783	-0.2399	1.9783	-0.1512	1.9783	-0.0321
3.9171	14.7254	1.98	-0.1075	1.98	-0.032	1.98	-0.1075	1.98	-0.032	3.9572	1.1032	1.9783	-0.4063	1.9783	-0.2841	1.9783	-0.4063	1.9783	-0.2841	3.9574	3.9368	1.98	-0.2935	1.98	-0.2404	1.98	-0.1492	1.98	-0.0321
3.9204	14.7904	1.9817	-0.1031	1.9817	-0.032	1.9817	-0.1031	1.9817	-0.032	3.9605	1.1463	1.98	-0.4063	1.98	-0.2829	1.98	-0.4063	1.98	-0.2829	3.9607	3.7107	1.9817	-0.2939	1.9817	-0.2408	1.9817	-0.147	1.9817	-0.0321
3.9237	14.8518	1.9833	-0.0984	1.9833	-0.032	1.9833	-0.0984	1.9833	-0.032	3.9639	1.1911	1.9817	-0.4062	1.9817	-0.2818	1.9817	-0.4062	1.9817	-0.2818	3.9641	3.4906	1.9833	-0.2943	1.9833	-0.2414	1.9833	-0.1449	1.9833	-0.0321
3.927	14.9094	1.985	-0.0933	1.985	-0.032	1.985	-0.0933	1.985	-0.032	3.9672	1.2369	1.9833	-0.4062	1.9833	-0.2807	1.9833	-0.4062	1.9833	-0.2807	3.9674	3.2771	1.985	-0.2946	1.985	-0.2419	1.985	-0.1426	1.985	-0.0321
3.9303	14.9632	1.9867	-0.0879	1.9867	-0.032	1.9867	-0.0879	1.9867	-0.032	3.9705	1.2841	1.985	-0.4062	1.985	-0.2795	1.985	-0.4062	1.985	-0.2795	3.9707	3.07	1.9867	-0.295	1.9867	-0.2425	1.9867	-0.1401	1.9867	-0.0321
3.9336	15.0131	1.9883	-0.082	1.9883	-0.032	1.9883	-0.082	1.9883	-0.032	3.9739	1.3328	1.9867	-0.4061	1.9867	-0.2784	1.9867	-0.4061	1.9867	-0.2784	3.9741	2.8692	1.9883	-0.2954	1.9883	-0.243	1.9883	-0.1376	1.9883	-0.0321
3.9369	15.0591	1.99	-0.0757	1.99	-0.032	1.99	-0.0757	1.99	-0.032	3.9772	1.3832	1.9883	-0.4061	1.9883	-0.2772	1.9883	-0.4061	1.9883	-0.2772	3.9774	2.675	1.99	-0.2957	1.99	-0.2435	1.99	-0.135	1.99	-0.0321
3.9402	15.1011	1.9917	-0.0688	1.9917	-0.032	1.9917	-0.0688	1.9917	-0.032	3.9805	1.4347	1.99	-0.4061	1.99	-0.2762	1.99	-0.4061	1.99	-0.2762	3.9807	2.4878	1.9917	-0.296	1.9917	-0.2441	1.9917	-0.1322	1.9917	-0.0321
3.9435	15.139	1.9933	-0.0614	1.9933	-0.032	1.9933	-0.0614	1.9933	-0.032	3.9839	1.4875	1.9917	-0.406	1.9917	-0.275	1.9917	-0.406	1.9917	-0.275	3.9841	2.3069	1.9933	-0.2964	1.9933	-0.2446	1.9933	-0.1292	1.9933	-0.0321
3.9468	15.1729	1.995	-0.0533	1.995	-0.032	1.995	-0.0533	1.995	-0.032	3.9872	1.5418	1.9933	-0.406	1.9933	-0.2739	1.9933	-0.406	1.9933	-0.2739	3.9874	2.133	1.995	-0.2967	1.995	-0.245	1.995	-0.1261	1.995	-0.0321
3.9501	15.2027	1.9967	-0.0444	1.9967	-0.032	1.9967	-0.0444	1.9967	-0.032	3.9905	1.5978	1.995	-0.406	1.995	-0.2727	1.995	-0.406	1.995	-0.2727	3.9907	1.9661	1.9967	-0.297	1.9967	-0.2456	1.9967	-0.1229	1.9967	-0.0321
3.9534	15.2283	1.9983	-0.0348	1.9983	-0.032	1.9983	-0.0348	1.9983	-0.032	3.9939	1.6548	1.9967	-0.4059	1.9967	-0.2716	1.9967	-0.4059	1.9967	-0.2716	3.9941	1.8059	1.9983	-0.2973	1.9983	-0.2461	1.9983	-0.1194	1.9983	-0.0321
3.9567	15.2498	2	-0.0243	2	-0.032	2	-0.0243	2	-0.032	3.9972	1.7136	1.9983	-0.4059	1.9983	-0.2704	1.9983	-0.4059	1.9983	-0.2704	3.9974	1.6525	2	-0.2976	2	-0.2467	2	-0.1157	2	-0.0321
3.96	15.267	2.0017	-0.0128	2.0017	-0.032	2.0017	-0.0128	2.0017	-0.032	4.0005	1.7738	2	-0.4059	2	-0.2693	2	-0.4059	2	-0.2693	4.0007	1.5062	2.0017	-0.2979	2.0017	-0.2472	2.0017	-0.1118	2.0017	-0.0321
3.9633	15.2801	2.0033	-0.00027471	2.0033	-0.032	2.0033	-0.00027471	2.0033	-0.032	4.0039	1.8354	2.0017	-0.4058	2.0017	-0.2681	2.0017	-0.4058	2.0017	-0.2681	4.0041	1.367	2.0033	-0.2982	2.0033	-0.2476	2.0033	-0.1077	2.0033	-0.0321
3.9666	15.289	2.005	0.0133	2.005	-0.032	2.005	0.0133	2.005	-0.032	4.0072	1.8988	2.0033	-0.4025	2.0033	-0.267	2.0033	-0.4025	2.0033	-0.267	4.0074	1.2346	2.005	-0.2985	2.005	-0.2481	2.005	-0.1033	2.005	-0.0321
3.9699	15.2936	2.0067	0.028	2.0067	-0.032	2.0067	0.028	2.0067	-0.032	4.0105	1.9632	2.005	-0.3993	2.005	-0.2658	2.005	-0.3993	2.005	-0.2658	4.0107	1.1092	2.0067	-0.2988	2.0067	-0.2487	2.0067	-0.0985	2.0067	-0.0321
3.9732	15.2941	2.0083	0.0437	2.0083	-0.032	2.0083	0.0437	2.0083	-0.032	4.0139	2.0293	2.0067	-0.3963	2.0067	-0.2646	2.0067	-0.3963	2.0067	-0.2646	4.0141	0.9909	2.0083	-0.2991	2.0083	-0.2492	2.0083	-0.0935	2.0083	-0.0321
3.9765	15.2903	2.01	0.0603	2.01	-0.032	2.01	0.0603	2.01	-0.032	4.0172	2.0969	2.0083	-0.3933	2.0083	-0.2636	2.0083	-0.3933	2.0083	-0.2636	4.0174	0.8791	2.01	-0.2993	2.01	-0.2496	2.01	-0.088	2.01	-0.0321
3.9798	15.2823	2.0117	0.0776	2.0117	-0.032	2.0117	0.0776	2.0117	-0.032	4.0205	2.1662	2.01	-0.3904	2.01	-0.2624	2.01	-0.3904	2.01	-0.2624	4.0207	0.7744	2.0117	-0.2996	2.0117	-0.2502	2.0117	-0.0821	2.0117	-0.0321
3.9831	15.2702	2.0133	0.0954	2.0133	-0.032	2.0133	0.0954	2.0133	-0.032	4.0239	2.2369	2.0117	-0.3877	2.0117	-0.2612	2.0117	-0.3877	2.0117	-0.2612	4.0241	0.6767	2.0133	-0.2999	2.0133	-0.2507	2.0133	-0.0758	2.0133	-0.0321
3.9864	15.2538	2.015	0.1134	2.015	-0.032	2.015	0.1134	2.015	-0.032	4.0272	2.3089	2.0133	-0.385	2.0133	-0.2601	2.0133	-0.385	2.0133	-0.2601	4.0274	0.5859	2.015	-0.3001	2.015	-0.2512	2.015	-0.069	2.015	-0.0321
3.9897	15.2334	2.0167	0.1313	2.0167	-0.032	2.0167	0.1313	2.0167	-0.032	4.0305	2.3825	2.015	-0.3824	2.015	-0.2589	2.015	-0.3824	2.015	-0.2589	4.0307	0.5014	2.0167	-0.3004	2.0167	-0.2516	2.0167	-0.0615	2.0167	-0.0321
3.993	15.2089	2.0183	0.1487	2.0183	-0.032	2.0183	0.1487	2.0183	-0.032	4.0339	2.4574	2.0167	-0.3799	2.0167	-0.2577	2.0167	-0.3799	2.0167	-0.2577	4.0341	0.424	2.0183	-0.3006	2.0183	-0.2522	2.0183	-0.0534	2.0183	-0.0321
3.9963	15.1803	2.02	0.1655	2.02	-0.032	2.02	0.1655	2.02	-0.032	4.0372	2.534	2.0183	-0.3775	2.0183	-0.2565	2.0183	-0.3775	2.0183	-0.2565	4.0374	0.3531	2.02	-0.3008	2.02	-0.2526	2.02	-0.0446	2.02	-0.0321
3.9996	15.1477	2.0217	0.1814	2.0217	-0.032	2.0217	0.1814	2.0217	-0.032	4.0405	2.6121	2.02	-0.3752	2.02	-0.2554	2.02	-0.3752	2.02	-0.2554	4.0407	0.2886	2.0217	-0.3011	2.0217	-0.2531	2.0217	-0.035	2.0217	-0.0321
4.0029	15.1111	2.0233	0.1962	2.0233	-0.032	2.0233	0.1962	2.0233	-0.032	4.0439	2.6915	2.0217	-0.3729	2.0217	-0.2542	2.0217	-0.3729	2.0217	-0.2542	4.0441	0.2308	2.0233	-0.3013	2.0233	-0.2537	2.0233	-0.0245	2.0233	-0.0321
4.0062	15.0706	2.025	0.2097	2.025	-0.032	2.025	0.2097	2.025	-0.032	4.0472	2.7724	2.0233	-0.3707	2.0233	-0.253	2.0233	-0.3707	2.0233	-0.253	4.0474	0.1793	2.025	-0.3015	2.025	-0.2541	2.025	-0.013	2.025	-0.0321
4.0095	15.0263	2.0267	0.222	2.0267	-0.032	2.0267	0.222	2.0267	-0.032	4.0505	2.8546	2.025	-0.3686	2.025	-0.2518	2.025	-0.3686	2.025	-0.2518	4.0507	0.1337	2.0267	-0.3017	2.0267	-0.2546	2.0267	-0.0005048	2.0267	-0.0321
4.0128	14.9782	2.0283	0.2329	2.0283	-0.032	2.0283	0.2329	2.0283	-0.032	4.0539	2.9383	2.0267	-0.3666	2.0267	-0.2506	2.0267	-0.3666	2.0267	-0.2506	4.0541	0.0944	2.0283	-0.3019	2.0283	-0.255	2.0283	0.0131	2.0283	-0.0321
4.0161	14.9264	2.03	0.2424	2.03	-0.032	2.03	0.2424	2.03	-0.032	4.0572	3.0237	2.0283	-0.3646	2.0283	-0.2494	2.0283	-0.3646	2.0283	-0.2494	4.0574	0.0612	2.03	-0.3021	2.03	-0.2556	2.03	0.0277	2.03	-0.0321
4.0194	14.8709	2.0317	0.2503	2.0317	-0.032	2.0317	0.2503	2.0317	-0.032	4.0605	3.1101	2.03	-0.3626	2.03	-0.2483	2.03	-0.3626	2.03	-0.2483	4.0607	0.0339	2.0317	-0.3023	2.0317	-0.256	2.0317	0.0434	2.0317	-0.0321
4.0227	14.8119	2.0333	0.2567	2.0333	-0.032	2.0333	0.2567	2.0333	-0.032	4.0638	3.198	2.0317	-0.3608	2.0317	-0.2471	2.0317	-0.3608	2.0317	-0.2471	4.0641	0.0124	2.0333	-0.3025	2.0333	-0.2565	2.0333	0.06	2.0333	-0.0321
4.026	14.7493	2.035	0.2617	2.035	-0.032	2.035	0.2617	2.035	-0.032	4.0672	3.2872	2.0333	-0.3589	2.0333	-0.2459	2.0333	-0.3589	2.0333	-0.2459	4.0674	0.0034996	2.035	-0.3027	2.035	-0.2569	2.035	0.0773	2.035	-0.0321
4.0293	14.6834	2.0367	0.2652	2.0367	-0.032	2.0367	0.2652	2.0367	-0.032	4.0705	3.3779	2.035	-0.3572	2.035	-0.2447	2.035	-0.3572	2.035	-0.2447	4.0707	0.0139	2.0367	-0.3029	2.0367	-0.2575	2.0367	0.0951	2.0367	-0.0321
4.0326	14.6142	2.0383	0.2673	2.0383	-0.032	2.0383	0.2673	2.0383	-0.032	4.0738	3.4699	2.0367	-0.3554	2.0367	-0.2435	2.0367	-0.3554	2.0367	-0.2435	4.0741	0.019	2.0383	-0.3031	2.0383	-0.2579	2.0383	0.113	2.0383	-0.0321
4.0359	14.5418	2.04	0.2682	2.04	-0.032	2.04	0.2682	2.04	-0.032	4.0772	3.563	2.0383	-0.3538	2.0383	-0.2423	2.0383	-0.3538	2.0383	-0.2423	4.0774	0.0188	2.04	-0.3032	2.04	-0.2584	2.04	0.1309	2.04	-0.0321
4.0392	14.4663	2.0417	0.2678	2.0417	-0.032	2.0417	0.2678	2.0417	-0.032	4.0805	3.6572	2.04	-0.3521	2.04	-0.2411	2.04	-0.3521	2.04	-0.2411	4.0807	0.0137	2.0417	-0.3034	2.0417	-0.2588	2.0417	0.1483	2.0417	-0.0321
4.0425	14.3878	2.0433	0.2663	2.0433	-0.032	2.0433	0.2663	2.0433	-0.032	4.0838	3.7527	2.0417	-0.3506	2.0417	-0.2399	2.0417	-0.3506	2.0417	-0.2399	4.0841	0.0035967	2.0433	-0.3036	2.0433	-0.2593	2.0433	0.1651	2.0433	-0.0321
4.0458	14.3064	2.045	0.2638	2.045	-0.032	2.045	0.2638	2.045	-0.032	4.0872	3.8497	2.0433	-0.349	2.0433	-0.2387	2.0433	-0.349	2.0433	-0.2387	4.0874	0.0112	2.045	-0.3037	2.045	-0.2597	2.045	0.1809	2.045	-0.0321
4.0491	14.2222	2.0467	0.2604	2.0467	-0.032	2.0467	0.2604	2.0467	-0.032	4.0905	3.9477	2.045	-0.3475	2.045	-0.2375	2.045	-0.3475	2.045	-0.2375	4.0907	0.0306	2.0467	-0.3039	2.0467	-0.2603	2.0467	0.1957	2.0467	-0.0321
4.0524	14.1353	2.0483	0.2563	2.0483	-0.032	2.0483	0.2563	2.0483	-0.032	4.0938	4.0464	2.0467	-0.3461	2.0467	-0.2363	2.0467	-0.3461	2.0467	-0.2363	4.0941	0.0542	2.0483	-0.304	2.0483	-0.2607	2.0483	0.2093	2.0483	-0.0321
4.0557	14.0459	2.05	0.2516	2.05	-0.032	2.05	0.2516	2.05	-0.032	4.0972	4.1465	2.0483	-0.3447	2.0483	-0.2351	2.0483	-0.3447	2.0483	-0.2351	4.0974	0.0822	2.05	-0.3042	2.05	-0.2611	2.05	0.2216	2.05	-0.0321
4.059	13.954	2.0517	0.2463	2.0517	-0.032	2.0517	0.2463	2.0517	-0.032	4.1005	4.2476	2.05	-0.3433	2.05	-0.2339	2.05	-0.3433	2.05	-0.2339	4.1007	0.1141	2.0517	-0.3043	2.0517	-0.2616	2.0517	0.2325	2.0517	-0.0321
4.0623	13.8599	2.0533	0.2405	2.0533	-0.032	2.0533	0.2405	2.0533	-0.032	4.1038	4.3498	2.0517	-0.3419	2.0517	-0.2327	2.0517	-0.3419	2.0517	-0.2327	4.1041	0.1499	2.0533	-0.3044	2.0533	-0.262	2.0533	0.2419	2.0533	-0.0321
4.0656	13.7636	2.055	0.2344	2.055	-0.032	2.055	0.2344	2.055	-0.032	4.1072	4.4527	2.0533	-0.3406	2.0533	-0.2315	2.0533	-0.3406	2.0533	-0.2315	4.1074	0.1895	2.055	-0.3046	2.055	-0.2624	2.055	0.2499	2.055	-0.0321
4.0689	13.6652	2.0567	0.228	2.0567	-0.032	2.0567	0.228	2.0567	-0.032	4.1105	4.5567	2.055	-0.3393	2.055	-0.2303	2.055	-0.3393	2.055	-0.2303	4.1107	0.2325	2.0567	-0.3047	2.0567	-0.2628	2.0567	0.2563	2.0567	-0.0321
4.0722	13.5648	2.0583	0.2214	2.0583	-0.032	2.0583	0.2214	2.0583	-0.032	4.1138	4.6613	2.0567	-0.3381	2.0567	-0.2291	2.0567	-0.3381	2.0567	-0.2291	4.1141	0.2786	2.0583	-0.3048	2.0583	-0.2634	2.0583	0.2613	2.0583	-0.0321
4.0755	13.4627	2.06	0.2146	2.06	-0.032	2.06	0.2146	2.06	-0.032	4.1172	4.7667	2.0583	-0.3369	2.0583	-0.2278	2.0583	-0.3369	2.0583	-0.2278	4.1174	0.3278	2.06	-0.3049	2.06	-0.2638	2.06	0.2649	2.06	-0.0321
4.0788	13.3589	2.0617	0.2077	2.0617	-0.032	2.0617	0.2077	2.0617	-0.032	4.1205	4.8731	2.06	-0.3357	2.06	-0.2266	2.06	-0.3357	2.06	-0.2266	4.1207	0.3804	2.0617	-0.305	2.0617	-0.2642	2.0617	0.267	2.0617	-0.0321
4.0821	13.2536	2.0633	0.2008	2.0633	-0.032	2.0633	0.2008	2.0633	-0.032	4.1238	4.9798	2.0617	-0.3345	2.0617	-0.2254	2.0617	-0.3345	2.0617	-0.2254	4.1241	0.4353	2.0633	-0.3052	2.0633	-0.2646	2.0633	0.2678	2.0633	-0.0321
4.0854	13.1469	2.065	0.1938	2.065	-0.032	2.065	0.1938	2.065	-0.032	4.1272	5.0873	2.0633	-0.3333	2.0633	-0.2242	2.0633	-0.3333	2.0633	-0.2242	4.1274	0.4928	2.065	-0.3053	2.065	-0.2651	2.065	0.2675	2.065	-0.0321
4.0887	13.039	2.0667	0.1868	2.0667	-0.032	2.0667	0.1868	2.0667	-0.032	4.1305	5.1954	2.065	-0.3322	2.065	-0.223	2.065	-0.3322	2.065	-0.223	4.1307	0.5526	2.0667	-0.3054	2.0667	-0.2656	2.0667	0.266	2.0667	-0.0321
4.092	12.9299	2.0683	0.1798	2.0683	-0.032	2.0683	0.1798	2.0683	-0.032	4.1338	5.3039	2.0667	-0.3311	2.0667	-0.2218	2.0667	-0.3311	2.0667	-0.2218	4.1341	0.6148	2.0683	-0.3055	2.0683	-0.266	2.0683	0.2635	2.0683	-0.0321
4.0953	12.8198	2.07	0.1728	2.07	-0.032	2.07	0.1728	2.07	-0.032	4.1372	5.4131	2.0683	-0.3301	2.0683	-0.2206	2.0683	-0.3301	2.0683	-0.2206	4.1374	0.679	2.07	-0.3056	2.07	-0.2664	2.07	0.2602	2.07	-0.0321
4.0986	12.7089	2.0717	0.1658	2.0717	-0.032	2.0717	0.1658	2.0717	-0.032	4.1405	5.5227	2.07	-0.329	2.07	-0.2193	2.07	-0.329	2.07	-0.2193	4.1407	0.7448	2.0717	-0.3057	2.0717	-0.2668	2.0717	0.2561	2.0717	-0.0321
4.1019	12.5973	2.0733	0.1589	2.0733	-0.032	2.0733	0.1589	2.0733	-0.032	4.1438	5.6322	2.0717	-0.328	2.0717	-0.2181	2.0717	-0.328	2.0717	-0.2181	4.1441	0.812	2.0733	-0.3057	2.0733	-0.2672	2.0733	0.2514	2.0733	-0.0321
4.1052	12.4852	2.075	0.1521	2.075	-0.032	2.075	0.1521	2.075	-0.032	4.1472	5.7425	2.0733	-0.327	2.0733	-0.2169	2.0733	-0.327	2.0733	-0.2169	4.1474	0.8808	2.075	-0.3058	2.075	-0.2677	2.075	0.2461	2.075	-0.0321
4.1085	12.3726	2.0767	0.1453	2.0767	-0.032	2.0767	0.1453	2.0767	-0.032	4.1505	5.8527	2.075	-0.326	2.075	-0.2157	2.075	-0.326	2.075	-0.2157	4.1507	0.951	2.0767	-0.3059	2.0767	-0.2681	2.0767	0.2404	2.0767	-0.0321
4.1118	12.2597	2.0783	0.1386	2.0783	-0.032	2.0783	0.1386	2.0783	-0.032	4.1538	5.963	2.0767	-0.3251	2.0767	-0.2145	2.0767	-0.3251	2.0767	-0.2145	4.1541	1.0221	2.0783	-0.306	2.0783	-0.2685	2.0783	0.2343	2.0783	-0.0321
4.1151	12.1467	2.08	0.1319	2.08	-0.032	2.08	0.1319	2.08	-0.032	4.1571	6.0732	2.0783	-0.3241	2.0783	-0.2133	2.0783	-0.3241	2.0783	-0.2133	4.1574	1.0939	2.08	-0.3061	2.08	-0.2689	2.08	0.2279	2.08	-0.0321
4.1184	12.0336	2.0817	0.1253	2.0817	-0.032	2.0817	0.1253	2.0817	-0.032	4.1605	6.1838	2.08	-0.3232	2.08	-0.212	2.08	-0.3232	2.08	-0.212	4.1607	1.1668	2.0817	-0.3061	2.0817	-0.2693	2.0817	0.2213	2.0817	-0.0321
4.1217	11.9207	2.0833	0.1188	2.0833	-0.032	2.0833	0.1188	2.0833	-0.032	4.1638	6.2941	2.0817	-0.3223	2.0817	-0.2108	2.0817	-0.3223	2.0817	-0.2108	4.1641	1.2399	2.0833	-0.3062	2.0833	-0.2697	2.0833	0.2146	2.0833	-0.0321
4.125	11.808	2.085	0.1123	2.085	-0.032	2.085	0.1123	2.085	-0.032	4.1671	6.4043	2.0833	-0.3214	2.0833	-0.2096	2.0833	-0.3214	2.0833	-0.2096	4.1674	1.3134	2.085	-0.3063	2.085	-0.2701	2.085	0.2077	2.085	-0.0321
4.1283	11.6957	2.0867	0.1059	2.0867	-0.032	2.0867	0.1059	2.0867	-0.032	4.1705	6.5142	2.085	-0.3205	2.085	-0.2084	2.085	-0.3205	2.085	-0.2084	4.1707	1.3869	2.0867	-0.3063	2.0867	-0.2705	2.0867	0.2008	2.0867	-0.0321
4.1316	11.5839	2.0883	0.0996	2.0883	-0.032	2.0883	0.0996	2.0883	-0.032	4.1738	6.6241	2.0867	-0.3197	2.0867	-0.207	2.0867	-0.3197	2.0867	-0.207	4.1741	1.4603	2.0883	-0.3064	2.0883	-0.271	2.0883	0.1938	2.0883	-0.0321
4.1349	11.4727	2.09	0.0934	2.09	-0.032	2.09	0.0934	2.09	-0.032	4.1771	6.7333	2.0883	-0.3188	2.0883	-0.2058	2.0883	-0.3188	2.0883	-0.2058	4.1774	1.5339	2.09	-0.3065	2.09	-0.2714	2.09	0.1868	2.09	-0.0321
4.1382	11.3623	2.0917	0.0873	2.0917	-0.032	2.0917	0.0873	2.0917	-0.032	4.1805	6.8425	2.09	-0.318	2.09	-0.2046	2.09	-0.318	2.09	-0.2046	4.1807	1.607	2.0917	-0.3065	2.0917	-0.2718	2.0917	0.1798	2.0917	-0.0321
4.1415	11.2528	2.0933	0.0812	2.0933	-0.032	2.0933	0.0812	2.0933	-0.032	4.1838	6.9507	2.0917	-0.3172	2.0917	-0.2034	2.0917	-0.3172	2.0917	-0.2034	4.1841	1.6795	2.0933	-0.3066	2.0933	-0.272	2.0933	0.1729	2.0933	-0.0321
4.1448	11.1442	2.095	0.0752	2.095	-0.032	2.095	0.0752	2.095	-0.032	4.1871	7.0588	2.0933	-0.3164	2.0933	-0.2021	2.0933	-0.3164	2.0933	-0.2021	4.1874	1.7516	2.095	-0.3066	2.095	-0.2724	2.095	0.1659	2.095	-0.0321
4.1481	11.0368	2.0967	0.0693	2.0967	-0.032	2.0967	0.0693	2.0967	-0.032	4.1905	7.1659	2.095	-0.3156	2.095	-0.2009	2.095	-0.3156	2.095	-0.2009	4.1907	1.8228	2.0967	-0.3067	2.0967	-0.2728	2.0967	0.159	2.0967	-0.0321
4.1514	10.9307	2.0983	0.0635	2.0983	-0.032	2.0983	0.0635	2.0983	-0.032	4.1938	7.2727	2.0967	-0.3148	2.0967	-0.1997	2.0967	-0.3148	2.0967	-0.1997	4.1941	1.893	2.0983	-0.3067	2.0983	-0.2732	2.0983	0.1522	2.0983	-0.0321
4.1547	10.8258	2.1	0.0577	2.1	-0.032	2.1	0.0577	2.1	-0.032	4.1971	7.3784	2.0983	-0.3141	2.0983	-0.1985	2.0983	-0.3141	2.0983	-0.1985	4.1974	1.9621	2.1	-0.3067	2.1	-0.2737	2.1	0.1454	2.1	-0.0321
4.158	10.7225	2.1017	0.052	2.1017	-0.032	2.1017	0.052	2.1017	-0.032	4.2005	7.4834	2.1	-0.3133	2.1	-0.1972	2.1	-0.3133	2.1	-0.1972	4.2007	2.03	2.1017	-0.3068	2.1017	-0.2741	2.1017	0.1387	2.1017	-0.0321
4.1613	10.6207	2.1033	0.0463	2.1033	-0.032	2.1033	0.0463	2.1033	-0.032	4.2038	7.5873	2.1017	-0.3126	2.1017	-0.196	2.1017	-0.3126	2.1017	-0.196	4.204	2.0967	2.1033	-0.3068	2.1033	-0.2743	2.1033	0.1321	2.1033	-0.0314
4.1646	10.5205	2.105	0.0407	2.105	-0.032	2.105	0.0407	2.105	-0.032	4.2071	7.6902	2.1033	-0.3119	2.1033	-0.1948	2.1033	-0.3119	2.1033	-0.1948	4.2074	2.1619	2.105	-0.3068	2.105	-0.2747	2.105	0.1255	2.105	-0.0314
4.1679	10.4221	2.1067	0.0351	2.1067	-0.032	2.1067	0.0351	2.1067	-0.032	4.2105	7.7924	2.105	-0.3112	2.105	-0.1936	2.105	-0.3112	2.105	-0.1936	4.2107	2.2255	2.1067	-0.3069	2.1067	-0.2751	2.1067	0.119	2.1067	-0.0313
4.1712	10.3256	2.1083	0.0295	2.1083	-0.032	2.1083	0.0295	2.1083	-0.032	4.2138	7.8932	2.1067	-0.3105	2.1067	-0.1923	2.1067	-0.3105	2.1067	-0.1923	4.2141	2.2872	2.1083	-0.3069	2.1083	-0.2755	2.1083	0.1125	2.1083	-0.0313
4.1745	10.231	2.11	0.024	2.11	-0.032	2.11	0.024	2.11	-0.032	4.2171	7.993	2.1083	-0.3098	2.1083	-0.1911	2.1083	-0.3098	2.1083	-0.1911	4.2174	2.3472	2.11	-0.3069	2.11	-0.2758	2.11	0.1062	2.11	-0.0313
4.1778	10.1384	2.1117	0.0184	2.1117	-0.032	2.1117	0.0184	2.1117	-0.032	4.2205	8.0913	2.11	-0.3091	2.11	-0.1899	2.11	-0.3091	2.11	-0.1899	4.2207	2.4053	2.1117	-0.3069	2.1117	-0.2762	2.1117	0.0999	2.1117	-0.0313
4.1811	10.0479	2.1133	0.0128	2.1133	-0.032	2.1133	0.0128	2.1133	-0.032	4.2238	8.1886	2.1117	-0.3084	2.1117	-0.1886	2.1117	-0.3084	2.1117	-0.1886	4.2241	2.4615	2.1133	-0.307	2.1133	-0.2766	2.1133	0.0937	2.1133	-0.0313
4.1844	9.9596	2.115	0.0072039	2.115	-0.032	2.115	0.0072039	2.115	-0.032	4.2271	8.2845	2.1133	-0.3077	2.1133	-0.1874	2.1133	-0.3077	2.1133	-0.1874	4.2274	2.5154	2.115	-0.307	2.115	-0.2769	2.115	0.0875	2.115	-0.0313
4.1877	9.8735	2.1167	0.0015705	2.1167	-0.032	2.1167	0.0015705	2.1167	-0.032	4.2305	8.379	2.115	-0.3071	2.115	-0.1862	2.115	-0.3071	2.115	-0.1862	4.2307	2.5673	2.1167	-0.307	2.1167	-0.2773	2.1167	0.0815	2.1167	-0.0313
4.191	9.7898	2.1183	-0.0041007	2.1183	-0.032	2.1183	-0.0041007	2.1183	-0.032	4.2338	8.4721	2.1167	-0.3064	2.1167	-0.1848	2.1167	-0.3064	2.1167	-0.1848	4.2341	2.6168	2.1183	-0.307	2.1183	-0.2777	2.1183	0.0755	2.1183	-0.0312
4.1943	9.7084	2.12	-0.0098169	2.12	-0.032	2.12	-0.0098169	2.12	-0.032	4.2371	8.5635	2.1183	-0.3058	2.1183	-0.1836	2.1183	-0.3058	2.1183	-0.1836	4.2374	2.664	2.12	-0.307	2.12	-0.278	2.12	0.0696	2.12	-0.0312
4.1976	9.6295	2.1217	-0.0156	2.1217	-0.032	2.1217	-0.0156	2.1217	-0.032	4.2405	8.6534	2.12	-0.3052	2.12	-0.1824	2.12	-0.3052	2.12	-0.1824	4.2407	2.7085	2.1217	-0.307	2.1217	-0.2784	2.1217	0.0638	2.1217	-0.0312
4.2009	9.553	2.1233	-0.0214	2.1233	-0.032	2.1233	-0.0214	2.1233	-0.032	4.2438	8.7416	2.1217	-0.3045	2.1217	-0.1812	2.1217	-0.3045	2.1217	-0.1812	4.244	2.7508	2.1233	-0.307	2.1233	-0.2786	2.1233	0.0581	2.1233	-0.0312
4.2042	9.4792	2.125	-0.0273	2.125	-0.032	2.125	-0.0273	2.125	-0.032	4.2471	8.8284	2.1233	-0.3039	2.1233	-0.1799	2.1233	-0.3039	2.1233	-0.1799	4.2474	2.7907	2.125	-0.307	2.125	-0.2791	2.125	0.0524	2.125	-0.0312
4.2075	9.4078	2.1267	-0.0332	2.1267	-0.032	2.1267	-0.0332	2.1267	-0.032	4.2504	8.9134	2.125	-0.3033	2.125	-0.1787	2.125	-0.3033	2.125	-0.1787	4.2507	2.8276	2.1267	-0.307	2.1267	-0.2793	2.1267	0.0467	2.1267	-0.0312
4.2108	9.3392	2.1283	-0.0392	2.1283	-0.032	2.1283	-0.0392	2.1283	-0.032	4.2538	8.9968	2.1267	-0.3027	2.1267	-0.1775	2.1267	-0.3027	2.1267	-0.1775	4.254	2.8622	2.1283	-0.307	2.1283	-0.2797	2.1283	0.0411	2.1283	-0.0312
4.2141	9.2731	2.13	-0.0453	2.13	-0.032	2.13	-0.0453	2.13	-0.032	4.2571	9.078	2.1283	-0.3021	2.1283	-0.1762	2.1283	-0.3021	2.1283	-0.1762	4.2574	2.8938	2.13	-0.307	2.13	-0.28	2.13	0.0356	2.13	-0.0311
4.2174	9.2098	2.1317	-0.0514	2.1317	-0.032	2.1317	-0.0514	2.1317	-0.032	4.2604	9.1578	2.13	-0.3015	2.13	-0.175	2.13	-0.3015	2.13	-0.175	4.2607	2.9231	2.1317	-0.307	2.1317	-0.2804	2.1317	0.03	2.1317	-0.0311
4.2207	9.1492	2.1333	-0.0575	2.1333	-0.032	2.1333	-0.0575	2.1333	-0.032	4.2638	9.2355	2.1317	-0.3009	2.1317	-0.1738	2.1317	-0.3009	2.1317	-0.1738	4.264	2.9493	2.1333	-0.307	2.1333	-0.2807	2.1333	0.0245	2.1333	-0.0311
4.224	9.0913	2.135	-0.0637	2.135	-0.032	2.135	-0.0637	2.135	-0.032	4.2671	9.3118	2.1333	-0.3004	2.1333	-0.1726	2.1333	-0.3004	2.1333	-0.1726	4.2674	2.9726	2.135	-0.307	2.135	-0.2809	2.135	0.0189	2.135	-0.0311
4.2273	9.0362	2.1367	-0.0699	2.1367	-0.032	2.1367	-0.0699	2.1367	-0.032	4.2704	9.3856	2.135	-0.2998	2.135	-0.1713	2.135	-0.2998	2.135	-0.1713	4.2707	2.9935	2.1367	-0.307	2.1367	-0.2813	2.1367	0.0134	2.1367	-0.0311
4.2306	8.9838	2.1383	-0.0761	2.1383	-0.032	2.1383	-0.0761	2.1383	-0.032	4.2738	9.4581	2.1367	-0.2992	2.1367	-0.1701	2.1367	-0.2992	2.1367	-0.1701	4.274	3.0111	2.1383	-0.3069	2.1383	-0.2816	2.1383	0.0078081	2.1383	-0.0311
4.2339	8.9342	2.14	-0.0822	2.14	-0.032	2.14	-0.0822	2.14	-0.032	4.2771	9.5284	2.1383	-0.2987	2.1383	-0.1689	2.1383	-0.2987	2.1383	-0.1689	4.2774	3.0264	2.14	-0.3069	2.14	-0.2819	2.14	0.0022123	2.14	-0.0311
4.2372	8.8874	2.1417	-0.0884	2.1417	-0.032	2.1417	-0.0884	2.1417	-0.032	4.2804	9.5967	2.14	-0.2981	2.14	-0.1676	2.14	-0.2981	2.14	-0.1676	4.2807	3.0384	2.1417	-0.3069	2.1417	-0.2823	2.1417	-0.0034191	2.1417	-0.031
4.2405	8.8433	2.1433	-0.0944	2.1433	-0.032	2.1433	-0.0944	2.1433	-0.032	4.2838	9.6632	2.1417	-0.2975	2.1417	-0.1664	2.1417	-0.2975	2.1417	-0.1664	4.284	3.0481	2.1433	-0.3069	2.1433	-0.2826	2.1433	-0.0090935	2.1433	-0.031
4.2438	8.802	2.145	-0.1004	2.145	-0.032	2.145	-0.1004	2.145	-0.032	4.2871	9.7276	2.1433	-0.297	2.1433	-0.1652	2.1433	-0.297	2.1433	-0.1652	4.2874	3.0547	2.145	-0.3068	2.145	-0.2828	2.145	-0.0148	2.145	-0.031
4.2471	8.7634	2.1467	-0.1063	2.1467	-0.032	2.1467	-0.1063	2.1467	-0.032	4.2904	9.7902	2.145	-0.2965	2.145	-0.164	2.145	-0.2965	2.145	-0.164	4.2907	3.0583	2.1467	-0.3068	2.1467	-0.2832	2.1467	-0.0206	2.1467	-0.031
4.2504	8.7275	2.1483	-0.112	2.1483	-0.032	2.1483	-0.112	2.1483	-0.032	4.2938	9.8508	2.1467	-0.2959	2.1467	-0.1626	2.1467	-0.2959	2.1467	-0.1626	4.294	3.0594	2.1483	-0.3068	2.1483	-0.2835	2.1483	-0.0264	2.1483	-0.031
4.2537	8.6944	2.15	-0.1176	2.15	-0.032	2.15	-0.1176	2.15	-0.032	4.2971	9.9095	2.1483	-0.2954	2.1483	-0.1614	2.1483	-0.2954	2.1483	-0.1614	4.2974	3.0577	2.15	-0.3067	2.15	-0.2838	2.15	-0.0323	2.15	-0.031
4.257	8.6639	2.1517	-0.123	2.1517	-0.032	2.1517	-0.123	2.1517	-0.032	4.3004	9.9663	2.15	-0.2949	2.15	-0.1602	2.15	-0.2949	2.15	-0.1602	4.3007	3.053	2.1517	-0.3067	2.1517	-0.284	2.1517	-0.0383	2.1517	-0.031
4.2603	8.6361	2.1533	-0.1282	2.1533	-0.032	2.1533	-0.1282	2.1533	-0.032	4.3038	10.0212	2.1517	-0.2943	2.1517	-0.159	2.1517	-0.2943	2.1517	-0.159	4.304	3.0461	2.1533	-0.3066	2.1533	-0.2843	2.1533	-0.0443	2.1533	-0.031
4.2636	8.6109	2.155	-0.1332	2.155	-0.032	2.155	-0.1332	2.155	-0.032	4.3071	10.0744	2.1533	-0.2938	2.1533	-0.1577	2.1533	-0.2938	2.1533	-0.1577	4.3074	3.0361	2.155	-0.3066	2.155	-0.2846	2.155	-0.0503	2.155	-0.0309
4.2669	8.5883	2.1567	-0.138	2.1567	-0.032	2.1567	-0.138	2.1567	-0.032	4.3104	10.1255	2.155	-0.2933	2.155	-0.1565	2.155	-0.2933	2.155	-0.1565	4.3107	3.0238	2.1567	-0.3066	2.1567	-0.285	2.1567	-0.0564	2.1567	-0.0309
4.2702	8.5682	2.1583	-0.1426	2.1583	-0.032	2.1583	-0.1426	2.1583	-0.032	4.3138	10.1748	2.1567	-0.2928	2.1567	-0.1553	2.1567	-0.2928	2.1567	-0.1553	4.314	3.0088	2.1583	-0.3065	2.1583	-0.2853	2.1583	-0.0626	2.1583	-0.0309
4.2735	8.5506	2.16	-0.1469	2.16	-0.032	2.16	-0.1469	2.16	-0.032	4.3171	10.2225	2.1583	-0.2923	2.1583	-0.1541	2.1583	-0.2923	2.1583	-0.1541	4.3174	2.9912	2.16	-0.3065	2.16	-0.2855	2.16	-0.0687	2.16	-0.0309
4.2768	8.5355	2.1617	-0.1509	2.1617	-0.032	2.1617	-0.1509	2.1617	-0.032	4.3204	10.2683	2.16	-0.2918	2.16	-0.1528	2.16	-0.2918	2.16	-0.1528	4.3207	2.9712	2.1617	-0.3064	2.1617	-0.2858	2.1617	-0.0749	2.1617	-0.0309
4.2801	8.5227	2.1633	-0.1548	2.1633	-0.032	2.1633	-0.1548	2.1633	-0.032	4.3238	10.3124	2.1617	-0.2913	2.1617	-0.1516	2.1617	-0.2913	2.1617	-0.1516	4.324	2.949	2.1633	-0.3064	2.1633	-0.2861	2.1633	-0.081	2.1633	-0.0309
4.2834	8.5123	2.165	-0.1583	2.165	-0.032	2.165	-0.1583	2.165	-0.032	4.3271	10.3547	2.1633	-0.2908	2.1633	-0.1504	2.1633	-0.2908	2.1633	-0.1504	4.3274	2.924	2.165	-0.3063	2.165	-0.2863	2.165	-0.0871	2.165	-0.0309
4.2867	8.5041	2.1667	-0.1617	2.1667	-0.032	2.1667	-0.1617	2.1667	-0.032	4.3304	10.3954	2.165	-0.2903	2.165	-0.1492	2.165	-0.2903	2.165	-0.1492	4.3307	2.8971	2.1667	-0.3063	2.1667	-0.2866	2.1667	-0.0931	2.1667	-0.0309
4.29	8.4982	2.1683	-0.1647	2.1683	-0.032	2.1683	-0.1647	2.1683	-0.032	4.3338	10.4346	2.1667	-0.2898	2.1667	-0.148	2.1667	-0.2898	2.1667	-0.148	4.334	2.8679	2.1683	-0.3062	2.1683	-0.2869	2.1683	-0.0991	2.1683	-0.0309
4.2933	8.4945	2.17	-0.1676	2.17	-0.032	2.17	-0.1676	2.17	-0.032	4.3371	10.4724	2.1683	-0.2893	2.1683	-0.1467	2.1683	-0.2893	2.1683	-0.1467	4.3374	2.8362	2.17	-0.3062	2.17	-0.2872	2.17	-0.1049	2.17	-0.0308
4.2966	8.4928	2.1717	-0.1702	2.1717	-0.032	2.1717	-0.1702	2.1717	-0.032	4.3404	10.5088	2.17	-0.2888	2.17	-0.1455	2.17	-0.2888	2.17	-0.1455	4.3407	2.803	2.1717	-0.3061	2.1717	-0.2874	2.1717	-0.1107	2.1717	-0.0308
4.2999	8.4931	2.1733	-0.1725	2.1733	-0.032	2.1733	-0.1725	2.1733	-0.032	4.3438	10.5434	2.1717	-0.2883	2.1717	-0.1443	2.1717	-0.2883	2.1717	-0.1443	4.344	2.7674	2.1733	-0.3061	2.1733	-0.2876	2.1733	-0.1163	2.1733	-0.0308
4.3032	8.4954	2.175	-0.1747	2.175	-0.032	2.175	-0.1747	2.175	-0.032	4.3471	10.577	2.1733	-0.2878	2.1733	-0.1431	2.1733	-0.2878	2.1733	-0.1431	4.3474	2.7302	2.175	-0.306	2.175	-0.2878	2.175	-0.1217	2.175	-0.0308
4.3065	8.4995	2.1767	-0.1767	2.1767	-0.032	2.1767	-0.1767	2.1767	-0.032	4.3504	10.6092	2.175	-0.2873	2.175	-0.1419	2.175	-0.2873	2.175	-0.1419	4.3507	2.691	2.1767	-0.306	2.1767	-0.2881	2.1767	-0.1269	2.1767	-0.0308
4.3098	8.5055	2.1783	-0.1784	2.1783	-0.032	2.1783	-0.1784	2.1783	-0.032	4.3537	10.6404	2.1767	-0.2869	2.1767	-0.1407	2.1767	-0.2869	2.1767	-0.1407	4.354	2.65	2.1783	-0.3059	2.1783	-0.2884	2.1783	-0.132	2.1783	-0.0308
4.3131	8.5131	2.18	-0.18	2.18	-0.032	2.18	-0.18	2.18	-0.032	4.3571	10.6701	2.1783	-0.2864	2.1783	-0.1395	2.1783	-0.2864	2.1783	-0.1395	4.3574	2.6075	2.18	-0.3059	2.18	-0.2886	2.18	-0.1368	2.18	-0.0308
4.3164	8.5224	2.1817	-0.1814	2.1817	-0.032	2.1817	-0.1814	2.1817	-0.032	4.3604	10.6992	2.18	-0.2859	2.18	-0.1382	2.18	-0.2859	2.18	-0.1382	4.3607	2.5633	2.1817	-0.3058	2.1817	-0.2888	2.1817	-0.1414	2.1817	-0.0308
4.3197	8.5333	2.1833	-0.1826	2.1833	-0.032	2.1833	-0.1826	2.1833	-0.032	4.3637	10.7268	2.1817	-0.2854	2.1817	-0.137	2.1817	-0.2854	2.1817	-0.137	4.364	2.5177	2.1833	-0.3058	2.1833	-0.289	2.1833	-0.1458	2.1833	-0.0308
4.323	8.5456	2.185	-0.1837	2.185	-0.032	2.185	-0.1837	2.185	-0.032	4.3671	10.7541	2.1833	-0.2849	2.1833	-0.1358	2.1833	-0.2849	2.1833	-0.1358	4.3674	2.4709	2.185	-0.3057	2.185	-0.2893	2.185	-0.1499	2.185	-0.0307
4.3263	8.5593	2.1867	-0.1847	2.1867	-0.032	2.1867	-0.1847	2.1867	-0.032	4.3704	10.7804	2.185	-0.2845	2.185	-0.1346	2.185	-0.2845	2.185	-0.1346	4.3707	2.4226	2.1867	-0.3056	2.1867	-0.2896	2.1867	-0.1537	2.1867	-0.0307
4.3296	8.5744	2.1883	-0.1855	2.1883	-0.032	2.1883	-0.1855	2.1883	-0.032	4.3737	10.8059	2.1867	-0.284	2.1867	-0.1334	2.1867	-0.284	2.1867	-0.1334	4.374	2.3731	2.1883	-0.3056	2.1883	-0.2897	2.1883	-0.1574	2.1883	-0.0307
4.3329	8.5906	2.19	-0.1862	2.19	-0.032	2.19	-0.1862	2.19	-0.032	4.3771	10.8311	2.1883	-0.2835	2.1883	-0.1322	2.1883	-0.2835	2.1883	-0.1322	4.3774	2.3226	2.19	-0.3055	2.19	-0.29	2.19	-0.1607	2.19	-0.0307
4.3362	8.6079	2.1917	-0.1867	2.1917	-0.032	2.1917	-0.1867	2.1917	-0.032	4.3804	10.8556	2.19	-0.2831	2.19	-0.131	2.19	-0.2831	2.19	-0.131	4.3807	2.271	2.1917	-0.3055	2.1917	-0.2903	2.1917	-0.1639	2.1917	-0.0307
4.3395	8.6264	2.1933	-0.1872	2.1933	-0.032	2.1933	-0.1872	2.1933	-0.032	4.3837	10.8798	2.1917	-0.2826	2.1917	-0.1298	2.1917	-0.2826	2.1917	-0.1298	4.384	2.2184	2.1933	-0.3054	2.1933	-0.2904	2.1933	-0.1668	2.1933	-0.0307
4.3428	8.6457	2.195	-0.1875	2.195	-0.032	2.195	-0.1875	2.195	-0.032	4.3871	10.9036	2.1933	-0.2821	2.1933	-0.1286	2.1933	-0.2821	2.1933	-0.1286	4.3874	2.1652	2.195	-0.3054	2.195	-0.2907	2.195	-0.1694	2.195	-0.0307
4.3461	8.6659	2.1967	-0.1878	2.1967	-0.032	2.1967	-0.1878	2.1967	-0.032	4.3904	10.927	2.195	-0.2816	2.195	-0.1274	2.195	-0.2816	2.195	-0.1274	4.3907	2.1111	2.1967	-0.3053	2.1967	-0.2908	2.1967	-0.1718	2.1967	-0.0307
4.3494	8.6869	2.1983	-0.188	2.1983	-0.032	2.1983	-0.188	2.1983	-0.032	4.3937	10.9505	2.1967	-0.2812	2.1967	-0.1262	2.1967	-0.2812	2.1967	-0.1262	4.394	2.0566	2.1983	-0.3053	2.1983	-0.2911	2.1983	-0.1741	2.1983	-0.0307
4.3527	8.7086	2.2	-0.1881	2.2	-0.032	2.2	-0.1881	2.2	-0.032	4.3971	10.9739	2.1983	-0.2807	2.1983	-0.125	2.1983	-0.2807	2.1983	-0.125	4.3974	2.0017	2.2	-0.3052	2.2	-0.2912	2.2	-0.1761	2.2	-0.0307
4.356	8.7309	2.2017	-0.1881	2.2017	-0.032	2.2017	-0.1881	2.2017	-0.032	4.4004	10.9977	2.2	-0.2802	2.2	-0.1238	2.2	-0.2802	2.2	-0.1238	4.4007	1.9462	2.2017	-0.3052	2.2017	-0.2915	2.2017	-0.1779	2.2017	-0.0307
4.3593	8.7537	2.2033	-0.188	2.2033	-0.032	2.2033	-0.188	2.2033	-0.032	4.4037	11.0215	2.2017	-0.2798	2.2017	-0.1226	2.2017	-0.2798	2.2017	-0.1226	4.404	1.8903	2.2033	-0.3051	2.2033	-0.2916	2.2033	-0.1795	2.2033	-0.0306
4.3626	8.777	2.205	-0.1879	2.205	-0.032	2.205	-0.1879	2.205	-0.032	4.4071	11.0457	2.2033	-0.2793	2.2033	-0.1214	2.2033	-0.2793	2.2033	-0.1214	4.4074	1.8341	2.205	-0.3051	2.205	-0.2919	2.205	-0.181	2.205	-0.0306
4.3659	8.8006	2.2067	-0.1877	2.2067	-0.032	2.2067	-0.1877	2.2067	-0.032	4.4104	11.0702	2.205	-0.2788	2.205	-0.1202	2.205	-0.2788	2.205	-0.1202	4.4107	1.7782	2.2067	-0.305	2.2067	-0.292	2.2067	-0.1823	2.2067	-0.0306
4.3692	8.8244	2.2083	-0.1875	2.2083	-0.032	2.2083	-0.1875	2.2083	-0.032	4.4137	11.095	2.2067	-0.2784	2.2067	-0.119	2.2067	-0.2784	2.2067	-0.119	4.414	1.7221	2.2083	-0.3049	2.2083	-0.2923	2.2083	-0.1834	2.2083	-0.0306
4.3725	8.8484	2.21	-0.1871	2.21	-0.032	2.21	-0.1871	2.21	-0.032	4.4171	11.1209	2.2083	-0.2779	2.2083	-0.1178	2.2083	-0.2779	2.2083	-0.1178	4.4174	1.6658	2.21	-0.3049	2.21	-0.2924	2.21	-0.1844	2.21	-0.0306
4.3758	8.8725	2.2117	-0.1868	2.2117	-0.032	2.2117	-0.1868	2.2117	-0.032	4.4204	11.1475	2.21	-0.2774	2.21	-0.1166	2.21	-0.2774	2.21	-0.1166	4.4207	1.61	2.2117	-0.3048	2.2117	-0.2925	2.2117	-0.1852	2.2117	-0.0306
4.3791	8.8966	2.2133	-0.1864	2.2133	-0.032	2.2133	-0.1864	2.2133	-0.032	4.4237	11.1748	2.2117	-0.277	2.2117	-0.1154	2.2117	-0.277	2.2117	-0.1154	4.424	1.5545	2.2133	-0.3048	2.2133	-0.2928	2.2133	-0.186	2.2133	-0.0306
4.3824	8.9206	2.215	-0.1859	2.215	-0.032	2.215	-0.1859	2.215	-0.032	4.4271	11.2028	2.2133	-0.2765	2.2133	-0.1143	2.2133	-0.2765	2.2133	-0.1143	4.4274	1.4993	2.215	-0.3047	2.215	-0.293	2.215	-0.1866	2.215	-0.0306
4.3857	8.9445	2.2167	-0.1854	2.2167	-0.032	2.2167	-0.1854	2.2167	-0.032	4.4304	11.2322	2.215	-0.276	2.215	-0.1131	2.215	-0.276	2.215	-0.1131	4.4307	1.4444	2.2167	-0.3047	2.2167	-0.2931	2.2167	-0.187	2.2167	-0.0306
4.389	8.9682	2.2183	-0.1849	2.2183	-0.032	2.2183	-0.1849	2.2183	-0.032	4.4337	11.2627	2.2167	-0.2755	2.2167	-0.1119	2.2167	-0.2755	2.2167	-0.1119	4.434	1.3899	2.2183	-0.3046	2.2183	-0.2932	2.2183	-0.1874	2.2183	-0.0306
4.3923	8.9915	2.22	-0.1843	2.22	-0.032	2.22	-0.1843	2.22	-0.032	4.4371	11.2945	2.2183	-0.2751	2.2183	-0.1107	2.2183	-0.2751	2.2183	-0.1107	4.4374	1.3364	2.22	-0.3045	2.22	-0.2935	2.22	-0.1877	2.22	-0.0306
4.3956	9.0144	2.2217	-0.1837	2.2217	-0.032	2.2217	-0.1837	2.2217	-0.032	4.4404	11.3278	2.22	-0.2746	2.22	-0.1095	2.22	-0.2746	2.22	-0.1095	4.4407	1.2835	2.2217	-0.3045	2.2217	-0.2936	2.2217	-0.1879	2.2217	-0.0305
4.3989	9.0369	2.2233	-0.183	2.2233	-0.032	2.2233	-0.183	2.2233	-0.032	4.4437	11.3624	2.2217	-0.2741	2.2217	-0.1083	2.2217	-0.2741	2.2217	-0.1083	4.444	1.2312	2.2233	-0.3044	2.2233	-0.2938	2.2233	-0.1881	2.2233	-0.0305
4.4022	9.0589	2.225	-0.1823	2.225	-0.032	2.225	-0.1823	2.225	-0.032	4.447	11.3985	2.2233	-0.2736	2.2233	-0.1072	2.2233	-0.2736	2.2233	-0.1072	4.4474	1.1801	2.225	-0.3044	2.225	-0.2939	2.225	-0.1881	2.225	-0.0305
4.4055	9.0803	2.2267	-0.1816	2.2267	-0.032	2.2267	-0.1816	2.2267	-0.032	4.4504	11.4366	2.225	-0.2732	2.225	-0.106	2.225	-0.2732	2.225	-0.106	4.4507	1.1296	2.2267	-0.3043	2.2267	-0.294	2.2267	-0.1881	2.2267	-0.0305
4.4088	9.101	2.2283	-0.1808	2.2283	-0.032	2.2283	-0.1808	2.2283	-0.032	4.4537	11.4762	2.2267	-0.2727	2.2267	-0.1048	2.2267	-0.2727	2.2267	-0.1048	4.454	1.0803	2.2283	-0.3043	2.2283	-0.2942	2.2283	-0.188	2.2283	-0.0305
4.4121	9.121	2.23	-0.18	2.23	-0.032	2.23	-0.18	2.23	-0.032	4.457	11.5175	2.2283	-0.2722	2.2283	-0.1036	2.2283	-0.2722	2.2283	-0.1036	4.4574	1.0321	2.23	-0.3042	2.23	-0.2943	2.23	-0.1878	2.23	-0.0305
4.4154	9.1403	2.2317	-0.1791	2.2317	-0.032	2.2317	-0.1791	2.2317	-0.032	4.4604	11.5612	2.23	-0.2717	2.23	-0.1025	2.23	-0.2717	2.23	-0.1025	4.4607	0.9849	2.2317	-0.3041	2.2317	-0.2944	2.2317	-0.1876	2.2317	-0.0305
4.4187	9.1586	2.2333	-0.1782	2.2333	-0.032	2.2333	-0.1782	2.2333	-0.032	4.4637	11.6067	2.2317	-0.2712	2.2317	-0.1013	2.2317	-0.2712	2.2317	-0.1013	4.464	0.9394	2.2333	-0.3041	2.2333	-0.2946	2.2333	-0.1873	2.2333	-0.0305
4.422	9.1761	2.235	-0.1773	2.235	-0.032	2.235	-0.1773	2.235	-0.032	4.467	11.6543	2.2333	-0.2708	2.2333	-0.1001	2.2333	-0.2708	2.2333	-0.1001	4.4674	0.8948	2.235	-0.304	2.235	-0.2947	2.235	-0.187	2.235	-0.0305
4.4253	9.1927	2.2367	-0.1763	2.2367	-0.032	2.2367	-0.1763	2.2367	-0.032	4.4704	11.704	2.235	-0.2703	2.235	-0.099	2.235	-0.2703	2.235	-0.099	4.4707	0.8516	2.2367	-0.304	2.2367	-0.2948	2.2367	-0.1866	2.2367	-0.0305
4.4286	9.2082	2.2383	-0.1753	2.2383	-0.032	2.2383	-0.1753	2.2383	-0.032	4.4737	11.7562	2.2367	-0.2698	2.2367	-0.0978	2.2367	-0.2698	2.2367	-0.0978	4.474	0.81	2.2383	-0.3039	2.2383	-0.295	2.2383	-0.1861	2.2383	-0.0305
4.4319	9.2227	2.24	-0.1743	2.24	-0.032	2.24	-0.1743	2.24	-0.032	4.477	11.8104	2.2383	-0.2693	2.2383	-0.0968	2.2383	-0.2693	2.2383	-0.0968	4.4774	0.7698	2.24	-0.3039	2.24	-0.2951	2.24	-0.1857	2.24	-0.0305
4.4352	9.2361	2.2417	-0.1732	2.2417	-0.032	2.2417	-0.1732	2.2417	-0.032	4.4804	11.8675	2.24	-0.2688	2.24	-0.0956	2.24	-0.2688	2.24	-0.0956	4.4807	0.7308	2.2417	-0.3038	2.2417	-0.2953	2.2417	-0.1851	2.2417	-0.0305
4.4385	9.2484	2.2433	-0.1721	2.2433	-0.032	2.2433	-0.1721	2.2433	-0.032	4.4837	11.927	2.2417	-0.2683	2.2417	-0.0944	2.2417	-0.2683	2.2417	-0.0944	4.484	0.694	2.2433	-0.3037	2.2433	-0.2954	2.2433	-0.1846	2.2433	-0.0305
4.4418	9.2595	2.245	-0.1709	2.245	-0.032	2.245	-0.1709	2.245	-0.032	4.487	11.9889	2.2433	-0.2678	2.2433	-0.0933	2.2433	-0.2678	2.2433	-0.0933	4.4874	0.6584	2.245	-0.3037	2.245	-0.2955	2.245	-0.184	2.245	-0.0305
4.4451	9.2695	2.2467	-0.1697	2.2467	-0.032	2.2467	-0.1697	2.2467	-0.032	4.4904	12.0533	2.245	-0.2673	2.245	-0.0921	2.245	-0.2673	2.245	-0.0921	4.4907	0.6248	2.2467	-0.3036	2.2467	-0.2955	2.2467	-0.1833	2.2467	-0.0304
4.4484	9.2781	2.2483	-0.1684	2.2483	-0.032	2.2483	-0.1684	2.2483	-0.032	4.4937	12.1205	2.2467	-0.2668	2.2467	-0.091	2.2467	-0.2668	2.2467	-0.091	4.494	0.5925	2.2483	-0.3036	2.2483	-0.2957	2.2483	-0.1826	2.2483	-0.0304
4.4517	9.2855	2.25	-0.1671	2.25	-0.032	2.25	-0.1671	2.25	-0.032	4.497	12.1905	2.2483	-0.2663	2.2483	-0.0898	2.2483	-0.2663	2.2483	-0.0898	4.4974	0.5623	2.25	-0.3035	2.25	-0.2958	2.25	-0.1819	2.25	-0.0304
4.455	9.2916	2.2517	-0.1657	2.2517	-0.032	2.2517	-0.1657	2.2517	-0.032	4.5004	12.2633	2.25	-0.2657	2.25	-0.0887	2.25	-0.2657	2.25	-0.0887	4.5007	0.534	2.2517	-0.3034	2.2517	-0.2959	2.2517	-0.1811	2.2517	-0.0304
4.4583	9.2964	2.2533	-0.1643	2.2533	-0.032	2.2533	-0.1643	2.2533	-0.032	4.5037	12.3389	2.2517	-0.2652	2.2517	-0.0876	2.2517	-0.2652	2.2517	-0.0876	4.504	0.5074	2.2533	-0.3034	2.2533	-0.2959	2.2533	-0.1803	2.2533	-0.0304
4.4616	9.2999	2.255	-0.1629	2.255	-0.032	2.255	-0.1629	2.255	-0.032	4.507	12.417	2.2533	-0.2647	2.2533	-0.0864	2.2533	-0.2647	2.2533	-0.0864	4.5074	0.4828	2.255	-0.3033	2.255	-0.2961	2.255	-0.1795	2.255	-0.0304
4.4649	9.302	2.2567	-0.1613	2.2567	-0.032	2.2567	-0.1613	2.2567	-0.032	4.5104	12.4982	2.255	-0.2642	2.255	-0.0854	2.255	-0.2642	2.255	-0.0854	4.5107	0.4599	2.2567	-0.3033	2.2567	-0.2962	2.2567	-0.1786	2.2567	-0.0304
4.4682	9.3028	2.2583	-0.1598	2.2583	-0.032	2.2583	-0.1598	2.2583	-0.032	4.5137	12.5825	2.2567	-0.2636	2.2567	-0.0842	2.2567	-0.2636	2.2567	-0.0842	4.514	0.4389	2.2583	-0.3032	2.2583	-0.2962	2.2583	-0.1777	2.2583	-0.0304
4.4715	9.3021	2.26	-0.1581	2.26	-0.032	2.26	-0.1581	2.26	-0.032	4.517	12.6697	2.2583	-0.2631	2.2583	-0.0831	2.2583	-0.2631	2.2583	-0.0831	4.5174	0.42	2.26	-0.3031	2.26	-0.2963	2.26	-0.1767	2.26	-0.0304
4.4748	9.3001	2.2617	-0.1564	2.2617	-0.032	2.2617	-0.1564	2.2617	-0.032	4.5204	12.7596	2.26	-0.2626	2.26	-0.082	2.26	-0.2626	2.26	-0.082	4.5207	0.403	2.2617	-0.3031	2.2617	-0.2965	2.2617	-0.1758	2.2617	-0.0304
4.4781	9.2967	2.2633	-0.1546	2.2633	-0.032	2.2633	-0.1546	2.2633	-0.032	4.5237	12.8524	2.2617	-0.262	2.2617	-0.0808	2.2617	-0.262	2.2617	-0.0808	4.524	0.3881	2.2633	-0.303	2.2633	-0.2965	2.2633	-0.1747	2.2633	-0.0304
4.4814	9.2919	2.265	-0.1528	2.265	-0.032	2.265	-0.1528	2.265	-0.032	4.527	12.9483	2.2633	-0.2615	2.2633	-0.0797	2.2633	-0.2615	2.2633	-0.0797	4.5274	0.3748	2.265	-0.303	2.265	-0.2966	2.265	-0.1736	2.265	-0.0304
4.4847	9.2857	2.2667	-0.1509	2.2667	-0.032	2.2667	-0.1509	2.2667	-0.032	4.5304	13.047	2.265	-0.2609	2.265	-0.0786	2.265	-0.2609	2.265	-0.0786	4.5307	0.3638	2.2667	-0.3029	2.2667	-0.2966	2.2667	-0.1725	2.2667	-0.0304
4.488	9.2781	2.2683	-0.1488	2.2683	-0.032	2.2683	-0.1488	2.2683	-0.032	4.5337	13.1488	2.2667	-0.2603	2.2667	-0.0776	2.2667	-0.2603	2.2667	-0.0776	4.534	0.3548	2.2683	-0.3028	2.2683	-0.2967	2.2683	-0.1714	2.2683	-0.0304
4.4913	9.2691	2.27	-0.1467	2.27	-0.032	2.27	-0.1467	2.27	-0.032	4.537	13.2535	2.2683	-0.2598	2.2683	-0.0764	2.2683	-0.2598	2.2683	-0.0764	4.5374	0.3475	2.27	-0.3028	2.27	-0.2967	2.27	-0.1702	2.27	-0.0304
4.4946	9.2588	2.2717	-0.1445	2.2717	-0.032	2.2717	-0.1445	2.2717	-0.032	4.5403	13.3609	2.27	-0.2592	2.27	-0.0753	2.27	-0.2592	2.27	-0.0753	4.5407	0.3425	2.2717	-0.3027	2.2717	-0.2967	2.2717	-0.1689	2.2717	-0.0304
4.4979	9.2471	2.2733	-0.1422	2.2733	-0.032	2.2733	-0.1422	2.2733	-0.032	4.5437	13.4715	2.2717	-0.2586	2.2717	-0.0742	2.2717	-0.2586	2.2717	-0.0742	4.544	0.3395	2.2733	-0.3026	2.2733	-0.2969	2.2733	-0.1676	2.2733	-0.0304
4.5012	9.234	2.275	-0.1398	2.275	-0.032	2.275	-0.1398	2.275	-0.032	4.547	13.5846	2.2733	-0.258	2.2733	-0.0731	2.2733	-0.258	2.2733	-0.0731	4.5474	0.3385	2.275	-0.3026	2.275	-0.2969	2.275	-0.1663	2.275	-0.0304
4.5045	9.2197	2.2767	-0.1373	2.2767	-0.032	2.2767	-0.1373	2.2767	-0.032	4.5503	13.7008	2.275	-0.2574	2.275	-0.072	2.275	-0.2574	2.275	-0.072	4.5507	0.3392	2.2767	-0.3025	2.2767	-0.297	2.2767	-0.1649	2.2767	-0.0303
4.5078	9.204	2.2783	-0.1346	2.2783	-0.032	2.2783	-0.1346	2.2783	-0.032	4.5537	13.8198	2.2767	-0.2568	2.2767	-0.071	2.2767	-0.2568	2.2767	-0.071	4.554	0.3422	2.2783	-0.3025	2.2783	-0.297	2.2783	-0.1634	2.2783	-0.0303
4.5111	9.1871	2.28	-0.1318	2.28	-0.032	2.28	-0.1318	2.28	-0.032	4.557	13.9412	2.2783	-0.2562	2.2783	-0.0699	2.2783	-0.2562	2.2783	-0.0699	4.5574	0.3468	2.28	-0.3024	2.28	-0.297	2.28	-0.1619	2.28	-0.0303
4.5144	9.1689	2.2817	-0.1289	2.2817	-0.032	2.2817	-0.1289	2.2817	-0.032	4.5603	14.0655	2.28	-0.2556	2.28	-0.0688	2.28	-0.2556	2.28	-0.0688	4.5607	0.3538	2.2817	-0.3023	2.2817	-0.297	2.2817	-0.1604	2.2817	-0.0303
4.5177	9.1494	2.2833	-0.1258	2.2833	-0.032	2.2833	-0.1258	2.2833	-0.032	4.5637	14.1922	2.2817	-0.255	2.2817	-0.0677	2.2817	-0.255	2.2817	-0.0677	4.564	0.3624	2.2833	-0.3023	2.2833	-0.2971	2.2833	-0.1587	2.2833	-0.0303
4.521	9.1288	2.285	-0.1225	2.285	-0.032	2.285	-0.1225	2.285	-0.032	4.567	14.3217	2.2833	-0.2543	2.2833	-0.0666	2.2833	-0.2543	2.2833	-0.0666	4.5674	0.3728	2.285	-0.3022	2.285	-0.2971	2.285	-0.157	2.285	-0.0303
4.5243	9.107	2.2867	-0.119	2.2867	-0.032	2.2867	-0.119	2.2867	-0.032	4.5703	14.4536	2.285	-0.2537	2.285	-0.0656	2.285	-0.2537	2.285	-0.0656	4.5707	0.385	2.2867	-0.3022	2.2867	-0.2971	2.2867	-0.1553	2.2867	-0.0303
4.5276	9.0841	2.2883	-0.1154	2.2883	-0.032	2.2883	-0.1154	2.2883	-0.032	4.5737	14.5877	2.2867	-0.253	2.2867	-0.0645	2.2867	-0.253	2.2867	-0.0645	4.574	0.3994	2.2883	-0.3021	2.2883	-0.2971	2.2883	-0.1534	2.2883	-0.0303
4.5309	9.0602	2.29	-0.1115	2.29	-0.032	2.29	-0.1115	2.29	-0.032	4.577	14.7242	2.2883	-0.2524	2.2883	-0.0634	2.2883	-0.2524	2.2883	-0.0634	4.5774	0.4153	2.29	-0.302	2.29	-0.2971	2.29	-0.1515	2.29	-0.0303
4.5342	9.0351	2.2917	-0.1073	2.2917	-0.032	2.2917	-0.1073	2.2917	-0.032	4.5803	14.8631	2.29	-0.2517	2.29	-0.0623	2.29	-0.2517	2.29	-0.0623	4.5807	0.4333	2.2917	-0.302	2.2917	-0.2971	2.2917	-0.1495	2.2917	-0.0303
4.5375	9.0091	2.2933	-0.1028	2.2933	-0.032	2.2933	-0.1028	2.2933	-0.032	4.5837	15.0038	2.2917	-0.251	2.2917	-0.0612	2.2917	-0.251	2.2917	-0.0612	4.584	0.4529	2.2933	-0.3019	2.2933	-0.2971	2.2933	-0.1475	2.2933	-0.0303
4.5408	8.9821	2.295	-0.0981	2.295	-0.032	2.295	-0.0981	2.295	-0.032	4.587	15.1466	2.2933	-0.2503	2.2933	-0.0603	2.2933	-0.2503	2.2933	-0.0603	4.5874	0.4739	2.295	-0.3018	2.295	-0.2971	2.295	-0.1453	2.295	-0.0303
4.5441	8.9542	2.2967	-0.093	2.2967	-0.032	2.2967	-0.093	2.2967	-0.032	4.5903	15.2915	2.295	-0.2496	2.295	-0.0592	2.295	-0.2496	2.295	-0.0592	4.5907	0.4968	2.2967	-0.3018	2.2967	-0.2971	2.2967	-0.143	2.2967	-0.0303
4.5474	8.9254	2.2983	-0.0875	2.2983	-0.032	2.2983	-0.0875	2.2983	-0.032	4.5937	15.4382	2.2967	-0.2489	2.2967	-0.0581	2.2967	-0.2489	2.2967	-0.0581	4.594	0.5214	2.2983	-0.3017	2.2983	-0.2971	2.2983	-0.1406	2.2983	-0.0303
4.5507	8.8958	2.3	-0.0816	2.3	-0.032	2.3	-0.0816	2.3	-0.032	4.597	15.5862	2.2983	-0.2482	2.2983	-0.057	2.2983	-0.2482	2.2983	-0.057	4.5974	0.5473	2.3	-0.3016	2.3	-0.2971	2.3	-0.1381	2.3	-0.0303
4.554	8.8654	2.3017	-0.0753	2.3017	-0.032	2.3017	-0.0753	2.3017	-0.032	4.6003	15.736	2.3	-0.2474	2.3	-0.0561	2.3	-0.2474	2.3	-0.0561	4.6007	0.5749	2.3017	-0.3016	2.3017	-0.2971	2.3017	-0.1355	2.3017	-0.0303
4.5573	8.8343	2.3033	-0.0684	2.3033	-0.032	2.3033	-0.0684	2.3033	-0.032	4.6037	15.8872	2.3017	-0.2467	2.3017	-0.055	2.3017	-0.2467	2.3017	-0.055	4.604	0.6042	2.3033	-0.3015	2.3033	-0.2971	2.3033	-0.1327	2.3033	-0.0303
4.5606	8.8026	2.305	-0.0609	2.305	-0.032	2.305	-0.0609	2.305	-0.032	4.607	16.0398	2.3033	-0.2459	2.3033	-0.0539	2.3033	-0.2459	2.3033	-0.0539	4.6074	0.6348	2.305	-0.3014	2.305	-0.2971	2.305	-0.1298	2.305	-0.0303
4.5639	8.7702	2.3067	-0.0528	2.3067	-0.032	2.3067	-0.0528	2.3067	-0.032	4.6103	16.1934	2.305	-0.2451	2.305	-0.053	2.305	-0.2451	2.305	-0.053	4.6107	0.6667	2.3067	-0.3014	2.3067	-0.2971	2.3067	-0.1267	2.3067	-0.0303
4.5672	8.7373	2.3083	-0.0439	2.3083	-0.032	2.3083	-0.0439	2.3083	-0.032	4.6137	16.3485	2.3067	-0.2443	2.3067	-0.0519	2.3067	-0.2443	2.3067	-0.0519	4.614	0.7	2.3083	-0.3013	2.3083	-0.2971	2.3083	-0.1235	2.3083	-0.0303
4.5705	8.7039	2.31	-0.0342	2.31	-0.032	2.31	-0.0342	2.31	-0.032	4.617	16.5039	2.3083	-0.2435	2.3083	-0.0509	2.3083	-0.2435	2.3083	-0.0509	4.6174	0.7345	2.31	-0.3012	2.31	-0.2971	2.31	-0.1201	2.31	-0.0303
4.5738	8.67	2.3117	-0.0236	2.3117	-0.032	2.3117	-0.0236	2.3117	-0.032	4.6203	16.6604	2.31	-0.2426	2.31	-0.0498	2.31	-0.2426	2.31	-0.0498	4.6207	0.7705	2.3117	-0.3012	2.3117	-0.297	2.3117	-0.1165	2.3117	-0.0303
4.5771	8.6358	2.3133	-0.0121	2.3133	-0.032	2.3133	-0.0121	2.3133	-0.032	4.6237	16.8172	2.3117	-0.2418	2.3117	-0.0489	2.3117	-0.2418	2.3117	-0.0489	4.624	0.8073	2.3133	-0.3011	2.3133	-0.297	2.3133	-0.1126	2.3133	-0.0303
4.5804	8.6013	2.315	0.00048171	2.315	-0.032	2.315	0.00048171	2.315	-0.032	4.627	16.9747	2.3133	-0.2409	2.3133	-0.0478	2.3133	-0.2409	2.3133	-0.0478	4.6274	0.8456	2.315	-0.301	2.315	-0.297	2.315	-0.1085	2.315	-0.0303
4.5837	8.5664	2.3167	0.0141	2.3167	-0.032	2.3167	0.0141	2.3167	-0.032	4.6303	17.1322	2.315	-0.24	2.315	-0.0468	2.315	-0.24	2.315	-0.0468	4.6307	0.8848	2.3167	-0.301	2.3167	-0.297	2.3167	-0.1041	2.3167	-0.0303
4.587	8.5314	2.3183	0.0289	2.3183	-0.032	2.3183	0.0289	2.3183	-0.032	4.6337	17.29	2.3167	-0.2391	2.3167	-0.0458	2.3167	-0.2391	2.3167	-0.0458	4.634	0.925	2.3183	-0.3009	2.3183	-0.2969	2.3183	-0.0995	2.3183	-0.0303
4.5903	8.4963	2.32	0.0446	2.32	-0.032	2.32	0.0446	2.32	-0.032	4.637	17.4475	2.3183	-0.2382	2.3183	-0.0448	2.3183	-0.2382	2.3183	-0.0448	4.6374	0.9662	2.32	-0.3008	2.32	-0.2969	2.32	-0.0945	2.32	-0.0303
4.5936	8.461	2.3217	0.0613	2.3217	-0.032	2.3217	0.0613	2.3217	-0.032	4.6403	17.605	2.32	-0.2372	2.32	-0.0438	2.32	-0.2372	2.32	-0.0438	4.6407	1.0085	2.3217	-0.3007	2.3217	-0.2967	2.3217	-0.0891	2.3217	-0.0303
4.5969	8.4258	2.3233	0.0786	2.3233	-0.032	2.3233	0.0786	2.3233	-0.032	4.6436	17.7621	2.3217	-0.2362	2.3217	-0.0428	2.3217	-0.2362	2.3217	-0.0428	4.644	1.0517	2.3233	-0.3007	2.3233	-0.2967	2.3233	-0.0833	2.3233	-0.0303
4.6002	8.3905	2.325	0.0965	2.325	-0.032	2.325	0.0965	2.325	-0.032	4.647	17.9183	2.3233	-0.2352	2.3233	-0.0418	2.3233	-0.2352	2.3233	-0.0418	4.6474	1.0956	2.325	-0.3006	2.325	-0.2967	2.325	-0.0771	2.325	-0.0303
4.6035	8.3554	2.3267	0.1145	2.3267	-0.032	2.3267	0.1145	2.3267	-0.032	4.6503	18.074	2.325	-0.2341	2.325	-0.0408	2.325	-0.2341	2.325	-0.0408	4.6507	1.1402	2.3267	-0.3005	2.3267	-0.2966	2.3267	-0.0703	2.3267	-0.0303
4.6068	8.3205	2.3283	0.1323	2.3283	-0.032	2.3283	0.1323	2.3283	-0.032	4.6536	18.2287	2.3267	-0.2331	2.3267	-0.0399	2.3267	-0.2331	2.3267	-0.0399	4.654	1.1853	2.3283	-0.3005	2.3283	-0.2966	2.3283	-0.063	2.3283	-0.0303
4.6101	8.2857	2.33	0.1497	2.33	-0.032	2.33	0.1497	2.33	-0.032	4.657	18.3824	2.3283	-0.232	2.3283	-0.0389	2.3283	-0.232	2.3283	-0.0389	4.6574	1.2316	2.33	-0.3004	2.33	-0.2965	2.33	-0.055	2.33	-0.0303
4.6134	8.2513	2.3317	0.1664	2.3317	-0.032	2.3317	0.1664	2.3317	-0.032	4.6603	18.5346	2.33	-0.2308	2.33	-0.0378	2.33	-0.2308	2.33	-0.0378	4.6607	1.2781	2.3317	-0.3003	2.3317	-0.2963	2.3317	-0.0463	2.3317	-0.0303
4.6167	8.2171	2.3333	0.1822	2.3333	-0.032	2.3333	0.1822	2.3333	-0.032	4.6636	18.6855	2.3317	-0.2296	2.3317	-0.0369	2.3317	-0.2296	2.3317	-0.0369	4.664	1.3251	2.3333	-0.3002	2.3333	-0.2963	2.3333	-0.0369	2.3333	-0.0303
4.62	8.1834	2.335	0.197	2.335	-0.032	2.335	0.197	2.335	-0.032	4.667	18.8346	2.3333	-0.2284	2.3333	-0.0359	2.3333	-0.2284	2.3333	-0.0359	4.6674	1.3726	2.335	-0.3002	2.335	-0.2962	2.335	-0.0265	2.335	-0.0303
4.6233	8.1501	2.3367	0.2105	2.3367	-0.032	2.3367	0.2105	2.3367	-0.032	4.6703	18.9819	2.335	-0.2272	2.335	-0.035	2.335	-0.2272	2.335	-0.035	4.6707	1.4208	2.3367	-0.3001	2.3367	-0.2962	2.3367	-0.0153	2.3367	-0.0303
4.6266	8.1174	2.3383	0.2227	2.3383	-0.032	2.3383	0.2227	2.3383	-0.032	4.6736	19.1272	2.3367	-0.2259	2.3367	-0.034	2.3367	-0.2259	2.3367	-0.034	4.674	1.469	2.3383	-0.3	2.3383	-0.2961	2.3383	-0.0029602	2.3383	-0.0303
4.6299	8.0852	2.34	0.2335	2.34	-0.032	2.34	0.2335	2.34	-0.032	4.677	19.2703	2.3383	-0.2245	2.3383	-0.033	2.3383	-0.2245	2.3383	-0.033	4.6774	1.5179	2.34	-0.2999	2.34	-0.2959	2.34	0.0104	2.34	-0.0303
4.6332	8.0536	2.3417	0.2429	2.3417	-0.032	2.3417	0.2429	2.3417	-0.032	4.6803	19.4107	2.34	-0.2231	2.34	-0.0321	2.34	-0.2231	2.34	-0.0321	4.6807	1.5667	2.3417	-0.2998	2.3417	-0.2959	2.3417	0.0248	2.3417	-0.0303
4.6365	8.0227	2.3433	0.2507	2.3433	-0.032	2.3433	0.2507	2.3433	-0.032	4.6836	19.5489	2.3417	-0.2217	2.3417	-0.0311	2.3417	-0.2217	2.3417	-0.0311	4.684	1.616	2.3433	-0.2998	2.3433	-0.2958	2.3433	0.0403	2.3433	-0.0303
4.6398	7.9925	2.345	0.2571	2.345	-0.032	2.345	0.2571	2.345	-0.032	4.687	19.684	2.3433	-0.2201	2.3433	-0.0303	2.3433	-0.2201	2.3433	-0.0303	4.6874	1.6652	2.345	-0.2997	2.345	-0.2957	2.345	0.0567	2.345	-0.0303
4.6431	7.9631	2.3467	0.2619	2.3467	-0.032	2.3467	0.2619	2.3467	-0.032	4.6903	19.8163	2.345	-0.2186	2.345	-0.0293	2.345	-0.2186	2.345	-0.0293	4.6907	1.7148	2.3467	-0.2996	2.3467	-0.2955	2.3467	0.0739	2.3467	-0.0303
4.6464	7.9346	2.3483	0.2654	2.3483	-0.032	2.3483	0.2654	2.3483	-0.032	4.6936	19.9455	2.3467	-0.2169	2.3467	-0.0284	2.3467	-0.2169	2.3467	-0.0284	4.694	1.7642	2.3483	-0.2995	2.3483	-0.2954	2.3483	0.0917	2.3483	-0.0303
4.6497	7.9069	2.35	0.2674	2.35	-0.032	2.35	0.2674	2.35	-0.032	4.697	20.0711	2.3483	-0.2152	2.3483	-0.0274	2.3483	-0.2152	2.3483	-0.0274	4.6974	1.8138	2.35	-0.2995	2.35	-0.2954	2.35	0.1096	2.35	-0.0303
4.653	7.8801	2.3517	0.2682	2.3517	-0.032	2.3517	0.2682	2.3517	-0.032	4.7003	20.1936	2.35	-0.2134	2.35	-0.0266	2.35	-0.2134	2.35	-0.0266	4.7007	1.8633	2.3517	-0.2994	2.3517	-0.2953	2.3517	0.1275	2.3517	-0.0303
4.6563	7.8543	2.3533	0.2677	2.3533	-0.032	2.3533	0.2677	2.3533	-0.032	4.7036	20.3122	2.3517	-0.2115	2.3517	-0.0256	2.3517	-0.2115	2.3517	-0.0256	4.704	1.9129	2.3533	-0.2993	2.3533	-0.2951	2.3533	0.1451	2.3533	-0.0303
4.6596	7.8295	2.355	0.2662	2.355	-0.032	2.355	0.2662	2.355	-0.032	4.707	20.4271	2.3533	-0.2095	2.3533	-0.0246	2.3533	-0.2095	2.3533	-0.0246	4.7074	1.9621	2.355	-0.2992	2.355	-0.295	2.355	0.162	2.355	-0.0303
4.6629	7.8057	2.3567	0.2636	2.3567	-0.032	2.3567	0.2636	2.3567	-0.032	4.7103	20.5377	2.355	-0.2073	2.355	-0.0238	2.355	-0.2073	2.355	-0.0238	4.7107	2.0113	2.3567	-0.2991	2.3567	-0.2948	2.3567	0.178	2.3567	-0.0303
4.6662	7.7831	2.3583	0.2602	2.3583	-0.032	2.3583	0.2602	2.3583	-0.032	4.7136	20.6441	2.3567	-0.205	2.3567	-0.0228	2.3567	-0.205	2.3567	-0.0228	4.714	2.0606	2.3583	-0.2991	2.3583	-0.2947	2.3583	0.193	2.3583	-0.0303
4.6695	7.7615	2.36	0.2561	2.36	-0.032	2.36	0.2561	2.36	-0.032	4.717	20.7463	2.3583	-0.2026	2.3583	-0.022	2.3583	-0.2026	2.3583	-0.022	4.7174	2.1091	2.36	-0.299	2.36	-0.2946	2.36	0.2068	2.36	-0.0303
4.6728	7.7411	2.3617	0.2513	2.3617	-0.032	2.3617	0.2513	2.3617	-0.032	4.7203	20.8439	2.36	-0.2	2.36	-0.021	2.36	-0.2	2.36	-0.021	4.7207	2.1576	2.3617	-0.2989	2.3617	-0.2944	2.3617	0.2194	2.3617	-0.0303
4.6761	7.722	2.3633	0.2459	2.3633	-0.032	2.3633	0.2459	2.3633	-0.032	4.7236	20.9367	2.3617	-0.1973	2.3617	-0.0202	2.3617	-0.1973	2.3617	-0.0202	4.724	2.2058	2.3633	-0.2988	2.3633	-0.2943	2.3633	0.2305	2.3633	-0.0303
4.6794	7.704	2.365	0.2402	2.365	-0.032	2.365	0.2402	2.365	-0.032	4.727	21.0249	2.3633	-0.1943	2.3633	-0.0192	2.3633	-0.1943	2.3633	-0.0192	4.7274	2.2537	2.365	-0.2987	2.365	-0.2942	2.365	0.2403	2.365	-0.0303
4.6827	7.6873	2.3667	0.234	2.3667	-0.032	2.3667	0.234	2.3667	-0.032	4.7303	21.1078	2.365	-0.1911	2.365	-0.0184	2.365	-0.1911	2.365	-0.0184	4.7307	2.3012	2.3667	-0.2986	2.3667	-0.2939	2.3667	0.2485	2.3667	-0.0303
4.686	7.6719	2.3683	0.2276	2.3683	-0.032	2.3683	0.2276	2.3683	-0.032	4.7336	21.1855	2.3667	-0.1877	2.3667	-0.0174	2.3667	-0.1877	2.3667	-0.0174	4.734	2.3485	2.3683	-0.2986	2.3683	-0.2938	2.3683	0.2552	2.3683	-0.0303
4.6893	7.6578	2.37	0.221	2.37	-0.032	2.37	0.221	2.37	-0.032	4.7369	21.2583	2.3683	-0.184	2.3683	-0.0166	2.3683	-0.184	2.3683	-0.0166	4.7374	2.3953	2.37	-0.2985	2.37	-0.2936	2.37	0.2605	2.37	-0.0303
4.6926	7.645	2.3717	0.2142	2.3717	-0.032	2.3717	0.2142	2.3717	-0.032	4.7403	21.3255	2.37	-0.1801	2.37	-0.0158	2.37	-0.1801	2.37	-0.0158	4.7407	2.4416	2.3717	-0.2984	2.3717	-0.2935	2.3717	0.2643	2.3717	-0.0303
4.6959	7.6335	2.3733	0.2073	2.3733	-0.032	2.3733	0.2073	2.3733	-0.032	4.7436	21.3868	2.3717	-0.1758	2.3717	-0.0149	2.3717	-0.1758	2.3717	-0.0149	4.744	2.4871	2.3733	-0.2983	2.3733	-0.2934	2.3733	0.2667	2.3733	-0.0303
4.6992	7.6234	2.375	0.2004	2.375	-0.032	2.375	0.2004	2.375	-0.032	4.7469	21.4428	2.3733	-0.1712	2.3733	-0.0141	2.3733	-0.1712	2.3733	-0.0141	4.7474	2.5327	2.375	-0.2982	2.375	-0.2931	2.375	0.2678	2.375	-0.0303
4.7025	7.6147	2.3767	0.1934	2.3767	-0.032	2.3767	0.1934	2.3767	-0.032	4.7503	21.4928	2.375	-0.1662	2.375	-0.0131	2.375	-0.1662	2.375	-0.0131	4.7507	2.5773	2.3767	-0.2981	2.3767	-0.293	2.3767	0.2676	2.3767	-0.0303
4.7058	7.6074	2.3783	0.1864	2.3783	-0.032	2.3783	0.1864	2.3783	-0.032	4.7536	21.5366	2.3767	-0.1606	2.3767	-0.0123	2.3767	-0.1606	2.3767	-0.0123	4.754	2.6214	2.3783	-0.2981	2.3783	-0.2928	2.3783	0.2664	2.3783	-0.0303
4.7091	7.6015	2.38	0.1794	2.38	-0.032	2.38	0.1794	2.38	-0.032	4.7569	21.5747	2.3783	-0.1545	2.3783	-0.0114	2.3783	-0.1545	2.3783	-0.0114	4.7574	2.6653	2.38	-0.298	2.38	-0.2925	2.38	0.2641	2.38	-0.0303
4.7124	7.597	2.3817	0.1724	2.3817	-0.032	2.3817	0.1724	2.3817	-0.032	4.7603	21.6062	2.38	-0.1476	2.38	-0.0106	2.38	-0.1476	2.38	-0.0106	4.7607	2.7083	2.3817	-0.2979	2.3817	-0.2924	2.3817	0.2609	2.3817	-0.0303
4.7157	7.5939	2.3833	0.1654	2.3833	-0.032	2.3833	0.1654	2.3833	-0.032	4.7636	21.6318	2.3817	-0.1399	2.3817	-0.00976	2.3817	-0.1399	2.3817	-0.00976	4.764	2.7508	2.3833	-0.2978	2.3833	-0.2921	2.3833	0.257	2.3833	-0.0303
4.719	7.5923	2.385	0.1586	2.385	-0.032	2.385	0.1586	2.385	-0.032	4.7669	21.6507	2.3833	-0.1311	2.3833	-0.00892	2.3833	-0.1311	2.3833	-0.00892	4.7674	2.7927	2.385	-0.2977	2.385	-0.292	2.385	0.2523	2.385	-0.0303
4.7223	7.592	2.3867	0.1517	2.3867	-0.032	2.3867	0.1517	2.3867	-0.032	4.7703	21.6633	2.385	-0.1209	2.385	-0.00808	2.385	-0.1209	2.385	-0.00808	4.7707	2.8342	2.3867	-0.2976	2.3867	-0.2919	2.3867	0.2471	2.3867	-0.0303
4.7256	7.5932	2.3883	0.1449	2.3883	-0.032	2.3883	0.1449	2.3883	-0.032	4.7736	21.6692	2.3867	-0.1089	2.3867	-0.00736	2.3867	-0.1089	2.3867	-0.00736	4.774	2.8748	2.3883	-0.2975	2.3883	-0.2916	2.3883	0.2415	2.3883	-0.0303
4.7289	7.5958	2.39	0.1382	2.39	-0.032	2.39	0.1382	2.39	-0.032	4.7769	21.6685	2.3883	-0.0946	2.3883	-0.00652	2.3883	-0.0946	2.3883	-0.00652	4.7774	2.9151	2.39	-0.2974	2.39	-0.2915	2.39	0.2355	2.39	-0.0303
4.7322	7.5998	2.3917	0.1315	2.3917	-0.032	2.3917	0.1315	2.3917	-0.032	4.7803	21.6612	2.39	-0.0771	2.39	-0.00568	2.39	-0.0771	2.39	-0.00568	4.7807	2.9543	2.3917	-0.2973	2.3917	-0.2912	2.3917	0.2291	2.3917	-0.0303
4.7355	7.6052	2.3933	0.1249	2.3933	-0.032	2.3933	0.1249	2.3933	-0.032	4.7836	21.6472	2.3917	-0.0553	2.3917	-0.00484	2.3917	-0.0553	2.3917	-0.00484	4.784	2.9932	2.3933	-0.2973	2.3933	-0.2909	2.3933	0.2226	2.3933	-0.0303
4.7388	7.612	2.395	0.1184	2.395	-0.032	2.395	0.1184	2.395	-0.032	4.7869	21.6262	2.3933	-0.0277	2.3933	-0.004	2.3933	-0.0277	2.3933	-0.004	4.7874	3.0315	2.395	-0.2972	2.395	-0.2908	2.395	0.2159	2.395	-0.0303
4.7421	7.6202	2.3967	0.112	2.3967	-0.032	2.3967	0.112	2.3967	-0.032	4.7903	21.5982	2.395	0.0076186	2.395	-0.00328	2.395	0.0076186	2.395	-0.00328	4.7907	3.0694	2.3967	-0.2971	2.3967	-0.2905	2.3967	0.209	2.3967	-0.0303
4.7454	7.6297	2.3983	0.1056	2.3983	-0.032	2.3983	0.1056	2.3983	-0.032	4.7936	21.5632	2.3967	0.0514	2.3967	-0.00244	2.3967	0.0514	2.3967	-0.00244	4.794	3.1062	2.3983	-0.297	2.3983	-0.2903	2.3983	0.2021	2.3983	-0.0303
4.7487	7.6406	2.4	0.0993	2.4	-0.032	2.4	0.0993	2.4	-0.032	4.7969	21.5212	2.3983	0.1017	2.3983	-0.00172	2.3983	0.1017	2.3983	-0.00172	4.7974	3.1428	2.4	-0.2969	2.4	-0.2901	2.4	0.1951	2.4	-0.0303
4.752	7.6528	2.4017	0.0931	2.4017	-0.032	2.4017	0.0931	2.4017	-0.032	4.8003	21.4722	2.4	0.1526	2.4	-0.00088	2.4	0.1526	2.4	-0.00088	4.8007	3.1784	2.4017	-0.2968	2.4017	-0.2899	2.4017	0.1881	2.4017	-0.0303
4.7553	7.6663	2.4033	0.0869	2.4033	-0.032	2.4033	0.0869	2.4033	-0.032	4.8036	21.4165	2.4017	0.1981	2.4017	-0.00016	2.4017	0.1981	2.4017	-0.00016	4.804	3.2137	2.4033	-0.2967	2.4033	-0.2896	2.4033	0.1811	2.4033	-0.0303
4.7586	7.681	2.405	0.0809	2.405	-0.032	2.405	0.0809	2.405	-0.032	4.8069	21.3532	2.4033	0.2342	2.4033	0.00068	2.4033	0.2342	2.4033	0.00068	4.8074	3.2485	2.405	-0.2966	2.405	-0.2894	2.405	0.1742	2.405	-0.0303
4.7619	7.697	2.4067	0.0749	2.4067	-0.032	2.4067	0.0749	2.4067	-0.032	4.8103	21.2832	2.405	0.2587	2.405	0.0014	2.405	0.2587	2.405	0.0014	4.8107	3.2824	2.4067	-0.2965	2.4067	-0.2892	2.4067	0.1672	2.4067	-0.0303
4.7652	7.7143	2.4083	0.069	2.4083	-0.032	2.4083	0.069	2.4083	-0.032	4.8136	21.2062	2.4067	0.2713	2.4067	0.00224	2.4067	0.2713	2.4067	0.00224	4.814	3.3161	2.4083	-0.2964	2.4083	-0.2889	2.4083	0.1603	2.4083	-0.0303
4.7685	7.7327	2.41	0.0632	2.41	-0.032	2.41	0.0632	2.41	-0.032	4.8169	21.1218	2.4083	0.2729	2.4083	0.00296	2.4083	0.2729	2.4083	0.00296	4.8174	3.3489	2.41	-0.2963	2.41	-0.2886	2.41	0.1535	2.41	-0.0303
4.7718	7.7523	2.4117	0.0574	2.4117	-0.032	2.4117	0.0574	2.4117	-0.032	4.8203	21.0305	2.41	0.2657	2.41	0.00368	2.41	0.2657	2.41	0.00368	4.8207	3.3815	2.4117	-0.2962	2.4117	-0.2884	2.4117	0.1467	2.4117	-0.0303
4.7751	7.773	2.4133	0.0517	2.4133	-0.032	2.4133	0.0517	2.4133	-0.032	4.8236	20.9321	2.4117	0.2523	2.4117	0.0044	2.4117	0.2523	2.4117	0.0044	4.824	3.4138	2.4133	-0.2961	2.4133	-0.2881	2.4133	0.14	2.4133	-0.0303
4.7784	7.7948	2.415	0.046	2.415	-0.032	2.415	0.046	2.415	-0.032	4.8269	20.8268	2.4133	0.2352	2.4133	0.00524	2.4133	0.2352	2.4133	0.00524	4.8274	3.4451	2.415	-0.296	2.415	-0.2878	2.415	0.1333	2.415	-0.0303
4.7817	7.8177	2.4167	0.0404	2.4167	-0.032	2.4167	0.0404	2.4167	-0.032	4.8302	20.7144	2.415	0.216	2.415	0.00596	2.415	0.216	2.415	0.00596	4.8307	3.4763	2.4167	-0.2959	2.4167	-0.2876	2.4167	0.1267	2.4167	-0.0303
4.785	7.8416	2.4183	0.0348	2.4183	-0.032	2.4183	0.0348	2.4183	-0.032	4.8336	20.5951	2.4167	0.1961	2.4167	0.00668	2.4167	0.1961	2.4167	0.00668	4.834	3.5069	2.4183	-0.2958	2.4183	-0.2873	2.4183	0.1202	2.4183	-0.0303
4.7883	7.8664	2.42	0.0292	2.42	-0.032	2.42	0.0292	2.42	-0.032	4.8369	20.4687	2.4183	0.1761	2.4183	0.0074	2.4183	0.1761	2.4183	0.0074	4.8374	3.5375	2.42	-0.2958	2.42	-0.287	2.42	0.1137	2.42	-0.0303
4.7916	7.8922	2.4217	0.0236	2.4217	-0.032	2.4217	0.0236	2.4217	-0.032	4.8402	20.3357	2.42	0.1564	2.42	0.00812	2.42	0.1564	2.42	0.00812	4.8407	3.5674	2.4217	-0.2957	2.4217	-0.2867	2.4217	0.1074	2.4217	-0.0303
4.7949	7.9188	2.4233	0.0181	2.4233	-0.032	2.4233	0.0181	2.4233	-0.032	4.8436	20.1957	2.4217	0.1372	2.4217	0.00884	2.4217	0.1372	2.4217	0.00884	4.844	3.597	2.4233	-0.2956	2.4233	-0.2865	2.4233	0.1011	2.4233	-0.0303
4.7982	7.9463	2.425	0.0125	2.425	-0.032	2.425	0.0125	2.425	-0.032	4.8469	20.0494	2.4233	0.1185	2.4233	0.00956	2.4233	0.1185	2.4233	0.00956	4.8474	3.6262	2.425	-0.2955	2.425	-0.2862	2.425	0.0948	2.425	-0.0303
4.8015	7.9746	2.4267	0.0068794	2.4267	-0.032	2.4267	0.0068794	2.4267	-0.032	4.8502	19.8961	2.425	0.1004	2.425	0.0103	2.425	0.1004	2.425	0.0103	4.8507	3.6552	2.4267	-0.2954	2.4267	-0.2859	2.4267	0.0887	2.4267	-0.0303
4.8048	8.0037	2.4283	0.0012441	2.4283	-0.032	2.4283	0.0012441	2.4283	-0.032	4.8536	19.7365	2.4267	0.0829	2.4267	0.0109	2.4267	0.0829	2.4267	0.0109	4.854	3.6838	2.4283	-0.2952	2.4283	-0.2857	2.4283	0.0826	2.4283	-0.0303
4.8081	8.0334	2.43	-0.0044296	2.43	-0.032	2.43	-0.0044296	2.43	-0.032	4.8569	19.5703	2.4283	0.0661	2.4283	0.0116	2.4283	0.0661	2.4283	0.0116	4.8574	3.7124	2.43	-0.2951	2.43	-0.2854	2.43	0.0767	2.43	-0.0303
4.8114	8.0638	2.4317	-0.0101	2.4317	-0.032	2.4317	-0.0101	2.4317	-0.032	4.8602	19.3977	2.43	0.0498	2.43	0.0123	2.43	0.0498	2.43	0.0123	4.8607	3.741	2.4317	-0.295	2.4317	-0.285	2.4317	0.0708	2.4317	-0.0303
4.8147	8.0948	2.4333	-0.0159	2.4333	-0.032	2.4333	-0.0159	2.4333	-0.032	4.8636	19.2192	2.4317	0.0338	2.4317	0.013	2.4317	0.0338	2.4317	0.013	4.864	3.7692	2.4333	-0.2949	2.4333	-0.2847	2.4333	0.0649	2.4333	-0.0303
4.818	8.1263	2.435	-0.0217	2.435	-0.032	2.435	-0.0217	2.435	-0.032	4.8669	19.0344	2.4333	0.018	2.4333	0.0136	2.4333	0.018	2.4333	0.0136	4.8674	3.7972	2.435	-0.2948	2.435	-0.2844	2.435	0.0592	2.435	-0.0303
4.8213	8.1584	2.4367	-0.0276	2.4367	-0.032	2.4367	-0.0276	2.4367	-0.032	4.8702	18.8433	2.435	0.0020934	2.435	0.0144	2.435	0.0020934	2.435	0.0144	4.8707	3.8255	2.4367	-0.2947	2.4367	-0.2842	2.4367	0.0535	2.4367	-0.0304
4.8246	8.1908	2.4383	-0.0336	2.4383	-0.032	2.4383	-0.0336	2.4383	-0.032	4.8736	18.6466	2.4367	-0.0141	2.4367	0.015	2.4367	-0.0141	2.4367	0.015	4.874	3.8533	2.4383	-0.2946	2.4383	-0.2838	2.4383	0.0478	2.4383	-0.0304
4.8279	8.2237	2.44	-0.0396	2.44	-0.032	2.44	-0.0396	2.44	-0.032	4.8769	18.4443	2.4383	-0.0308	2.4383	0.0157	2.4383	-0.0308	2.4383	0.0157	4.8774	3.8812	2.44	-0.2945	2.44	-0.2835	2.44	0.0422	2.44	-0.0304
4.8312	8.2569	2.4417	-0.0456	2.4417	-0.032	2.4417	-0.0456	2.4417	-0.032	4.8802	18.236	2.44	-0.0478	2.44	0.0163	2.44	-0.0478	2.44	0.0163	4.8807	3.9095	2.4417	-0.2944	2.4417	-0.2832	2.4417	0.0366	2.4417	-0.0304
4.8345	8.2904	2.4433	-0.0517	2.4433	-0.032	2.4433	-0.0517	2.4433	-0.032	4.8836	18.0226	2.4417	-0.0653	2.4417	0.017	2.4417	-0.0653	2.4417	0.017	4.884	3.9375	2.4433	-0.2943	2.4433	-0.2828	2.4433	0.0311	2.4433	-0.0304
4.8378	8.3241	2.445	-0.0579	2.445	-0.032	2.445	-0.0579	2.445	-0.032	4.8869	17.8035	2.4433	-0.0828	2.4433	0.0176	2.4433	-0.0828	2.4433	0.0176	4.8874	3.9661	2.445	-0.2942	2.445	-0.2826	2.445	0.0255	2.445	-0.0304
4.8411	8.3579	2.4467	-0.0641	2.4467	-0.032	2.4467	-0.0641	2.4467	-0.032	4.8902	17.5795	2.445	-0.0999	2.445	0.0183	2.445	-0.0999	2.445	0.0183	4.8907	3.9944	2.4467	-0.2941	2.4467	-0.2822	2.4467	0.02	2.4467	-0.0304
4.8444	8.3919	2.4483	-0.0702	2.4483	-0.032	2.4483	-0.0702	2.4483	-0.032	4.8936	17.3505	2.4467	-0.1162	2.4467	0.0189	2.4467	-0.1162	2.4467	0.0189	4.894	4.023	2.4483	-0.294	2.4483	-0.2819	2.4483	0.0144	2.4483	-0.0304
4.8477	8.426	2.45	-0.0764	2.45	-0.032	2.45	-0.0764	2.45	-0.032	4.8969	17.1168	2.4483	-0.1311	2.4483	0.0195	2.4483	-0.1311	2.4483	0.0195	4.8974	4.0518	2.45	-0.2938	2.45	-0.2815	2.45	0.0088674	2.45	-0.0304
4.851	8.46	2.4517	-0.0826	2.4517	-0.032	2.4517	-0.0826	2.4517	-0.032	4.9002	16.8781	2.45	-0.1443	2.45	0.0201	2.45	-0.1443	2.45	0.0201	4.9007	4.0811	2.4517	-0.2937	2.4517	-0.2812	2.4517	0.0032775	2.4517	-0.0304
4.8543	8.494	2.4533	-0.0887	2.4533	-0.032	2.4533	-0.0887	2.4533	-0.032	4.9036	16.6352	2.4517	-0.1555	2.4517	0.0207	2.4517	-0.1555	2.4517	0.0207	4.904	4.1107	2.4533	-0.2936	2.4533	-0.2808	2.4533	-0.0023465	2.4533	-0.0304
4.8576	8.5279	2.455	-0.0948	2.455	-0.032	2.455	-0.0948	2.455	-0.032	4.9069	16.3877	2.4533	-0.1647	2.4533	0.0213	2.4533	-0.1647	2.4533	0.0213	4.9074	4.1407	2.455	-0.2935	2.455	-0.2805	2.455	-0.0080123	2.455	-0.0304
4.8609	8.5616	2.4567	-0.1007	2.4567	-0.032	2.4567	-0.1007	2.4567	-0.032	4.9102	16.1364	2.455	-0.1719	2.455	0.0219	2.455	-0.1719	2.455	0.0219	4.9107	4.1709	2.4567	-0.2934	2.4567	-0.2801	2.4567	-0.0137	2.4567	-0.0304
4.8642	8.5952	2.4583	-0.1066	2.4583	-0.032	2.4583	-0.1066	2.4583	-0.032	4.9136	15.8809	2.4567	-0.1774	2.4567	0.0225	2.4567	-0.1774	2.4567	0.0225	4.914	4.2019	2.4583	-0.2932	2.4583	-0.2797	2.4583	-0.0195	2.4583	-0.0304
4.8675	8.6284	2.46	-0.1123	2.46	-0.032	2.46	-0.1123	2.46	-0.032	4.9169	15.6219	2.4583	-0.1813	2.4583	0.0231	2.4583	-0.1813	2.4583	0.0231	4.9174	4.2331	2.46	-0.2931	2.46	-0.2795	2.46	-0.0253	2.46	-0.0304
4.8708	8.6613	2.4617	-0.1179	2.4617	-0.032	2.4617	-0.1179	2.4617	-0.032	4.9202	15.3594	2.46	-0.1839	2.46	0.0237	2.46	-0.1839	2.46	0.0237	4.9207	4.265	2.4617	-0.293	2.4617	-0.2791	2.4617	-0.0312	2.4617	-0.0304
4.8741	8.6939	2.4633	-0.1233	2.4633	-0.032	2.4633	-0.1233	2.4633	-0.032	4.9235	15.0934	2.4617	-0.1853	2.4617	0.0243	2.4617	-0.1853	2.4617	0.0243	4.924	4.2976	2.4633	-0.2929	2.4633	-0.2786	2.4633	-0.0371	2.4633	-0.0304
4.8774	8.726	2.465	-0.1285	2.465	-0.032	2.465	-0.1285	2.465	-0.032	4.9269	14.8243	2.4633	-0.1858	2.4633	0.0249	2.4633	-0.1858	2.4633	0.0249	4.9274	4.3305	2.465	-0.2927	2.465	-0.2782	2.465	-0.0431	2.465	-0.0304
4.8807	8.7577	2.4667	-0.1335	2.4667	-0.032	2.4667	-0.1335	2.4667	-0.032	4.9302	14.5523	2.465	-0.1855	2.465	0.0255	2.465	-0.1855	2.465	0.0255	4.9307	4.3644	2.4667	-0.2926	2.4667	-0.278	2.4667	-0.0492	2.4667	-0.0304
4.884	8.7889	2.4683	-0.1383	2.4683	-0.032	2.4683	-0.1383	2.4683	-0.032	4.9335	14.2776	2.4667	-0.1845	2.4667	0.026	2.4667	-0.1845	2.4667	0.026	4.934	4.399	2.4683	-0.2925	2.4683	-0.2776	2.4683	-0.0553	2.4683	-0.0304
4.8873	8.8194	2.47	-0.1428	2.47	-0.032	2.47	-0.1428	2.47	-0.032	4.9369	14.0007	2.4683	-0.183	2.4683	0.0266	2.4683	-0.183	2.4683	0.0266	4.9374	4.4342	2.47	-0.2923	2.47	-0.2772	2.47	-0.0614	2.47	-0.0304
4.8906	8.8494	2.4717	-0.1471	2.4717	-0.032	2.4717	-0.1471	2.4717	-0.032	4.9402	13.7211	2.47	-0.1809	2.47	0.0272	2.47	-0.1809	2.47	0.0272	4.9407	4.4701	2.4717	-0.2922	2.4717	-0.2768	2.4717	-0.0675	2.4717	-0.0304
4.8939	8.8787	2.4733	-0.1512	2.4733	-0.032	2.4733	-0.1512	2.4733	-0.032	4.9435	13.4397	2.4717	-0.1783	2.4717	0.0277	2.4717	-0.1783	2.4717	0.0277	4.944	4.5071	2.4733	-0.2921	2.4733	-0.2764	2.4733	-0.0737	2.4733	-0.0304
4.8972	8.9073	2.475	-0.155	2.475	-0.032	2.475	-0.155	2.475	-0.032	4.9469	13.1562	2.4733	-0.1753	2.4733	0.0283	2.4733	-0.1753	2.4733	0.0283	4.9474	4.5446	2.475	-0.292	2.475	-0.2759	2.475	-0.0798	2.475	-0.0305
4.9005	8.9352	2.4767	-0.1585	2.4767	-0.032	2.4767	-0.1585	2.4767	-0.032	4.9502	12.8713	2.475	-0.1719	2.475	0.0288	2.475	-0.1719	2.475	0.0288	4.9507	4.5836	2.4767	-0.2918	2.4767	-0.2755	2.4767	-0.0859	2.4767	-0.0305
4.9038	8.9622	2.4783	-0.1618	2.4783	-0.032	2.4783	-0.1618	2.4783	-0.032	4.9535	12.585	2.4767	-0.168	2.4767	0.0294	2.4767	-0.168	2.4767	0.0294	4.954	4.6231	2.4783	-0.2917	2.4783	-0.2751	2.4783	-0.092	2.4783	-0.0305
4.9071	8.9885	2.48	-0.1649	2.48	-0.032	2.48	-0.1649	2.48	-0.032	4.9569	12.2976	2.4783	-0.1636	2.4783	0.0298	2.4783	-0.1636	2.4783	0.0298	4.9574	4.6636	2.48	-0.2916	2.48	-0.2749	2.48	-0.098	2.48	-0.0305
4.9104	9.0138	2.4817	-0.1677	2.4817	-0.032	2.4817	-0.1677	2.4817	-0.032	4.9602	12.0092	2.48	-0.1587	2.48	0.0303	2.48	-0.1587	2.48	0.0303	4.9607	4.7055	2.4817	-0.2914	2.4817	-0.2743	2.4817	-0.1038	2.4817	-0.0305
4.9137	9.0383	2.4833	-0.1703	2.4833	-0.032	2.4833	-0.1703	2.4833	-0.032	4.9635	11.7198	2.4817	-0.1531	2.4817	0.0308	2.4817	-0.1531	2.4817	0.0308	4.964	4.7485	2.4833	-0.2913	2.4833	-0.2739	2.4833	-0.1096	2.4833	-0.0305
4.917	9.0619	2.485	-0.1727	2.485	-0.032	2.485	-0.1727	2.485	-0.032	4.9669	11.4303	2.4833	-0.1469	2.4833	0.0314	2.4833	-0.1469	2.4833	0.0314	4.9674	4.7924	2.485	-0.2912	2.485	-0.2735	2.485	-0.1152	2.485	-0.0305
4.9203	9.0844	2.4867	-0.1748	2.4867	-0.032	2.4867	-0.1748	2.4867	-0.032	4.9702	11.1402	2.485	-0.1399	2.485	0.0319	2.485	-0.1399	2.485	0.0319	4.9707	4.8372	2.4867	-0.2911	2.4867	-0.2731	2.4867	-0.1207	2.4867	-0.0305
4.9236	9.106	2.4883	-0.1768	2.4883	-0.032	2.4883	-0.1768	2.4883	-0.032	4.9735	10.85	2.4867	-0.1318	2.4867	0.0324	2.4867	-0.1318	2.4867	0.0324	4.974	4.8838	2.4883	-0.2909	2.4883	-0.2727	2.4883	-0.126	2.4883	-0.0305
4.9269	9.1266	2.49	-0.1785	2.49	-0.032	2.49	-0.1785	2.49	-0.032	4.9769	10.5602	2.4883	-0.1224	2.4883	0.0328	2.4883	-0.1224	2.4883	0.0328	4.9774	4.9314	2.49	-0.2908	2.49	-0.2723	2.49	-0.131	2.49	-0.0305
4.9302	9.1461	2.4917	-0.1801	2.4917	-0.032	2.4917	-0.1801	2.4917	-0.032	4.9802	10.2708	2.49	-0.1114	2.49	0.0333	2.49	-0.1114	2.49	0.0333	4.9807	4.9799	2.4917	-0.2907	2.4917	-0.2719	2.4917	-0.1359	2.4917	-0.0305
4.9335	9.1645	2.4933	-0.1815	2.4933	-0.032	2.4933	-0.1815	2.4933	-0.032	4.9835	9.982	2.4917	-0.0983	2.4917	0.0338	2.4917	-0.0983	2.4917	0.0338	4.984	5.0301	2.4933	-0.2905	2.4933	-0.2715	2.4933	-0.1405	2.4933	-0.0305
4.9368	9.1818	2.495	-0.1827	2.495	-0.032	2.495	-0.1827	2.495	-0.032	4.9869	9.6939	2.4933	-0.0825	2.4933	0.0343	2.4933	-0.0825	2.4933	0.0343	4.9874	5.0816	2.495	-0.2904	2.495	-0.271	2.495	-0.1449	2.495	-0.0305
4.9401	9.198	2.4967	-0.1838	2.4967	-0.032	2.4967	-0.1838	2.4967	-0.032	4.9902	9.407	2.495	-0.0628	2.495	0.0348	2.495	-0.0628	2.495	0.0348	4.9907	5.1345	2.4967	-0.2903	2.4967	-0.2705	2.4967	-0.1491	2.4967	-0.0305
4.9434	9.2131	2.4983	-0.1847	2.4983	-0.032	2.4983	-0.1847	2.4983	-0.032	4.9935	9.121	2.4967	-0.038	2.4967	0.0351	2.4967	-0.038	2.4967	0.0351	4.994	5.1887	2.4983	-0.2902	2.4983	-0.2701	2.4983	-0.153	2.4983	-0.0305
4.9467	9.227	2.5	-0.1855	2.5	-0.032	2.5	-0.1855	2.5	-0.032	4.9969	8.8368	2.4983	-0.0062916	2.4983	0.0356	2.4983	-0.0062916	2.4983	0.0356	4.9974	5.2446	2.5	-0.29	2.5	-0.2697	2.5	-0.1567	2.5	-0.0305
4.95	9.2398	2.5017	-0.1862	2.5017	-0.032	2.5017	-0.1862	2.5017	-0.032	5.0002	8.554	2.5	0.0336	2.5	0.0361	2.5	0.0336	2.5	0.0361	5.0007	5.3018	2.5017	-0.2899	2.5017	-0.2692	2.5017	-0.1601	2.5017	-0.0305
4.9533	9.2514	2.5033	-0.1868	2.5033	-0.032	2.5033	-0.1868	2.5033	-0.032	5.0035	8.2733	2.5017	0.081	2.5017	0.0366	2.5017	0.081	2.5017	0.0366	5.004	5.3606	2.5033	-0.2898	2.5033	-0.2688	2.5033	-0.1633	2.5033	-0.0306
4.9566	9.2618	2.505	-0.1872	2.505	-0.032	2.505	-0.1872	2.505	-0.032	5.0069	7.9944	2.5033	0.1317	2.5033	0.0369	2.5033	0.1317	2.5033	0.0369	5.0074	5.4208	2.505	-0.2897	2.505	-0.2684	2.505	-0.1662	2.505	-0.0306
4.9599	9.271	2.5067	-0.1876	2.5067	-0.032	2.5067	-0.1876	2.5067	-0.032	5.0102	7.7182	2.505	0.1792	2.505	0.0374	2.505	0.1792	2.505	0.0374	5.0107	5.4826	2.5067	-0.2895	2.5067	-0.2678	2.5067	-0.1689	2.5067	-0.0306
4.9632	9.279	2.5083	-0.1878	2.5083	-0.032	2.5083	-0.1878	2.5083	-0.032	5.0135	7.4442	2.5067	0.2187	2.5067	0.0378	2.5067	0.2187	2.5067	0.0378	5.014	5.5461	2.5083	-0.2894	2.5083	-0.2674	2.5083	-0.1714	2.5083	-0.0306
4.9665	9.2858	2.51	-0.188	2.51	-0.032	2.51	-0.188	2.51	-0.032	5.0169	7.1726	2.5083	0.2476	2.5083	0.0382	2.5083	0.2476	2.5083	0.0382	5.0174	5.6113	2.51	-0.2893	2.51	-0.2669	2.51	-0.1737	2.51	-0.0306
4.9698	9.2914	2.5117	-0.1881	2.5117	-0.032	2.5117	-0.1881	2.5117	-0.032	5.0202	6.9041	2.51	0.2648	2.51	0.0386	2.51	0.2648	2.51	0.0386	5.0207	5.6782	2.5117	-0.2892	2.5117	-0.2665	2.5117	-0.1757	2.5117	-0.0306
4.9731	9.2959	2.5133	-0.1881	2.5133	-0.032	2.5133	-0.1881	2.5133	-0.032	5.0235	6.6388	2.5117	0.2707	2.5117	0.039	2.5117	0.2707	2.5117	0.039	5.024	5.7469	2.5133	-0.2891	2.5133	-0.266	2.5133	-0.1776	2.5133	-0.0306
4.9764	9.2991	2.515	-0.188	2.515	-0.032	2.515	-0.188	2.515	-0.032	5.0268	6.3763	2.5133	0.267	2.5133	0.0394	2.5133	0.267	2.5133	0.0394	5.0274	5.8171	2.515	-0.2889	2.515	-0.2656	2.515	-0.1792	2.515	-0.0306
4.9797	9.3011	2.5167	-0.1879	2.5167	-0.032	2.5167	-0.1879	2.5167	-0.032	5.0302	6.1173	2.515	0.2562	2.515	0.0398	2.515	0.2562	2.515	0.0398	5.0307	5.8892	2.5167	-0.2888	2.5167	-0.265	2.5167	-0.1807	2.5167	-0.0306
4.983	9.302	2.5183	-0.1877	2.5183	-0.032	2.5183	-0.1877	2.5183	-0.032	5.0335	5.8622	2.5167	0.2407	2.5167	0.0402	2.5167	0.2407	2.5167	0.0402	5.034	5.9631	2.5183	-0.2887	2.5183	-0.2646	2.5183	-0.182	2.5183	-0.0306
4.9863	9.3017	2.52	-0.1874	2.52	-0.032	2.52	-0.1874	2.52	-0.032	5.0368	5.6105	2.5183	0.2226	2.5183	0.0405	2.5183	0.2226	2.5183	0.0405	5.0373	6.0389	2.52	-0.2886	2.52	-0.2641	2.52	-0.1832	2.52	-0.0306
4.9896	9.3003	2.5217	-0.1871	2.5217	-0.032	2.5217	-0.1871	2.5217	-0.032	5.0402	5.3624	2.52	0.2032	2.52	0.0409	2.52	0.2032	2.52	0.0409	5.0407	6.1164	2.5217	-0.2884	2.5217	-0.2635	2.5217	-0.1842	2.5217	-0.0306
4.9929	9.2977	2.5233	-0.1868	2.5233	-0.032	2.5233	-0.1868	2.5233	-0.032	5.0435	5.1188	2.5217	0.1834	2.5217	0.0412	2.5217	0.1834	2.5217	0.0412	5.044	6.1958	2.5233	-0.2883	2.5233	-0.2631	2.5233	-0.1851	2.5233	-0.0306
4.9962	9.2939	2.525	-0.1864	2.525	-0.032	2.525	-0.1864	2.525	-0.032	5.0468	4.879	2.5233	0.1637	2.5233	0.0416	2.5233	0.1637	2.5233	0.0416	5.0473	6.2773	2.525	-0.2882	2.525	-0.2626	2.525	-0.1858	2.525	-0.0306
4.9995	9.2891	2.5267	-0.1859	2.5267	-0.032	2.5267	-0.1859	2.5267	-0.032	5.0502	4.6434	2.525	0.1444	2.525	0.042	2.525	0.1444	2.525	0.042	5.0507	6.3607	2.5267	-0.2881	2.5267	-0.262	2.5267	-0.1865	2.5267	-0.0306
5.0028	9.2832	2.5283	-0.1854	2.5283	-0.032	2.5283	-0.1854	2.5283	-0.032	5.0535	4.4125	2.5267	0.1256	2.5267	0.0423	2.5267	0.1256	2.5267	0.0423	5.054	6.4462	2.5283	-0.288	2.5283	-0.2616	2.5283	-0.187	2.5283	-0.0306
5.0061	9.2762	2.53	-0.1849	2.53	-0.032	2.53	-0.1849	2.53	-0.032	5.0568	4.186	2.5283	0.1074	2.5283	0.0427	2.5283	0.1074	2.5283	0.0427	5.0573	6.5333	2.53	-0.2878	2.53	-0.2611	2.53	-0.1874	2.53	-0.0307
5.0094	9.2682	2.5317	-0.1843	2.5317	-0.032	2.5317	-0.1843	2.5317	-0.032	5.0602	3.9645	2.53	0.0897	2.53	0.043	2.53	0.0897	2.53	0.043	5.0607	6.6227	2.5317	-0.2877	2.5317	-0.2606	2.5317	-0.1877	2.5317	-0.0307
5.0127	9.2592	2.5333	-0.1836	2.5333	-0.032	2.5333	-0.1836	2.5333	-0.032	5.0635	3.7475	2.5317	0.0727	2.5317	0.0433	2.5317	0.0727	2.5317	0.0433	5.064	6.7142	2.5333	-0.2876	2.5333	-0.26	2.5333	-0.1879	2.5333	-0.0307
5.016	9.2491	2.535	-0.183	2.535	-0.032	2.535	-0.183	2.535	-0.032	5.0668	3.5354	2.5333	0.0562	2.5333	0.0436	2.5333	0.0562	2.5333	0.0436	5.0673	6.8076	2.535	-0.2875	2.535	-0.2595	2.535	-0.188	2.535	-0.0307
5.0193	9.2382	2.5367	-0.1823	2.5367	-0.032	2.5367	-0.1823	2.5367	-0.032	5.0702	3.3282	2.535	0.0401	2.535	0.044	2.535	0.0401	2.535	0.044	5.0707	6.9031	2.5367	-0.2874	2.5367	-0.2591	2.5367	-0.1881	2.5367	-0.0307
5.0226	9.2262	2.5383	-0.1815	2.5383	-0.032	2.5383	-0.1815	2.5383	-0.032	5.0735	3.1262	2.5367	0.0242	2.5367	0.0442	2.5367	0.0242	2.5367	0.0442	5.074	7.0008	2.5383	-0.2872	2.5383	-0.2585	2.5383	-0.1881	2.5383	-0.0307
5.0259	9.2134	2.54	-0.1807	2.54	-0.032	2.54	-0.1807	2.54	-0.032	5.0768	2.9292	2.5383	0.0082705	2.5383	0.0446	2.5383	0.0082705	2.5383	0.0446	5.0773	7.1006	2.54	-0.2871	2.54	-0.258	2.54	-0.188	2.54	-0.0307
5.0292	9.1997	2.5417	-0.1799	2.5417	-0.032	2.5417	-0.1799	2.5417	-0.032	5.0802	2.7377	2.54	-0.0079023	2.54	0.0448	2.54	-0.0079023	2.54	0.0448	5.0807	7.2026	2.5417	-0.287	2.5417	-0.2575	2.5417	-0.1878	2.5417	-0.0307
5.0325	9.1851	2.5433	-0.1791	2.5433	-0.032	2.5433	-0.1791	2.5433	-0.032	5.0835	2.5515	2.5417	-0.0245	2.5417	0.0451	2.5417	-0.0245	2.5417	0.0451	5.084	7.3067	2.5433	-0.2869	2.5433	-0.2569	2.5433	-0.1876	2.5433	-0.0307
5.0358	9.1697	2.545	-0.1782	2.545	-0.032	2.545	-0.1782	2.545	-0.032	5.0868	2.3706	2.5433	-0.0416	2.5433	0.0454	2.5433	-0.0416	2.5433	0.0454	5.0873	7.4131	2.545	-0.2868	2.545	-0.2564	2.545	-0.1874	2.545	-0.0307
5.0391	9.1536	2.5467	-0.1772	2.5467	-0.032	2.5467	-0.1772	2.5467	-0.032	5.0902	2.1952	2.545	-0.0591	2.545	0.0457	2.545	-0.0591	2.545	0.0457	5.0907	7.5215	2.5467	-0.2866	2.5467	-0.2558	2.5467	-0.187	2.5467	-0.0307
5.0424	9.1367	2.5483	-0.1763	2.5483	-0.032	2.5483	-0.1763	2.5483	-0.032	5.0935	2.0255	2.5467	-0.0769	2.5467	0.0459	2.5467	-0.0769	2.5467	0.0459	5.094	7.6326	2.5483	-0.2865	2.5483	-0.2553	2.5483	-0.1867	2.5483	-0.0307
5.0457	9.1191	2.55	-0.1753	2.55	-0.032	2.55	-0.1753	2.55	-0.032	5.0968	1.861	2.5483	-0.0946	2.5483	0.0462	2.5483	-0.0946	2.5483	0.0462	5.0973	7.7456	2.55	-0.2864	2.55	-0.2547	2.55	-0.1862	2.55	-0.0307
5.049	9.1008	2.5517	-0.1742	2.5517	-0.032	2.5517	-0.1742	2.5517	-0.032	5.1002	1.7024	2.55	-0.1116	2.55	0.0464	2.55	-0.1116	2.55	0.0464	5.1007	7.861	2.5517	-0.2863	2.5517	-0.2542	2.5517	-0.1858	2.5517	-0.0307
5.0523	9.0819	2.5533	-0.1731	2.5533	-0.032	2.5533	-0.1731	2.5533	-0.032	5.1035	1.5495	2.5517	-0.1274	2.5517	0.0468	2.5517	-0.1274	2.5517	0.0468	5.104	7.9787	2.5533	-0.2862	2.5533	-0.2537	2.5533	-0.1852	2.5533	-0.0308
5.0556	9.0624	2.555	-0.172	2.555	-0.032	2.555	-0.172	2.555	-0.032	5.1068	1.4021	2.5533	-0.1416	2.5533	0.047	2.5533	-0.1416	2.5533	0.047	5.1073	8.0988	2.555	-0.286	2.555	-0.2531	2.555	-0.1847	2.555	-0.0308
5.0589	9.0423	2.5567	-0.1708	2.5567	-0.032	2.5567	-0.1708	2.5567	-0.032	5.1102	1.2604	2.555	-0.1539	2.555	0.0472	2.555	-0.1539	2.555	0.0472	5.1107	8.2211	2.5567	-0.2859	2.5567	-0.2526	2.5567	-0.1841	2.5567	-0.0308
5.0622	9.0217	2.5583	-0.1696	2.5583	-0.032	2.5583	-0.1696	2.5583	-0.032	5.1135	1.1246	2.5567	-0.1642	2.5567	0.0474	2.5567	-0.1642	2.5567	0.0474	5.114	8.3458	2.5583	-0.2858	2.5583	-0.2519	2.5583	-0.1834	2.5583	-0.0308
5.0655	9.0006	2.56	-0.1683	2.56	-0.032	2.56	-0.1683	2.56	-0.032	5.1168	0.9944	2.5583	-0.1725	2.5583	0.0476	2.5583	-0.1725	2.5583	0.0476	5.1173	8.4728	2.56	-0.2857	2.56	-0.2514	2.56	-0.1828	2.56	-0.0308
5.0688	8.979	2.5617	-0.167	2.5617	-0.032	2.5617	-0.167	2.5617	-0.032	5.1201	0.8698	2.56	-0.179	2.56	0.0478	2.56	-0.179	2.56	0.0478	5.1207	8.6024	2.5617	-0.2856	2.5617	-0.2508	2.5617	-0.182	2.5617	-0.0308
5.0721	8.957	2.5633	-0.1657	2.5633	-0.032	2.5633	-0.1657	2.5633	-0.032	5.1235	0.7511	2.5617	-0.1839	2.5617	0.0481	2.5617	-0.1839	2.5617	0.0481	5.124	8.7345	2.5633	-0.2854	2.5633	-0.2503	2.5633	-0.1813	2.5633	-0.0308
5.0754	8.9346	2.565	-0.1642	2.565	-0.032	2.565	-0.1642	2.565	-0.032	5.1268	0.6381	2.5633	-0.1874	2.5633	0.0482	2.5633	-0.1874	2.5633	0.0482	5.1273	8.8688	2.565	-0.2853	2.565	-0.2498	2.565	-0.1805	2.565	-0.0308
5.0787	8.9119	2.5667	-0.1628	2.5667	-0.032	2.5667	-0.1628	2.5667	-0.032	5.1301	0.5306	2.565	-0.1897	2.565	0.0484	2.565	-0.1897	2.565	0.0484	5.1307	9.0054	2.5667	-0.2852	2.5667	-0.2491	2.5667	-0.1797	2.5667	-0.0308
5.082	8.8889	2.5683	-0.1612	2.5683	-0.032	2.5683	-0.1612	2.5683	-0.032	5.1335	0.4288	2.5667	-0.1911	2.5667	0.0487	2.5667	-0.1911	2.5667	0.0487	5.134	9.1444	2.5683	-0.2851	2.5683	-0.2485	2.5683	-0.1788	2.5683	-0.0308
5.0853	8.8656	2.57	-0.1597	2.57	-0.032	2.57	-0.1597	2.57	-0.032	5.1368	0.3329	2.5683	-0.1917	2.5683	0.0488	2.5683	-0.1917	2.5683	0.0488	5.1373	9.2864	2.57	-0.285	2.57	-0.248	2.57	-0.1779	2.57	-0.0308
5.0886	8.842	2.5717	-0.158	2.5717	-0.032	2.5717	-0.158	2.5717	-0.032	5.1401	0.2426	2.57	-0.1917	2.57	0.049	2.57	-0.1917	2.57	0.049	5.1407	9.4304	2.5717	-0.2848	2.5717	-0.2473	2.5717	-0.1769	2.5717	-0.0308
5.0919	8.8183	2.5733	-0.1563	2.5733	-0.032	2.5733	-0.1563	2.5733	-0.032	5.1435	0.1575	2.5717	-0.1912	2.5717	0.0492	2.5717	-0.1912	2.5717	0.0492	5.144	9.577	2.5733	-0.2847	2.5733	-0.2468	2.5733	-0.1759	2.5733	-0.0308
5.0952	8.7943	2.575	-0.1545	2.575	-0.032	2.575	-0.1545	2.575	-0.032	5.1468	0.078	2.5733	-0.1902	2.5733	0.0493	2.5733	-0.1902	2.5733	0.0493	5.1473	9.726	2.575	-0.2846	2.575	-0.2462	2.575	-0.1749	2.575	-0.0308
5.0985	8.7702	2.5767	-0.1527	2.5767	-0.032	2.5767	-0.1527	2.5767	-0.032	5.1501	0.0042742	2.575	-0.1888	2.575	0.0495	2.575	-0.1888	2.575	0.0495	5.1507	9.8775	2.5767	-0.2845	2.5767	-0.2456	2.5767	-0.1739	2.5767	-0.0309
5.1018	8.746	2.5783	-0.1507	2.5783	-0.032	2.5783	-0.1507	2.5783	-0.032	5.1535	0.0641	2.5767	-0.1871	2.5767	0.0496	2.5767	-0.1871	2.5767	0.0496	5.154	10.0319	2.5783	-0.2844	2.5783	-0.245	2.5783	-0.1727	2.5783	-0.0309
5.1051	8.7217	2.58	-0.1487	2.58	-0.032	2.58	-0.1487	2.58	-0.032	5.1568	0.1274	2.5783	-0.1851	2.5783	0.0498	2.5783	-0.1851	2.5783	0.0498	5.1573	10.1885	2.58	-0.2843	2.58	-0.2444	2.58	-0.1716	2.58	-0.0309
5.1084	8.6973	2.5817	-0.1466	2.5817	-0.032	2.5817	-0.1466	2.5817	-0.032	5.1601	0.1852	2.58	-0.1827	2.58	0.0499	2.58	-0.1827	2.58	0.0499	5.1607	10.3474	2.5817	-0.2841	2.5817	-0.2438	2.5817	-0.1704	2.5817	-0.0309
5.1117	8.6729	2.5833	-0.1444	2.5833	-0.032	2.5833	-0.1444	2.5833	-0.032	5.1635	0.238	2.5817	-0.18	2.5817	0.05	2.5817	-0.18	2.5817	0.05	5.164	10.509	2.5833	-0.284	2.5833	-0.2431	2.5833	-0.1692	2.5833	-0.0309
5.115	8.6485	2.585	-0.1421	2.585	-0.032	2.585	-0.1421	2.585	-0.032	5.1668	0.2853	2.5833	-0.177	2.5833	0.0501	2.5833	-0.177	2.5833	0.0501	5.1673	10.6733	2.585	-0.2839	2.585	-0.2426	2.585	-0.1679	2.585	-0.0309
5.1183	8.6241	2.5867	-0.1397	2.5867	-0.032	2.5867	-0.1397	2.5867	-0.032	5.1701	0.328	2.585	-0.1737	2.585	0.0502	2.585	-0.1737	2.585	0.0502	5.1707	10.8399	2.5867	-0.2838	2.5867	-0.2419	2.5867	-0.1665	2.5867	-0.0309
5.1216	8.5998	2.5883	-0.1371	2.5883	-0.032	2.5883	-0.1371	2.5883	-0.032	5.1735	0.3654	2.5867	-0.17	2.5867	0.0504	2.5867	-0.17	2.5867	0.0504	5.174	11.0088	2.5883	-0.2837	2.5883	-0.2414	2.5883	-0.1652	2.5883	-0.0309
5.1249	8.5755	2.59	-0.1345	2.59	-0.032	2.59	-0.1345	2.59	-0.032	5.1768	0.398	2.5883	-0.1659	2.5883	0.0505	2.5883	-0.1659	2.5883	0.0505	5.1773	11.1806	2.59	-0.2835	2.59	-0.2407	2.59	-0.1637	2.59	-0.0309
5.1282	8.5513	2.5917	-0.1317	2.5917	-0.032	2.5917	-0.1317	2.5917	-0.032	5.1801	0.426	2.59	-0.1614	2.59	0.0506	2.59	-0.1614	2.59	0.0506	5.1807	11.3549	2.5917	-0.2834	2.5917	-0.2402	2.5917	-0.1622	2.5917	-0.0309
5.1315	8.5272	2.5933	-0.1287	2.5933	-0.032	2.5933	-0.1287	2.5933	-0.032	5.1835	0.4491	2.5917	-0.1564	2.5917	0.0507	2.5917	-0.1564	2.5917	0.0507	5.184	11.5315	2.5933	-0.2833	2.5933	-0.2395	2.5933	-0.1607	2.5933	-0.0309
5.1348	8.5032	2.595	-0.1256	2.595	-0.032	2.595	-0.1256	2.595	-0.032	5.1868	0.4676	2.5933	-0.1508	2.5933	0.0507	2.5933	-0.1508	2.5933	0.0507	5.1873	11.7107	2.595	-0.2832	2.595	-0.2388	2.595	-0.159	2.595	-0.0309
5.1381	8.4793	2.5967	-0.1223	2.5967	-0.032	2.5967	-0.1223	2.5967	-0.032	5.1901	0.4816	2.595	-0.1446	2.595	0.0508	2.595	-0.1446	2.595	0.0508	5.1907	11.8922	2.5967	-0.283	2.5967	-0.2383	2.5967	-0.1574	2.5967	-0.0309
5.1414	8.4556	2.5983	-0.1188	2.5983	-0.032	2.5983	-0.1188	2.5983	-0.032	5.1935	0.4914	2.5967	-0.1375	2.5967	0.051	2.5967	-0.1375	2.5967	0.051	5.194	12.0764	2.5983	-0.2829	2.5983	-0.2376	2.5983	-0.1556	2.5983	-0.031
5.1447	8.4321	2.6	-0.1151	2.6	-0.032	2.6	-0.1151	2.6	-0.032	5.1968	0.497	2.5983	-0.1293	2.5983	0.051	2.5983	-0.1293	2.5983	0.051	5.1973	12.263	2.6	-0.2828	2.6	-0.2369	2.6	-0.1538	2.6	-0.031
5.148	8.4087	2.6017	-0.1112	2.6017	-0.032	2.6017	-0.1112	2.6017	-0.032	5.2001	0.4984	2.6	-0.1199	2.6	0.0511	2.6	-0.1199	2.6	0.0511	5.2007	12.4518	2.6017	-0.2827	2.6017	-0.2363	2.6017	-0.1519	2.6017	-0.031
5.1513	8.3855	2.6033	-0.107	2.6033	-0.032	2.6033	-0.107	2.6033	-0.032	5.2035	0.496	2.6017	-0.1089	2.6017	0.0511	2.6017	-0.1089	2.6017	0.0511	5.204	12.6434	2.6033	-0.2826	2.6033	-0.2357	2.6033	-0.1499	2.6033	-0.031
5.1546	8.3625	2.605	-0.1026	2.605	-0.032	2.605	-0.1026	2.605	-0.032	5.2068	0.4893	2.6033	-0.0957	2.6033	0.0511	2.6033	-0.0957	2.6033	0.0511	5.2073	12.8375	2.605	-0.2824	2.605	-0.235	2.605	-0.1479	2.605	-0.031
5.1579	8.3397	2.6067	-0.0978	2.6067	-0.032	2.6067	-0.0978	2.6067	-0.032	5.2101	0.4792	2.605	-0.0796	2.605	0.0512	2.605	-0.0796	2.605	0.0512	5.2107	13.0337	2.6067	-0.2823	2.6067	-0.2344	2.6067	-0.1457	2.6067	-0.031
5.1612	8.3171	2.6083	-0.0927	2.6083	-0.032	2.6083	-0.0927	2.6083	-0.032	5.2134	0.4652	2.6067	-0.0597	2.6067	0.0512	2.6067	-0.0597	2.6067	0.0512	5.214	13.2326	2.6083	-0.2822	2.6083	-0.2337	2.6083	-0.1434	2.6083	-0.031
5.1645	8.2947	2.61	-0.0872	2.61	-0.032	2.61	-0.0872	2.61	-0.032	5.2168	0.4477	2.6083	-0.0345	2.6083	0.0512	2.6083	-0.0345	2.6083	0.0512	5.2173	13.4334	2.61	-0.2821	2.61	-0.233	2.61	-0.1411	2.61	-0.031
5.1678	8.2725	2.6117	-0.0813	2.6117	-0.032	2.6117	-0.0813	2.6117	-0.032	5.2201	0.4267	2.61	-0.0024118	2.61	0.0512	2.61	-0.0024118	2.61	0.0512	5.2207	13.6369	2.6117	-0.2819	2.6117	-0.2325	2.6117	-0.1386	2.6117	-0.031
5.1711	8.2505	2.6133	-0.0749	2.6133	-0.032	2.6133	-0.0749	2.6133	-0.032	5.2234	0.4025	2.6117	0.0378	2.6117	0.0513	2.6117	0.0378	2.6117	0.0513	5.224	13.8426	2.6133	-0.2818	2.6133	-0.2318	2.6133	-0.136	2.6133	-0.031
5.1744	8.2287	2.615	-0.0679	2.615	-0.032	2.615	-0.0679	2.615	-0.032	5.2268	0.3756	2.6133	0.0853	2.6133	0.0513	2.6133	0.0853	2.6133	0.0513	5.2273	14.0505	2.615	-0.2817	2.615	-0.2311	2.615	-0.1333	2.615	-0.031
5.1777	8.2071	2.6167	-0.0604	2.6167	-0.032	2.6167	-0.0604	2.6167	-0.032	5.2301	0.3451	2.615	0.1353	2.615	0.0513	2.615	0.1353	2.615	0.0513	5.2307	14.2609	2.6167	-0.2816	2.6167	-0.2305	2.6167	-0.1304	2.6167	-0.031
5.181	8.1857	2.6183	-0.0522	2.6183	-0.032	2.6183	-0.0522	2.6183	-0.032	5.2334	0.3122	2.6167	0.1818	2.6167	0.0512	2.6167	0.1818	2.6167	0.0512	5.234	14.4734	2.6183	-0.2814	2.6183	-0.2298	2.6183	-0.1273	2.6183	-0.0311
5.1843	8.1645	2.62	-0.0433	2.62	-0.032	2.62	-0.0433	2.62	-0.032	5.2368	0.2762	2.6183	0.22	2.6183	0.0512	2.6183	0.22	2.6183	0.0512	5.2373	14.6879	2.62	-0.2813	2.62	-0.2291	2.62	-0.1241	2.62	-0.0311
5.1876	8.1435	2.6217	-0.0336	2.6217	-0.032	2.6217	-0.0336	2.6217	-0.032	5.2401	0.238	2.62	0.2476	2.62	0.0512	2.62	0.2476	2.62	0.0512	5.2407	14.905	2.6217	-0.2812	2.6217	-0.2284	2.6217	-0.1208	2.6217	-0.0311
5.1909	8.1226	2.6233	-0.0229	2.6233	-0.032	2.6233	-0.0229	2.6233	-0.032	5.2434	0.1971	2.6217	0.2637	2.6217	0.0512	2.6217	0.2637	2.6217	0.0512	5.244	15.1238	2.6233	-0.2811	2.6233	-0.2278	2.6233	-0.1172	2.6233	-0.0311
5.1942	8.1019	2.625	-0.0113	2.625	-0.032	2.625	-0.0113	2.625	-0.032	5.2468	0.1537	2.6233	0.2688	2.6233	0.0512	2.6233	0.2688	2.6233	0.0512	5.2473	15.3449	2.625	-0.2809	2.625	-0.2271	2.625	-0.1134	2.625	-0.0311
5.1975	8.0814	2.6267	0.0013233	2.6267	-0.032	2.6267	0.0013233	2.6267	-0.032	5.2501	0.1085	2.625	0.2646	2.625	0.0511	2.625	0.2646	2.625	0.0511	5.2507	15.568	2.6267	-0.2808	2.6267	-0.2264	2.6267	-0.1093	2.6267	-0.0311
5.2008	8.061	2.6283	0.015	2.6283	-0.032	2.6283	0.015	2.6283	-0.032	5.2534	0.0609	2.6267	0.2536	2.6267	0.0511	2.6267	0.2536	2.6267	0.0511	5.254	15.7931	2.6283	-0.2807	2.6283	-0.2257	2.6283	-0.105	2.6283	-0.0311
5.2041	8.0408	2.63	0.0298	2.63	-0.032	2.63	0.0298	2.63	-0.032	5.2568	0.0115	2.6283	0.238	2.6283	0.051	2.6283	0.238	2.6283	0.051	5.2573	16.0202	2.63	-0.2805	2.63	-0.2251	2.63	-0.1004	2.63	-0.0311
5.2074	8.0206	2.6317	0.0456	2.6317	-0.032	2.6317	0.0456	2.6317	-0.032	5.2601	0.0396	2.63	0.2199	2.63	0.051	2.63	0.2199	2.63	0.051	5.2607	16.2493	2.6317	-0.2804	2.6317	-0.2244	2.6317	-0.0954	2.6317	-0.0311
5.2107	8.0006	2.6333	0.0624	2.6333	-0.032	2.6333	0.0624	2.6333	-0.032	5.2634	0.0924	2.6317	0.2006	2.6317	0.0508	2.6317	0.2006	2.6317	0.0508	5.264	16.48	2.6333	-0.2803	2.6333	-0.2237	2.6333	-0.0901	2.6333	-0.0311
5.214	7.9807	2.635	0.0798	2.635	-0.032	2.635	0.0798	2.635	-0.032	5.2668	0.1467	2.6333	0.181	2.6333	0.0508	2.6333	0.181	2.6333	0.0508	5.2673	16.7128	2.635	-0.2801	2.635	-0.223	2.635	-0.0844	2.635	-0.0311
5.2173	7.9608	2.6367	0.0976	2.6367	-0.032	2.6367	0.0976	2.6367	-0.032	5.2701	0.2027	2.635	0.1615	2.635	0.0507	2.635	0.1615	2.635	0.0507	5.2707	16.9472	2.6367	-0.28	2.6367	-0.2222	2.6367	-0.0783	2.6367	-0.0311
5.2206	7.9409	2.6383	0.1156	2.6383	-0.032	2.6383	0.1156	2.6383	-0.032	5.2734	0.2594	2.6367	0.1423	2.6367	0.0506	2.6367	0.1423	2.6367	0.0506	5.274	17.1833	2.6383	-0.2799	2.6383	-0.2215	2.6383	-0.0716	2.6383	-0.0312
5.2239	7.9211	2.64	0.1334	2.64	-0.032	2.64	0.1334	2.64	-0.032	5.2768	0.3175	2.6383	0.1236	2.6383	0.0506	2.6383	0.1236	2.6383	0.0506	5.2773	17.421	2.64	-0.2797	2.64	-0.2209	2.64	-0.0644	2.64	-0.0312
5.2272	7.9014	2.6417	0.1508	2.6417	-0.032	2.6417	0.1508	2.6417	-0.032	5.2801	0.3766	2.64	0.1054	2.64	0.0505	2.64	0.1054	2.64	0.0505	5.2807	17.6604	2.6417	-0.2796	2.6417	-0.2202	2.6417	-0.0566	2.6417	-0.0312
5.2305	7.8816	2.6433	0.1675	2.6433	-0.032	2.6433	0.1675	2.6433	-0.032	5.2834	0.4368	2.6417	0.0878	2.6417	0.0504	2.6417	0.0878	2.6417	0.0504	5.284	17.9011	2.6433	-0.2795	2.6433	-0.2195	2.6433	-0.048	2.6433	-0.0312
5.2338	7.8618	2.645	0.1832	2.645	-0.032	2.645	0.1832	2.645	-0.032	5.2868	0.4974	2.6433	0.0708	2.6433	0.0502	2.6433	0.0708	2.6433	0.0502	5.2873	18.1436	2.645	-0.2793	2.645	-0.2187	2.645	-0.0387	2.645	-0.0312
5.2371	7.842	2.6467	0.1979	2.6467	-0.032	2.6467	0.1979	2.6467	-0.032	5.2901	0.5586	2.645	0.0543	2.645	0.0501	2.645	0.0543	2.645	0.0501	5.2907	18.3876	2.6467	-0.2792	2.6467	-0.218	2.6467	-0.0286	2.6467	-0.0312
5.2404	7.8221	2.6483	0.2113	2.6483	-0.032	2.6483	0.2113	2.6483	-0.032	5.2934	0.6206	2.6467	0.0382	2.6467	0.05	2.6467	0.0382	2.6467	0.05	5.294	18.6326	2.6483	-0.2791	2.6483	-0.2174	2.6483	-0.0175	2.6483	-0.0312
5.2437	7.8021	2.65	0.2234	2.65	-0.032	2.65	0.2234	2.65	-0.032	5.2968	0.6829	2.6483	0.0223	2.6483	0.0499	2.6483	0.0223	2.6483	0.0499	5.2973	18.8791	2.65	-0.2789	2.65	-0.2165	2.65	-0.0053771	2.65	-0.0312
5.247	7.7821	2.6517	0.2342	2.6517	-0.032	2.6517	0.2342	2.6517	-0.032	5.3001	0.7455	2.65	0.0062436	2.65	0.0496	2.65	0.0062436	2.65	0.0496	5.3007	19.1267	2.6517	-0.2788	2.6517	-0.2159	2.6517	0.0077834	2.6517	-0.0312
5.2503	7.7619	2.6533	0.2434	2.6533	-0.032	2.6533	0.2434	2.6533	-0.032	5.3034	0.8082	2.6517	-0.0101	2.6517	0.0495	2.6517	-0.0101	2.6517	0.0495	5.304	19.3754	2.6533	-0.2786	2.6533	-0.2152	2.6533	0.022	2.6533	-0.0312
5.2536	7.7416	2.655	0.2512	2.655	-0.032	2.655	0.2512	2.655	-0.032	5.3068	0.8708	2.6533	-0.0269	2.6533	0.0494	2.6533	-0.0269	2.6533	0.0494	5.3073	19.6255	2.655	-0.2785	2.655	-0.2144	2.655	0.0373	2.655	-0.0312
5.2569	7.7212	2.6567	0.2574	2.6567	-0.032	2.6567	0.2574	2.6567	-0.032	5.3101	0.9335	2.655	-0.0443	2.655	0.0493	2.655	-0.0443	2.655	0.0493	5.3107	19.8762	2.6567	-0.2784	2.6567	-0.2137	2.6567	0.0536	2.6567	-0.0312
5.2602	7.7006	2.6583	0.2622	2.6583	-0.032	2.6583	0.2622	2.6583	-0.032	5.3134	0.9961	2.6567	-0.0622	2.6567	0.049	2.6567	-0.0622	2.6567	0.049	5.314	20.1282	2.6583	-0.2782	2.6583	-0.213	2.6583	0.0706	2.6583	-0.0313
5.2635	7.6798	2.66	0.2656	2.66	-0.032	2.66	0.2656	2.66	-0.032	5.3167	1.0581	2.6583	-0.0803	2.6583	0.0489	2.6583	-0.0803	2.6583	0.0489	5.3173	20.3809	2.66	-0.2781	2.66	-0.2122	2.66	0.0883	2.66	-0.0313
5.2668	7.6589	2.6617	0.2675	2.6617	-0.032	2.6617	0.2675	2.6617	-0.032	5.3201	1.12	2.66	-0.0982	2.66	0.0487	2.66	-0.0982	2.66	0.0487	5.3207	20.6343	2.6617	-0.2779	2.6617	-0.2116	2.6617	0.1062	2.6617	-0.0313
5.2701	7.6377	2.6633	0.2682	2.6633	-0.032	2.6633	0.2682	2.6633	-0.032	5.3234	1.1816	2.6617	-0.1154	2.6617	0.0486	2.6617	-0.1154	2.6617	0.0486	5.324	20.8887	2.6633	-0.2778	2.6633	-0.2107	2.6633	0.1241	2.6633	-0.0313
5.2734	7.6163	2.665	0.2677	2.665	-0.032	2.665	0.2677	2.665	-0.032	5.3267	1.2425	2.6633	-0.1314	2.6633	0.0483	2.6633	-0.1314	2.6633	0.0483	5.3273	21.1434	2.665	-0.2776	2.665	-0.2101	2.665	0.1418	2.665	-0.0313
5.2767	7.5947	2.6667	0.266	2.6667	-0.032	2.6667	0.266	2.6667	-0.032	5.3301	1.3027	2.665	-0.1457	2.665	0.0481	2.665	-0.1457	2.665	0.0481	5.3307	21.399	2.6667	-0.2775	2.6667	-0.2094	2.6667	0.1588	2.6667	-0.0313
5.28	7.5728	2.6683	0.2634	2.6683	-0.032	2.6683	0.2634	2.6683	-0.032	5.3334	1.3622	2.6667	-0.1581	2.6667	0.048	2.6667	-0.1581	2.6667	0.048	5.334	21.6548	2.6683	-0.2773	2.6683	-0.2086	2.6683	0.175	2.6683	-0.0313
5.2833	7.5507	2.67	0.26	2.67	-0.032	2.67	0.26	2.67	-0.032	5.3367	1.4207	2.6683	-0.1684	2.6683	0.0477	2.6683	-0.1684	2.6683	0.0477	5.3373	21.9111	2.67	-0.2772	2.67	-0.2079	2.67	0.1902	2.67	-0.0313
5.2866	7.5283	2.6717	0.2558	2.6717	-0.032	2.6717	0.2558	2.6717	-0.032	5.3401	1.4784	2.67	-0.1768	2.67	0.0475	2.67	-0.1768	2.67	0.0475	5.3407	22.1678	2.6717	-0.277	2.6717	-0.2071	2.6717	0.2043	2.6717	-0.0313
5.2899	7.5056	2.6733	0.2509	2.6733	-0.032	2.6733	0.2509	2.6733	-0.032	5.3434	1.5355	2.6717	-0.1833	2.6717	0.0472	2.6717	-0.1833	2.6717	0.0472	5.344	22.4248	2.6733	-0.2769	2.6733	-0.2063	2.6733	0.2171	2.6733	-0.0313
5.2932	7.4827	2.675	0.2456	2.675	-0.032	2.675	0.2456	2.675	-0.032	5.3467	1.5911	2.6733	-0.1883	2.6733	0.047	2.6733	-0.1883	2.6733	0.047	5.3473	22.6822	2.675	-0.2767	2.675	-0.2056	2.675	0.2285	2.675	-0.0313
5.2965	7.4595	2.6767	0.2398	2.6767	-0.032	2.6767	0.2398	2.6767	-0.032	5.3501	1.6457	2.675	-0.1919	2.675	0.0468	2.675	-0.1919	2.675	0.0468	5.3507	22.9392	2.6767	-0.2766	2.6767	-0.2048	2.6767	0.2385	2.6767	-0.0313
5.2998	7.436	2.6783	0.2336	2.6783	-0.032	2.6783	0.2336	2.6783	-0.032	5.3534	1.6993	2.6767	-0.1945	2.6767	0.0465	2.6767	-0.1945	2.6767	0.0465	5.354	23.1965	2.6783	-0.2764	2.6783	-0.2041	2.6783	0.247	2.6783	-0.0314
5.3031	7.4122	2.68	0.2272	2.68	-0.032	2.68	0.2272	2.68	-0.032	5.3567	1.7514	2.6783	-0.1962	2.6783	0.0463	2.6783	-0.1962	2.6783	0.0463	5.3573	23.4539	2.68	-0.2763	2.68	-0.2033	2.68	0.2541	2.68	-0.0314
5.3064	7.3882	2.6817	0.2206	2.6817	-0.032	2.6817	0.2206	2.6817	-0.032	5.3601	1.8022	2.68	-0.1973	2.68	0.046	2.68	-0.1973	2.68	0.046	5.3607	23.7112	2.6817	-0.2761	2.6817	-0.2026	2.6817	0.2596	2.6817	-0.0314
5.3097	7.3638	2.6833	0.2138	2.6833	-0.032	2.6833	0.2138	2.6833	-0.032	5.3634	1.8519	2.6817	-0.1978	2.6817	0.0458	2.6817	-0.1978	2.6817	0.0458	5.364	23.9683	2.6833	-0.276	2.6833	-0.2018	2.6833	0.2637	2.6833	-0.0314
5.313	7.3392	2.685	0.2069	2.685	-0.032	2.685	0.2069	2.685	-0.032	5.3667	1.8998	2.6833	-0.1978	2.6833	0.0456	2.6833	-0.1978	2.6833	0.0456	5.3673	24.225	2.685	-0.2758	2.685	-0.201	2.685	0.2663	2.685	-0.0314
5.3163	7.3143	2.6867	0.1999	2.6867	-0.032	2.6867	0.1999	2.6867	-0.032	5.3701	1.9464	2.685	-0.1975	2.685	0.0452	2.685	-0.1975	2.685	0.0452	5.3707	24.4813	2.6867	-0.2757	2.6867	-0.2003	2.6867	0.2677	2.6867	-0.0314
5.3196	7.2892	2.6883	0.1929	2.6883	-0.032	2.6883	0.1929	2.6883	-0.032	5.3734	1.9915	2.6867	-0.1969	2.6867	0.045	2.6867	-0.1969	2.6867	0.045	5.374	24.7373	2.6883	-0.2755	2.6883	-0.1995	2.6883	0.2677	2.6883	-0.0314
5.3229	7.2637	2.69	0.1859	2.69	-0.032	2.69	0.1859	2.69	-0.032	5.3767	2.0349	2.6883	-0.1961	2.6883	0.0447	2.6883	-0.1961	2.6883	0.0447	5.3773	24.9927	2.69	-0.2753	2.69	-0.1987	2.69	0.2667	2.69	-0.0314
5.3262	7.2381	2.6917	0.1789	2.6917	-0.032	2.6917	0.1789	2.6917	-0.032	5.3801	2.0769	2.69	-0.195	2.69	0.0444	2.69	-0.195	2.69	0.0444	5.3807	25.2478	2.6917	-0.2752	2.6917	-0.1981	2.6917	0.2646	2.6917	-0.0314
5.3295	7.2122	2.6933	0.1719	2.6933	-0.032	2.6933	0.1719	2.6933	-0.032	5.3834	2.1172	2.6917	-0.1938	2.6917	0.0441	2.6917	-0.1938	2.6917	0.0441	5.384	25.5021	2.6933	-0.275	2.6933	-0.1972	2.6933	0.2616	2.6933	-0.0314
5.3328	7.1861	2.695	0.165	2.695	-0.032	2.695	0.165	2.695	-0.032	5.3867	2.156	2.6933	-0.1923	2.6933	0.0438	2.6933	-0.1923	2.6933	0.0438	5.3873	25.7558	2.695	-0.2748	2.695	-0.1964	2.695	0.2578	2.695	-0.0314
5.3361	7.1599	2.6967	0.1581	2.6967	-0.032	2.6967	0.1581	2.6967	-0.032	5.3901	2.1928	2.695	-0.1907	2.695	0.0434	2.695	-0.1907	2.695	0.0434	5.3907	26.0088	2.6967	-0.2747	2.6967	-0.1956	2.6967	0.2533	2.6967	-0.0314
5.3394	7.1334	2.6983	0.1513	2.6983	-0.032	2.6983	0.1513	2.6983	-0.032	5.3934	2.2281	2.6967	-0.189	2.6967	0.0432	2.6967	-0.189	2.6967	0.0432	5.394	26.2609	2.6983	-0.2745	2.6983	-0.1949	2.6983	0.2482	2.6983	-0.0315
5.3427	7.1068	2.7	0.1445	2.7	-0.032	2.7	0.1445	2.7	-0.032	5.3967	2.2614	2.6983	-0.187	2.6983	0.0428	2.6983	-0.187	2.6983	0.0428	5.3973	26.5122	2.7	-0.2744	2.7	-0.1941	2.7	0.2426	2.7	-0.0315
5.346	7.0801	2.7017	0.1378	2.7017	-0.032	2.7017	0.1378	2.7017	-0.032	5.4001	2.2932	2.7	-0.1848	2.7	0.0424	2.7	-0.1848	2.7	0.0424	5.4007	26.7626	2.7017	-0.2742	2.7017	-0.1933	2.7017	0.2366	2.7017	-0.0315
5.3493	7.0532	2.7033	0.1311	2.7033	-0.032	2.7033	0.1311	2.7033	-0.032	5.4034	2.323	2.7017	-0.1824	2.7017	0.0421	2.7017	-0.1824	2.7017	0.0421	5.404	27.012	2.7033	-0.274	2.7033	-0.1925	2.7033	0.2304	2.7033	-0.0315
5.3526	7.0263	2.705	0.1245	2.705	-0.032	2.705	0.1245	2.705	-0.032	5.4067	2.351	2.7033	-0.1798	2.7033	0.0417	2.7033	-0.1798	2.7033	0.0417	5.4073	27.2603	2.705	-0.2738	2.705	-0.1917	2.705	0.2239	2.705	-0.0315
5.3559	6.9994	2.7067	0.118	2.7067	-0.032	2.7067	0.118	2.7067	-0.032	5.41	2.3772	2.705	-0.177	2.705	0.0414	2.705	-0.177	2.705	0.0414	5.4107	27.5074	2.7067	-0.2737	2.7067	-0.1909	2.7067	0.2172	2.7067	-0.0315
5.3592	6.9725	2.7083	0.1115	2.7083	-0.032	2.7083	0.1115	2.7083	-0.032	5.4134	2.4017	2.7067	-0.1738	2.7067	0.041	2.7067	-0.1738	2.7067	0.041	5.414	27.7535	2.7083	-0.2735	2.7083	-0.1902	2.7083	0.2103	2.7083	-0.0315
5.3625	6.9456	2.71	0.1052	2.71	-0.032	2.71	0.1052	2.71	-0.032	5.4167	2.4241	2.7083	-0.1704	2.7083	0.0406	2.7083	-0.1704	2.7083	0.0406	5.4173	27.9982	2.71	-0.2733	2.71	-0.1894	2.71	0.2034	2.71	-0.0315
5.3658	6.9187	2.7117	0.0989	2.7117	-0.032	2.7117	0.0989	2.7117	-0.032	5.42	2.4451	2.71	-0.1666	2.71	0.0403	2.71	-0.1666	2.71	0.0403	5.4207	28.2416	2.7117	-0.2732	2.7117	-0.1886	2.7117	0.1964	2.7117	-0.0315
5.3691	6.892	2.7133	0.0927	2.7133	-0.032	2.7133	0.0927	2.7133	-0.032	5.4234	2.464	2.7117	-0.1625	2.7117	0.0399	2.7117	-0.1625	2.7117	0.0399	5.424	28.4837	2.7133	-0.273	2.7133	-0.1878	2.7133	0.1895	2.7133	-0.0315
5.3724	6.8654	2.715	0.0865	2.715	-0.032	2.715	0.0865	2.715	-0.032	5.4267	2.4812	2.7133	-0.1579	2.7133	0.0396	2.7133	-0.1579	2.7133	0.0396	5.4273	28.7244	2.715	-0.2728	2.715	-0.187	2.715	0.1825	2.715	-0.0315
5.3757	6.839	2.7167	0.0805	2.7167	-0.032	2.7167	0.0805	2.7167	-0.032	5.43	2.4966	2.715	-0.1528	2.715	0.0392	2.715	-0.1528	2.715	0.0392	5.4307	28.9638	2.7167	-0.2726	2.7167	-0.1862	2.7167	0.1755	2.7167	-0.0315
5.379	6.8128	2.7183	0.0745	2.7183	-0.032	2.7183	0.0745	2.7183	-0.032	5.4334	2.5099	2.7167	-0.1472	2.7167	0.0387	2.7167	-0.1472	2.7167	0.0387	5.434	29.2019	2.7183	-0.2724	2.7183	-0.1854	2.7183	0.1686	2.7183	-0.0316
5.3823	6.787	2.72	0.0686	2.72	-0.032	2.72	0.0686	2.72	-0.032	5.4367	2.5218	2.7183	-0.1408	2.7183	0.0384	2.7183	-0.1408	2.7183	0.0384	5.4373	29.4379	2.72	-0.2723	2.72	-0.1846	2.72	0.1617	2.72	-0.0316
5.3856	6.7614	2.7217	0.0628	2.7217	-0.032	2.7217	0.0628	2.7217	-0.032	5.44	2.5316	2.72	-0.1335	2.72	0.038	2.72	-0.1335	2.72	0.038	5.4407	29.673	2.7217	-0.2721	2.7217	-0.1837	2.7217	0.1548	2.7217	-0.0316
5.3889	6.7363	2.7233	0.057	2.7233	-0.032	2.7233	0.057	2.7233	-0.032	5.4434	2.54	2.7217	-0.1252	2.7217	0.0375	2.7217	-0.1252	2.7217	0.0375	5.444	29.9061	2.7233	-0.2719	2.7233	-0.1829	2.7233	0.148	2.7233	-0.0316
5.3922	6.7115	2.725	0.0513	2.725	-0.032	2.725	0.0513	2.725	-0.032	5.4467	2.5463	2.7233	-0.1155	2.7233	0.0372	2.7233	-0.1155	2.7233	0.0372	5.4473	30.1375	2.725	-0.2717	2.725	-0.1821	2.725	0.1413	2.725	-0.0316
5.3955	6.6873	2.7267	0.0456	2.7267	-0.032	2.7267	0.0456	2.7267	-0.032	5.45	2.5508	2.725	-0.104	2.725	0.0367	2.725	-0.104	2.725	0.0367	5.4507	30.3676	2.7267	-0.2715	2.7267	-0.1813	2.7267	0.1346	2.7267	-0.0316
5.3988	6.6636	2.7283	0.04	2.7283	-0.032	2.7283	0.04	2.7283	-0.032	5.4534	2.554	2.7267	-0.0902	2.7267	0.0362	2.7267	-0.0902	2.7267	0.0362	5.454	30.5957	2.7283	-0.2713	2.7283	-0.1805	2.7283	0.128	2.7283	-0.0316
5.4021	6.6405	2.73	0.0344	2.73	-0.032	2.73	0.0344	2.73	-0.032	5.4567	2.5553	2.7283	-0.0733	2.7283	0.0358	2.7283	-0.0733	2.7283	0.0358	5.4573	30.8218	2.73	-0.2711	2.73	-0.1797	2.73	0.1214	2.73	-0.0316
5.4054	6.6181	2.7317	0.0289	2.7317	-0.032	2.7317	0.0289	2.7317	-0.032	5.46	2.555	2.73	-0.0523	2.73	0.0354	2.73	-0.0523	2.73	0.0354	5.4607	31.0465	2.7317	-0.271	2.7317	-0.1789	2.7317	0.115	2.7317	-0.0316
5.4087	6.5964	2.7333	0.0233	2.7333	-0.032	2.7333	0.0233	2.7333	-0.032	5.4634	2.5529	2.7317	-0.0255	2.7317	0.0349	2.7317	-0.0255	2.7317	0.0349	5.464	31.2693	2.7333	-0.2708	2.7333	-0.1781	2.7333	0.1086	2.7333	-0.0316
5.412	6.5755	2.735	0.0177	2.735	-0.032	2.735	0.0177	2.735	-0.032	5.4667	2.5494	2.7333	0.0084532	2.7333	0.0344	2.7333	0.0084532	2.7333	0.0344	5.4673	31.4901	2.735	-0.2706	2.735	-0.1773	2.735	0.1022	2.735	-0.0316
5.4153	6.5555	2.7367	0.0121	2.7367	-0.032	2.7367	0.0121	2.7367	-0.032	5.47	2.5442	2.735	0.0505	2.735	0.0339	2.735	0.0505	2.735	0.0339	5.4707	31.7092	2.7367	-0.2704	2.7367	-0.1765	2.7367	0.096	2.7367	-0.0316
5.4186	6.5363	2.7383	0.00652	2.7383	-0.032	2.7383	0.00652	2.7383	-0.032	5.4734	2.5375	2.7367	0.0987	2.7367	0.0334	2.7367	0.0987	2.7367	0.0334	5.474	31.9264	2.7383	-0.2702	2.7383	-0.1756	2.7383	0.0899	2.7383	-0.0316
5.4219	6.5182	2.74	0.00088244	2.74	-0.032	2.74	0.00088244	2.74	-0.032	5.4767	2.5295	2.7383	0.1478	2.7383	0.0331	2.7383	0.1478	2.7383	0.0331	5.4773	32.1414	2.74	-0.27	2.74	-0.1748	2.74	0.0838	2.74	-0.0317
5.4252	6.5011	2.7417	-0.004794	2.7417	-0.032	2.7417	-0.004794	2.7417	-0.032	5.48	2.52	2.74	0.1919	2.74	0.0325	2.74	0.1919	2.74	0.0325	5.4807	32.3546	2.7417	-0.2698	2.7417	-0.174	2.7417	0.0778	2.7417	-0.0317
5.4285	6.4851	2.7433	-0.0105	2.7433	-0.032	2.7433	-0.0105	2.7433	-0.032	5.4834	2.5088	2.7417	0.227	2.7417	0.032	2.7417	0.227	2.7417	0.032	5.484	32.5657	2.7433	-0.2696	2.7433	-0.1732	2.7433	0.0719	2.7433	-0.0317
5.4318	6.4702	2.745	-0.0163	2.745	-0.032	2.745	-0.0163	2.745	-0.032	5.4867	2.4966	2.7433	0.2513	2.7433	0.0315	2.7433	0.2513	2.7433	0.0315	5.4873	32.7749	2.745	-0.2694	2.745	-0.1724	2.745	0.066	2.745	-0.0317
5.4351	6.4566	2.7467	-0.0221	2.7467	-0.032	2.7467	-0.0221	2.7467	-0.032	5.49	2.4829	2.745	0.2642	2.745	0.031	2.745	0.2642	2.745	0.031	5.4907	32.9817	2.7467	-0.2692	2.7467	-0.1715	2.7467	0.0602	2.7467	-0.0317
5.4384	6.4444	2.7483	-0.028	2.7483	-0.032	2.7483	-0.028	2.7483	-0.032	5.4934	2.4679	2.7467	0.2667	2.7467	0.0306	2.7467	0.2667	2.7467	0.0306	5.494	33.1868	2.7483	-0.2689	2.7483	-0.1706	2.7483	0.0545	2.7483	-0.0317
5.4417	6.4335	2.75	-0.034	2.75	-0.032	2.75	-0.034	2.75	-0.032	5.4967	2.4514	2.7483	0.2606	2.7483	0.0301	2.7483	0.2606	2.7483	0.0301	5.4973	33.3897	2.75	-0.2687	2.75	-0.1698	2.75	0.0489	2.75	-0.0317
5.445	6.4241	2.7517	-0.04	2.7517	-0.032	2.7517	-0.04	2.7517	-0.032	5.5	2.4339	2.75	0.2483	2.75	0.0295	2.75	0.2483	2.75	0.0295	5.5007	33.5902	2.7517	-0.2685	2.7517	-0.169	2.7517	0.0433	2.7517	-0.0317
5.4483	6.4161	2.7533	-0.046	2.7533	-0.032	2.7533	-0.046	2.7533	-0.032	5.5033	2.4154	2.7517	0.2321	2.7517	0.029	2.7517	0.2321	2.7517	0.029	5.504	33.7886	2.7533	-0.2683	2.7533	-0.1682	2.7533	0.0377	2.7533	-0.0317
5.4516	6.4098	2.755	-0.0521	2.755	-0.032	2.755	-0.0521	2.755	-0.032	5.5067	2.3954	2.7533	0.2138	2.7533	0.0284	2.7533	0.2138	2.7533	0.0284	5.5073	33.9852	2.755	-0.2681	2.755	-0.1674	2.755	0.0321	2.755	-0.0317
5.4549	6.4052	2.7567	-0.0583	2.7567	-0.032	2.7567	-0.0583	2.7567	-0.032	5.51	2.3748	2.755	0.1945	2.755	0.0279	2.755	0.1945	2.755	0.0279	5.5107	34.179	2.7567	-0.2679	2.7567	-0.1665	2.7567	0.0266	2.7567	-0.0317
5.4582	6.4022	2.7583	-0.0645	2.7583	-0.032	2.7583	-0.0645	2.7583	-0.032	5.5133	2.3527	2.7567	0.175	2.7567	0.0273	2.7567	0.175	2.7567	0.0273	5.514	34.3709	2.7583	-0.2676	2.7583	-0.1657	2.7583	0.021	2.7583	-0.0317
5.4615	6.4011	2.76	-0.0706	2.76	-0.032	2.76	-0.0706	2.76	-0.032	5.5167	2.3296	2.7583	0.1557	2.7583	0.0268	2.7583	0.1557	2.7583	0.0268	5.5173	34.5604	2.76	-0.2674	2.76	-0.1648	2.76	0.0155	2.76	-0.0318
5.4648	6.4018	2.7617	-0.0768	2.7617	-0.032	2.7617	-0.0768	2.7617	-0.032	5.52	2.3058	2.76	0.1367	2.76	0.0262	2.76	0.1367	2.76	0.0262	5.5207	34.7476	2.7617	-0.2672	2.7617	-0.164	2.7617	0.0099258	2.7617	-0.0318
5.4681	6.4044	2.7633	-0.083	2.7633	-0.032	2.7633	-0.083	2.7633	-0.032	5.5233	2.2809	2.7617	0.1182	2.7617	0.0256	2.7617	0.1182	2.7617	0.0256	5.524	34.9325	2.7633	-0.2669	2.7633	-0.1632	2.7633	0.0043415	2.7633	-0.0318
5.4714	6.4091	2.765	-0.0891	2.765	-0.032	2.765	-0.0891	2.765	-0.032	5.5267	2.2554	2.7633	0.1002	2.7633	0.0252	2.7633	0.1002	2.7633	0.0252	5.5273	35.1147	2.765	-0.2667	2.765	-0.1623	2.765	-0.0012754	2.765	-0.0318
5.4747	6.4158	2.7667	-0.0952	2.7667	-0.032	2.7667	-0.0952	2.7667	-0.032	5.53	2.2288	2.765	0.0828	2.765	0.0246	2.765	0.0828	2.765	0.0246	5.5307	35.2946	2.7667	-0.2664	2.7667	-0.1615	2.7667	-0.0069327	2.7667	-0.0318
5.478	6.4246	2.7683	-0.1011	2.7683	-0.032	2.7683	-0.1011	2.7683	-0.032	5.5333	2.2019	2.7667	0.0659	2.7667	0.024	2.7667	0.0659	2.7667	0.024	5.534	35.4721	2.7683	-0.2662	2.7683	-0.1607	2.7683	-0.0126	2.7683	-0.0318
5.4813	6.4356	2.77	-0.107	2.77	-0.032	2.77	-0.107	2.77	-0.032	5.5367	2.1738	2.7683	0.0496	2.7683	0.0234	2.7683	0.0496	2.7683	0.0234	5.5373	35.6473	2.77	-0.266	2.77	-0.1597	2.77	-0.0184	2.77	-0.0318
5.4846	6.4489	2.7717	-0.1127	2.7717	-0.032	2.7717	-0.1127	2.7717	-0.032	5.54	2.1452	2.77	0.0335	2.77	0.0228	2.77	0.0335	2.77	0.0228	5.5407	35.8199	2.7717	-0.2657	2.7717	-0.1589	2.7717	-0.0242	2.7717	-0.0318
5.4879	6.4644	2.7733	-0.1183	2.7733	-0.032	2.7733	-0.1183	2.7733	-0.032	5.5433	2.1157	2.7717	0.0175	2.7717	0.0222	2.7717	0.0175	2.7717	0.0222	5.544	35.9898	2.7733	-0.2654	2.7733	-0.1581	2.7733	-0.0301	2.7733	-0.0318
5.4912	6.4824	2.775	-0.1237	2.775	-0.032	2.775	-0.1237	2.775	-0.032	5.5467	2.086	2.7733	0.0012543	2.7733	0.0216	2.7733	0.0012543	2.7733	0.0216	5.5473	36.157	2.775	-0.2652	2.775	-0.1573	2.775	-0.036	2.775	-0.0318
5.4945	6.5027	2.7767	-0.1288	2.7767	-0.032	2.7767	-0.1288	2.7767	-0.032	5.55	2.0556	2.775	-0.0153	2.775	0.021	2.775	-0.0153	2.775	0.021	5.5507	36.3216	2.7767	-0.2649	2.7767	-0.1563	2.7767	-0.042	2.7767	-0.0318
5.4978	6.5255	2.7783	-0.1338	2.7783	-0.032	2.7783	-0.1338	2.7783	-0.032	5.5533	2.0248	2.7767	-0.0325	2.7767	0.0204	2.7767	-0.0325	2.7767	0.0204	5.554	36.4839	2.7783	-0.2647	2.7783	-0.1555	2.7783	-0.048	2.7783	-0.0318
5.5011	6.5508	2.78	-0.1386	2.78	-0.032	2.78	-0.1386	2.78	-0.032	5.5567	1.9936	2.7783	-0.0502	2.7783	0.0198	2.7783	-0.0502	2.7783	0.0198	5.5573	36.6432	2.78	-0.2644	2.78	-0.1547	2.78	-0.0541	2.78	-0.0318
5.5044	6.5787	2.7817	-0.1431	2.7817	-0.032	2.7817	-0.1431	2.7817	-0.032	5.56	1.9618	2.78	-0.0684	2.78	0.0192	2.78	-0.0684	2.78	0.0192	5.5607	36.7995	2.7817	-0.2641	2.7817	-0.1538	2.7817	-0.0602	2.7817	-0.0319
5.5077	6.6093	2.7833	-0.1474	2.7833	-0.032	2.7833	-0.1474	2.7833	-0.032	5.5633	1.9296	2.7817	-0.0868	2.7817	0.0184	2.7817	-0.0868	2.7817	0.0184	5.564	36.9534	2.7833	-0.2639	2.7833	-0.153	2.7833	-0.0664	2.7833	-0.0319
5.511	6.6424	2.785	-0.1514	2.785	-0.032	2.785	-0.1514	2.785	-0.032	5.5667	1.8974	2.7833	-0.1049	2.7833	0.0178	2.7833	-0.1049	2.7833	0.0178	5.5673	37.104	2.785	-0.2636	2.785	-0.1522	2.785	-0.0725	2.785	-0.0319
5.5143	6.6783	2.7867	-0.1552	2.7867	-0.032	2.7867	-0.1552	2.7867	-0.032	5.57	1.8645	2.785	-0.1221	2.785	0.0172	2.785	-0.1221	2.785	0.0172	5.5707	37.252	2.7867	-0.2633	2.7867	-0.1512	2.7867	-0.0787	2.7867	-0.0319
5.5176	6.7169	2.7883	-0.1588	2.7883	-0.032	2.7883	-0.1588	2.7883	-0.032	5.5733	1.8316	2.7867	-0.1379	2.7867	0.0165	2.7867	-0.1379	2.7867	0.0165	5.574	37.3969	2.7883	-0.263	2.7883	-0.1504	2.7883	-0.0848	2.7883	-0.0319
5.5209	6.7583	2.79	-0.162	2.79	-0.032	2.79	-0.162	2.79	-0.032	5.5767	1.7983	2.7883	-0.1519	2.7883	0.0159	2.7883	-0.1519	2.7883	0.0159	5.5773	37.539	2.79	-0.2628	2.79	-0.1496	2.79	-0.0908	2.79	-0.0319
5.5242	6.8026	2.7917	-0.1651	2.7917	-0.032	2.7917	-0.1651	2.7917	-0.032	5.58	1.7651	2.79	-0.1639	2.79	0.0152	2.79	-0.1639	2.79	0.0152	5.5807	37.6776	2.7917	-0.2625	2.7917	-0.1486	2.7917	-0.0968	2.7917	-0.0319
5.5275	6.8496	2.7933	-0.1679	2.7933	-0.032	2.7933	-0.1679	2.7933	-0.032	5.5833	1.7315	2.7917	-0.1738	2.7917	0.0146	2.7917	-0.1738	2.7917	0.0146	5.584	37.8132	2.7933	-0.2622	2.7933	-0.1478	2.7933	-0.1027	2.7933	-0.0319
5.5308	6.8995	2.795	-0.1705	2.795	-0.032	2.795	-0.1705	2.795	-0.032	5.5867	1.6979	2.7933	-0.1818	2.7933	0.0139	2.7933	-0.1818	2.7933	0.0139	5.5873	37.9459	2.795	-0.2619	2.795	-0.1469	2.795	-0.1085	2.795	-0.0319
5.5341	6.9523	2.7967	-0.1728	2.7967	-0.032	2.7967	-0.1728	2.7967	-0.032	5.59	1.6643	2.795	-0.1881	2.795	0.0133	2.795	-0.1881	2.795	0.0133	5.5907	38.075	2.7967	-0.2616	2.7967	-0.1461	2.7967	-0.1142	2.7967	-0.0319
5.5374	7.008	2.7983	-0.175	2.7983	-0.032	2.7983	-0.175	2.7983	-0.032	5.5933	1.6307	2.7967	-0.1929	2.7967	0.0126	2.7967	-0.1929	2.7967	0.0126	5.594	38.2009	2.7983	-0.2613	2.7983	-0.1453	2.7983	-0.1197	2.7983	-0.0319
5.5407	7.0666	2.8	-0.1769	2.8	-0.032	2.8	-0.1769	2.8	-0.032	5.5966	1.5971	2.7983	-0.1965	2.7983	0.0118	2.7983	-0.1965	2.7983	0.0118	5.5973	38.3236	2.8	-0.261	2.8	-0.1443	2.8	-0.125	2.8	-0.0319
5.544	7.1282	2.8017	-0.1786	2.8017	-0.032	2.8017	-0.1786	2.8017	-0.032	5.6	1.5635	2.8	-0.1992	2.8	0.0111	2.8	-0.1992	2.8	0.0111	5.6007	38.4427	2.8017	-0.2607	2.8017	-0.1435	2.8017	-0.1301	2.8017	-0.0319
5.5473	7.1927	2.8033	-0.1802	2.8033	-0.032	2.8033	-0.1802	2.8033	-0.032	5.6033	1.5302	2.8017	-0.201	2.8017	0.0105	2.8017	-0.201	2.8017	0.0105	5.604	38.5584	2.8033	-0.2604	2.8033	-0.1426	2.8033	-0.135	2.8033	-0.0319
5.5506	7.2601	2.805	-0.1816	2.805	-0.032	2.805	-0.1816	2.805	-0.032	5.6066	1.4966	2.8033	-0.2023	2.8033	0.0098	2.8033	-0.2023	2.8033	0.0098	5.6073	38.6704	2.805	-0.2601	2.805	-0.1418	2.805	-0.1397	2.805	-0.032
5.5539	7.3305	2.8067	-0.1828	2.8067	-0.032	2.8067	-0.1828	2.8067	-0.032	5.61	1.4634	2.805	-0.2031	2.805	0.00908	2.805	-0.2031	2.805	0.00908	5.6107	38.7788	2.8067	-0.2598	2.8067	-0.1409	2.8067	-0.1441	2.8067	-0.032
5.5572	7.4038	2.8083	-0.1839	2.8083	-0.032	2.8083	-0.1839	2.8083	-0.032	5.6133	1.4305	2.8067	-0.2035	2.8067	0.00836	2.8067	-0.2035	2.8067	0.00836	5.614	38.8839	2.8083	-0.2595	2.8083	-0.14	2.8083	-0.1483	2.8083	-0.032
5.5605	7.48	2.81	-0.1848	2.81	-0.032	2.81	-0.1848	2.81	-0.032	5.6166	1.3976	2.8083	-0.2037	2.8083	0.00764	2.8083	-0.2037	2.8083	0.00764	5.6173	38.985	2.81	-0.2592	2.81	-0.1392	2.81	-0.1523	2.81	-0.032
5.5638	7.5592	2.8117	-0.1856	2.8117	-0.032	2.8117	-0.1856	2.8117	-0.032	5.62	1.365	2.81	-0.2036	2.81	0.00692	2.81	-0.2036	2.81	0.00692	5.6207	39.0821	2.8117	-0.2589	2.8117	-0.1382	2.8117	-0.156	2.8117	-0.032
5.5671	7.6412	2.8133	-0.1862	2.8133	-0.032	2.8133	-0.1862	2.8133	-0.032	5.6233	1.3325	2.8117	-0.2034	2.8117	0.0062	2.8117	-0.2034	2.8117	0.0062	5.624	39.1755	2.8133	-0.2586	2.8133	-0.1374	2.8133	-0.1595	2.8133	-0.032
5.5704	7.7261	2.815	-0.1868	2.815	-0.032	2.815	-0.1868	2.815	-0.032	5.6266	1.3002	2.8133	-0.203	2.8133	0.00548	2.8133	-0.203	2.8133	0.00548	5.6273	39.2649	2.815	-0.2583	2.815	-0.1365	2.815	-0.1627	2.815	-0.032
5.5737	7.8139	2.8167	-0.1872	2.8167	-0.032	2.8167	-0.1872	2.8167	-0.032	5.63	1.2684	2.815	-0.2026	2.815	0.00464	2.815	-0.2026	2.815	0.00464	5.6307	39.3504	2.8167	-0.258	2.8167	-0.1357	2.8167	-0.1657	2.8167	-0.032
5.577	7.9045	2.8183	-0.1876	2.8183	-0.032	2.8183	-0.1876	2.8183	-0.032	5.6333	1.2369	2.8167	-0.202	2.8167	0.00392	2.8167	-0.202	2.8167	0.00392	5.634	39.4318	2.8183	-0.2576	2.8183	-0.1347	2.8183	-0.1684	2.8183	-0.032
5.5803	7.9978	2.82	-0.1878	2.82	-0.032	2.82	-0.1878	2.82	-0.032	5.6366	1.2058	2.8183	-0.2013	2.8183	0.0032	2.8183	-0.2013	2.8183	0.0032	5.6373	39.509	2.82	-0.2573	2.82	-0.1339	2.82	-0.1709	2.82	-0.032
5.5836	8.0939	2.8217	-0.188	2.8217	-0.032	2.8217	-0.188	2.8217	-0.032	5.64	1.175	2.82	-0.2006	2.82	0.00248	2.82	-0.2006	2.82	0.00248	5.6407	39.5818	2.8217	-0.257	2.8217	-0.1331	2.8217	-0.1732	2.8217	-0.032
5.5869	8.1927	2.8233	-0.1881	2.8233	-0.032	2.8233	-0.1881	2.8233	-0.032	5.6433	1.1445	2.8217	-0.1997	2.8217	0.00164	2.8217	-0.1997	2.8217	0.00164	5.644	39.6506	2.8233	-0.2566	2.8233	-0.1322	2.8233	-0.1753	2.8233	-0.032
5.5902	8.2941	2.825	-0.1881	2.825	-0.032	2.825	-0.1881	2.825	-0.032	5.6466	1.1144	2.8233	-0.1988	2.8233	0.00092	2.8233	-0.1988	2.8233	0.00092	5.6473	39.7151	2.825	-0.2563	2.825	-0.1314	2.825	-0.1772	2.825	-0.032
5.5935	8.3982	2.8267	-0.188	2.8267	-0.032	2.8267	-0.188	2.8267	-0.032	5.65	1.085	2.825	-0.1979	2.825	8e-05	2.825	-0.1979	2.825	8e-05	5.6507	39.775	2.8267	-0.256	2.8267	-0.1304	2.8267	-0.1789	2.8267	-0.032
5.5968	8.5047	2.8283	-0.1879	2.8283	-0.032	2.8283	-0.1879	2.8283	-0.032	5.6533	1.0556	2.8267	-0.1968	2.8267	-0.00064	2.8267	-0.1968	2.8267	-0.00064	5.654	39.8306	2.8283	-0.2556	2.8283	-0.1296	2.8283	-0.1804	2.8283	-0.0321
5.6001	8.6137	2.83	-0.1877	2.83	-0.032	2.83	-0.1877	2.83	-0.032	5.6566	1.0269	2.8283	-0.1957	2.8283	-0.00148	2.8283	-0.1957	2.8283	-0.00148	5.6573	39.8818	2.83	-0.2553	2.83	-0.1287	2.83	-0.1818	2.83	-0.0321
5.6034	8.7251	2.8317	-0.1874	2.8317	-0.032	2.8317	-0.1874	2.8317	-0.032	5.66	0.9986	2.83	-0.1945	2.83	-0.0022	2.83	-0.1945	2.83	-0.0022	5.6607	39.9279	2.8317	-0.2549	2.8317	-0.1279	2.8317	-0.183	2.8317	-0.0321
5.6067	8.8388	2.8333	-0.1871	2.8333	-0.032	2.8333	-0.1871	2.8333	-0.032	5.6633	0.9709	2.8317	-0.1931	2.8317	-0.00304	2.8317	-0.1931	2.8317	-0.00304	5.664	39.9698	2.8333	-0.2546	2.8333	-0.1269	2.8333	-0.184	2.8333	-0.0321
5.61	8.9548	2.835	-0.1867	2.835	-0.032	2.835	-0.1867	2.835	-0.032	5.6666	0.9436	2.8333	-0.1917	2.8333	-0.00376	2.8333	-0.1917	2.8333	-0.00376	5.6673	40.0071	2.835	-0.2542	2.835	-0.1261	2.835	-0.1849	2.835	-0.0321
5.6133	9.073	2.8367	-0.1863	2.8367	-0.032	2.8367	-0.1863	2.8367	-0.032	5.67	0.9167	2.835	-0.1902	2.835	-0.0046	2.835	-0.1902	2.835	-0.0046	5.6707	40.0394	2.8367	-0.2538	2.8367	-0.1252	2.8367	-0.1857	2.8367	-0.0321
5.6166	9.1932	2.8383	-0.1859	2.8383	-0.032	2.8383	-0.1859	2.8383	-0.032	5.6733	0.8904	2.8367	-0.1886	2.8367	-0.00544	2.8367	-0.1886	2.8367	-0.00544	5.674	40.0669	2.8383	-0.2535	2.8383	-0.1243	2.8383	-0.1863	2.8383	-0.0321
5.6199	9.3154	2.84	-0.1854	2.84	-0.032	2.84	-0.1854	2.84	-0.032	5.6766	0.8645	2.8383	-0.1868	2.8383	-0.00628	2.8383	-0.1868	2.8383	-0.00628	5.6773	40.0899	2.84	-0.2531	2.84	-0.1234	2.84	-0.1869	2.84	-0.0321
5.6232	9.4395	2.8417	-0.1848	2.8417	-0.032	2.8417	-0.1848	2.8417	-0.032	5.68	0.839	2.84	-0.1848	2.84	-0.007	2.84	-0.1848	2.84	-0.007	5.6807	40.1075	2.8417	-0.2527	2.8417	-0.1226	2.8417	-0.1873	2.8417	-0.0321
5.6265	9.5653	2.8433	-0.1842	2.8433	-0.032	2.8433	-0.1842	2.8433	-0.032	5.6833	0.8145	2.8417	-0.1827	2.8417	-0.00784	2.8417	-0.1827	2.8417	-0.00784	5.684	40.1205	2.8433	-0.2523	2.8433	-0.1216	2.8433	-0.1876	2.8433	-0.0321
5.6298	9.6929	2.845	-0.1836	2.845	-0.032	2.845	-0.1836	2.845	-0.032	5.6866	0.79	2.8433	-0.1804	2.8433	-0.00868	2.8433	-0.1804	2.8433	-0.00868	5.6873	40.1285	2.845	-0.252	2.845	-0.1208	2.845	-0.1879	2.845	-0.0321
5.6331	9.822	2.8467	-0.1829	2.8467	-0.032	2.8467	-0.1829	2.8467	-0.032	5.69	0.7662	2.845	-0.1779	2.845	-0.00952	2.845	-0.1779	2.845	-0.00952	5.6907	40.1314	2.8467	-0.2516	2.8467	-0.1199	2.8467	-0.188	2.8467	-0.0321
5.6364	9.9526	2.8483	-0.1822	2.8483	-0.032	2.8483	-0.1822	2.8483	-0.032	5.6933	0.7431	2.8467	-0.1751	2.8467	-0.0104	2.8467	-0.1751	2.8467	-0.0104	5.694	40.1291	2.8483	-0.2512	2.8483	-0.1191	2.8483	-0.1881	2.8483	-0.0321
5.6397	10.0846	2.85	-0.1815	2.85	-0.032	2.85	-0.1815	2.85	-0.032	5.6966	0.7207	2.8483	-0.1721	2.8483	-0.0112	2.8483	-0.1721	2.8483	-0.0112	5.6973	40.1218	2.85	-0.2508	2.85	-0.1181	2.85	-0.1881	2.85	-0.0321
5.643	10.2177	2.8517	-0.1807	2.8517	-0.032	2.8517	-0.1807	2.8517	-0.032	5.6999	0.6983	2.85	-0.1688	2.85	-0.012	2.85	-0.1688	2.85	-0.012	5.7007	40.1095	2.8517	-0.2504	2.8517	-0.1173	2.8517	-0.188	2.8517	-0.0321
5.6463	10.352	2.8533	-0.1799	2.8533	-0.032	2.8533	-0.1799	2.8533	-0.032	5.7033	0.6769	2.8517	-0.1652	2.8517	-0.0129	2.8517	-0.1652	2.8517	-0.0129	5.704	40.0919	2.8533	-0.2499	2.8533	-0.1164	2.8533	-0.1879	2.8533	-0.0322
5.6496	10.4872	2.855	-0.179	2.855	-0.032	2.855	-0.179	2.855	-0.032	5.7066	0.6559	2.8533	-0.1613	2.8533	-0.0137	2.8533	-0.1613	2.8533	-0.0137	5.7073	40.0693	2.855	-0.2495	2.855	-0.1154	2.855	-0.1877	2.855	-0.0322
5.6529	10.6233	2.8567	-0.1781	2.8567	-0.032	2.8567	-0.1781	2.8567	-0.032	5.7099	0.6356	2.855	-0.1569	2.855	-0.0147	2.855	-0.1569	2.855	-0.0147	5.7107	40.0414	2.8567	-0.2491	2.8567	-0.1146	2.8567	-0.1874	2.8567	-0.0322
5.6562	10.7601	2.8583	-0.1772	2.8583	-0.032	2.8583	-0.1772	2.8583	-0.032	5.7133	0.6157	2.8567	-0.1521	2.8567	-0.0155	2.8567	-0.1521	2.8567	-0.0155	5.714	40.0081	2.8583	-0.2487	2.8583	-0.1137	2.8583	-0.1871	2.8583	-0.0322
5.6595	10.8975	2.86	-0.1762	2.86	-0.032	2.86	-0.1762	2.86	-0.032	5.7166	0.5964	2.8583	-0.1466	2.8583	-0.0164	2.8583	-0.1466	2.8583	-0.0164	5.7173	39.9698	2.86	-0.2482	2.86	-0.1129	2.86	-0.1867	2.86	-0.0322
5.6628	11.0353	2.8617	-0.1752	2.8617	-0.032	2.8617	-0.1752	2.8617	-0.032	5.7199	0.5775	2.86	-0.1405	2.86	-0.0172	2.86	-0.1405	2.86	-0.0172	5.7207	39.9263	2.8617	-0.2478	2.8617	-0.1119	2.8617	-0.1863	2.8617	-0.0322
5.6661	11.1733	2.8633	-0.1741	2.8633	-0.032	2.8633	-0.1741	2.8633	-0.032	5.7233	0.5597	2.8617	-0.1336	2.8617	-0.0182	2.8617	-0.1336	2.8617	-0.0182	5.724	39.8774	2.8633	-0.2473	2.8633	-0.1111	2.8633	-0.1859	2.8633	-0.0322
5.6694	11.3115	2.865	-0.173	2.865	-0.032	2.865	-0.173	2.865	-0.032	5.7266	0.5418	2.8633	-0.1257	2.8633	-0.019	2.8633	-0.1257	2.8633	-0.019	5.7273	39.8232	2.865	-0.2469	2.865	-0.1102	2.865	-0.1853	2.865	-0.0322
5.6727	11.4497	2.8667	-0.1719	2.8667	-0.032	2.8667	-0.1719	2.8667	-0.032	5.7299	0.525	2.865	-0.1164	2.865	-0.0198	2.865	-0.1164	2.865	-0.0198	5.7307	39.7641	2.8667	-0.2464	2.8667	-0.1094	2.8667	-0.1848	2.8667	-0.0322
5.676	11.5877	2.8683	-0.1707	2.8683	-0.032	2.8683	-0.1707	2.8683	-0.032	5.7333	0.5085	2.8667	-0.1055	2.8667	-0.0208	2.8667	-0.1055	2.8667	-0.0208	5.734	39.6996	2.8683	-0.2459	2.8683	-0.1084	2.8683	-0.1842	2.8683	-0.0322
5.6793	11.7255	2.87	-0.1695	2.87	-0.032	2.87	-0.1695	2.87	-0.032	5.7366	0.4925	2.8683	-0.0925	2.8683	-0.0216	2.8683	-0.0925	2.8683	-0.0216	5.7373	39.6296	2.87	-0.2454	2.87	-0.1076	2.87	-0.1836	2.87	-0.0322
5.6826	11.8627	2.8717	-0.1682	2.8717	-0.032	2.8717	-0.1682	2.8717	-0.032	5.7399	0.4771	2.87	-0.0765	2.87	-0.0226	2.87	-0.0765	2.87	-0.0226	5.7407	39.5546	2.8717	-0.2449	2.8717	-0.1067	2.8717	-0.1829	2.8717	-0.0322
5.6859	11.9993	2.8733	-0.1669	2.8733	-0.032	2.8733	-0.1669	2.8733	-0.032	5.7433	0.4624	2.8717	-0.0567	2.8717	-0.0234	2.8717	-0.0567	2.8717	-0.0234	5.744	39.4744	2.8733	-0.2444	2.8733	-0.1058	2.8733	-0.1822	2.8733	-0.0322
5.6892	12.1351	2.875	-0.1656	2.875	-0.032	2.875	-0.1656	2.875	-0.032	5.7466	0.448	2.8733	-0.0317	2.8733	-0.0244	2.8733	-0.0317	2.8733	-0.0244	5.7473	39.389	2.875	-0.2439	2.875	-0.1049	2.875	-0.1814	2.875	-0.0322
5.6925	12.27	2.8767	-0.1641	2.8767	-0.032	2.8767	-0.1641	2.8767	-0.032	5.7499	0.4344	2.875	0.00021812	2.875	-0.0254	2.875	0.00021812	2.875	-0.0254	5.7507	39.2986	2.8767	-0.2434	2.8767	-0.1041	2.8767	-0.1806	2.8767	-0.0322
5.6958	12.4037	2.8783	-0.1627	2.8783	-0.032	2.8783	-0.1627	2.8783	-0.032	5.7533	0.4214	2.8767	0.04	2.8767	-0.0262	2.8767	0.04	2.8767	-0.0262	5.754	39.2028	2.8783	-0.2429	2.8783	-0.1031	2.8783	-0.1798	2.8783	-0.0322
5.6991	12.5362	2.88	-0.1611	2.88	-0.032	2.88	-0.1611	2.88	-0.032	5.7566	0.4088	2.8783	0.0867	2.8783	-0.0272	2.8783	0.0867	2.8783	-0.0272	5.7573	39.102	2.88	-0.2424	2.88	-0.1023	2.88	-0.179	2.88	-0.0323
5.7024	12.6673	2.8817	-0.1596	2.8817	-0.032	2.8817	-0.1596	2.8817	-0.032	5.7599	0.3966	2.88	0.1357	2.88	-0.0281	2.88	0.1357	2.88	-0.0281	5.7607	38.9963	2.8817	-0.2418	2.8817	-0.1014	2.8817	-0.1781	2.8817	-0.0323
5.7057	12.7967	2.8833	-0.1579	2.8833	-0.032	2.8833	-0.1579	2.8833	-0.032	5.7633	0.3854	2.8817	0.181	2.8817	-0.0291	2.8817	0.181	2.8817	-0.0291	5.764	38.8856	2.8833	-0.2412	2.8833	-0.1006	2.8833	-0.1771	2.8833	-0.0323
5.709	12.9244	2.885	-0.1562	2.885	-0.032	2.885	-0.1562	2.885	-0.032	5.7666	0.3742	2.8833	0.2182	2.8833	-0.0299	2.8833	0.2182	2.8833	-0.0299	5.7673	38.7699	2.885	-0.2407	2.885	-0.0996	2.885	-0.1761	2.885	-0.0323
5.7123	13.0501	2.8867	-0.1544	2.8867	-0.032	2.8867	-0.1544	2.8867	-0.032	5.7699	0.364	2.885	0.245	2.885	-0.0309	2.885	0.245	2.885	-0.0309	5.7707	38.6495	2.8867	-0.2401	2.8867	-0.0988	2.8867	-0.1751	2.8867	-0.0323
5.7156	13.1738	2.8883	-0.1525	2.8883	-0.032	2.8883	-0.1525	2.8883	-0.032	5.7733	0.3542	2.8867	0.2605	2.8867	-0.0318	2.8867	0.2605	2.8867	-0.0318	5.774	38.5241	2.8883	-0.2395	2.8883	-0.0979	2.8883	-0.1741	2.8883	-0.0323
5.7189	13.2952	2.89	-0.1506	2.89	-0.032	2.89	-0.1506	2.89	-0.032	5.7766	0.3448	2.8883	0.2654	2.8883	-0.0328	2.8883	0.2654	2.8883	-0.0328	5.7773	38.3938	2.89	-0.2389	2.89	-0.0971	2.89	-0.173	2.89	-0.0323
5.7222	13.4142	2.8917	-0.1486	2.8917	-0.032	2.8917	-0.1486	2.8917	-0.032	5.7799	0.336	2.89	0.2613	2.89	-0.0338	2.89	0.2613	2.89	-0.0338	5.7807	38.2592	2.8917	-0.2383	2.8917	-0.0961	2.8917	-0.1718	2.8917	-0.0323
5.7255	13.5307	2.8933	-0.1464	2.8933	-0.032	2.8933	-0.1464	2.8933	-0.032	5.7833	0.328	2.8917	0.2505	2.8917	-0.0347	2.8917	0.2505	2.8917	-0.0347	5.784	38.1198	2.8933	-0.2376	2.8933	-0.0953	2.8933	-0.1706	2.8933	-0.0323
5.7288	13.6444	2.895	-0.1442	2.895	-0.032	2.895	-0.1442	2.895	-0.032	5.7866	0.3202	2.8933	0.2353	2.8933	-0.0357	2.8933	0.2353	2.8933	-0.0357	5.7873	37.9759	2.895	-0.237	2.895	-0.0944	2.895	-0.1694	2.895	-0.0323
5.7321	13.7552	2.8967	-0.1419	2.8967	-0.032	2.8967	-0.1419	2.8967	-0.032	5.7899	0.3132	2.895	0.2176	2.895	-0.0366	2.895	0.2176	2.895	-0.0366	5.7907	37.8276	2.8967	-0.2363	2.8967	-0.0936	2.8967	-0.1681	2.8967	-0.0323
5.7354	13.8629	2.8983	-0.1395	2.8983	-0.032	2.8983	-0.1395	2.8983	-0.032	5.7932	0.3066	2.8967	0.1986	2.8967	-0.0376	2.8967	0.1986	2.8967	-0.0376	5.794	37.6745	2.8983	-0.2356	2.8983	-0.0926	2.8983	-0.1668	2.8983	-0.0323
5.7387	13.9675	2.9	-0.1369	2.9	-0.032	2.9	-0.1369	2.9	-0.032	5.7966	0.3006	2.8983	0.1792	2.8983	-0.0386	2.8983	0.1792	2.8983	-0.0386	5.7973	37.518	2.9	-0.235	2.9	-0.0918	2.9	-0.1654	2.9	-0.0323
5.742	14.0687	2.9017	-0.1343	2.9017	-0.032	2.9017	-0.1343	2.9017	-0.032	5.7999	0.2954	2.9	0.1599	2.9	-0.0396	2.9	0.1599	2.9	-0.0396	5.8007	37.3568	2.9017	-0.2342	2.9017	-0.0909	2.9017	-0.164	2.9017	-0.0323
5.7453	14.1665	2.9033	-0.1315	2.9033	-0.032	2.9033	-0.1315	2.9033	-0.032	5.8032	0.2905	2.9017	0.1408	2.9017	-0.0406	2.9017	0.1408	2.9017	-0.0406	5.804	37.1915	2.9033	-0.2335	2.9033	-0.0901	2.9033	-0.1625	2.9033	-0.0323
5.7486	14.2606	2.905	-0.1285	2.905	-0.032	2.905	-0.1285	2.905	-0.032	5.8066	0.286	2.9033	0.1222	2.9033	-0.0416	2.9033	0.1222	2.9033	-0.0416	5.8073	37.0225	2.905	-0.2328	2.905	-0.0891	2.905	-0.161	2.905	-0.0323
5.7519	14.3509	2.9067	-0.1254	2.9067	-0.032	2.9067	-0.1254	2.9067	-0.032	5.8099	0.2824	2.905	0.1041	2.905	-0.0425	2.905	0.1041	2.905	-0.0425	5.8107	36.8496	2.9067	-0.232	2.9067	-0.0883	2.9067	-0.1594	2.9067	-0.0323
5.7552	14.4373	2.9083	-0.1221	2.9083	-0.032	2.9083	-0.1221	2.9083	-0.032	5.8132	0.2793	2.9067	0.0866	2.9067	-0.0436	2.9067	0.0866	2.9067	-0.0436	5.814	36.6731	2.9083	-0.2312	2.9083	-0.0874	2.9083	-0.1577	2.9083	-0.0323
5.7585	14.5196	2.91	-0.1186	2.91	-0.032	2.91	-0.1186	2.91	-0.032	5.8166	0.2765	2.9083	0.0696	2.9083	-0.0446	2.9083	0.0696	2.9083	-0.0446	5.8173	36.4929	2.91	-0.2304	2.91	-0.0865	2.91	-0.156	2.91	-0.0324
5.7618	14.5978	2.9117	-0.1149	2.9117	-0.032	2.9117	-0.1149	2.9117	-0.032	5.8199	0.2744	2.91	0.0531	2.91	-0.0455	2.91	0.0531	2.91	-0.0455	5.8207	36.3094	2.9117	-0.2296	2.9117	-0.0856	2.9117	-0.1542	2.9117	-0.0324
5.7651	14.6717	2.9133	-0.1109	2.9133	-0.032	2.9133	-0.1109	2.9133	-0.032	5.8232	0.273	2.9117	0.0369	2.9117	-0.0466	2.9117	0.0369	2.9117	-0.0466	5.824	36.1225	2.9133	-0.2287	2.9133	-0.0848	2.9133	-0.1523	2.9133	-0.0324
5.7684	14.7411	2.915	-0.1067	2.915	-0.032	2.915	-0.1067	2.915	-0.032	5.8266	0.2723	2.9133	0.0208	2.9133	-0.0476	2.9133	0.0208	2.9133	-0.0476	5.8273	35.9326	2.915	-0.2278	2.915	-0.0838	2.915	-0.1503	2.915	-0.0324
5.7717	14.806	2.9167	-0.1022	2.9167	-0.032	2.9167	-0.1022	2.9167	-0.032	5.8299	0.272	2.915	0.0045965	2.915	-0.0485	2.915	0.0045965	2.915	-0.0485	5.8306	35.7395	2.9167	-0.2269	2.9167	-0.083	2.9167	-0.1483	2.9167	-0.0324
5.775	14.8662	2.9183	-0.0974	2.9183	-0.032	2.9183	-0.0974	2.9183	-0.032	5.8332	0.2723	2.9167	-0.012	2.9167	-0.0496	2.9167	-0.012	2.9167	-0.0496	5.834	35.5436	2.9183	-0.226	2.9183	-0.0821	2.9183	-0.1461	2.9183	-0.0324
5.7783	14.9217	2.92	-0.0923	2.92	-0.032	2.92	-0.0923	2.92	-0.032	5.8366	0.2734	2.9183	-0.0292	2.9183	-0.0507	2.9183	-0.0292	2.9183	-0.0507	5.8373	35.3447	2.92	-0.225	2.92	-0.0813	2.92	-0.1439	2.92	-0.0324
5.7816	14.9723	2.9217	-0.0868	2.9217	-0.032	2.9217	-0.0868	2.9217	-0.032	5.8399	0.2751	2.92	-0.047	2.92	-0.0516	2.92	-0.047	2.92	-0.0516	5.8406	35.1436	2.9217	-0.224	2.9217	-0.0803	2.9217	-0.1415	2.9217	-0.0324
5.7849	15.0179	2.9233	-0.0808	2.9233	-0.032	2.9233	-0.0808	2.9233	-0.032	5.8432	0.2772	2.9217	-0.0653	2.9217	-0.0527	2.9217	-0.0653	2.9217	-0.0527	5.844	34.9398	2.9233	-0.223	2.9233	-0.0795	2.9233	-0.1391	2.9233	-0.0324
5.7882	15.0585	2.925	-0.0744	2.925	-0.032	2.925	-0.0744	2.925	-0.032	5.8466	0.2804	2.9233	-0.084	2.9233	-0.0537	2.9233	-0.084	2.9233	-0.0537	5.8473	34.734	2.925	-0.2219	2.925	-0.0787	2.925	-0.1365	2.925	-0.0324
5.7915	15.094	2.9267	-0.0674	2.9267	-0.032	2.9267	-0.0674	2.9267	-0.032	5.8499	0.2839	2.925	-0.1024	2.925	-0.0548	2.925	-0.1024	2.925	-0.0548	5.8506	34.5261	2.9267	-0.2208	2.9267	-0.0778	2.9267	-0.1338	2.9267	-0.0324
5.7948	15.1243	2.9283	-0.0599	2.9283	-0.032	2.9283	-0.0599	2.9283	-0.032	5.8532	0.288	2.9267	-0.1201	2.9267	-0.0558	2.9267	-0.1201	2.9267	-0.0558	5.854	34.316	2.9283	-0.2196	2.9283	-0.077	2.9283	-0.1309	2.9283	-0.0324
5.7981	15.1493	2.93	-0.0516	2.93	-0.032	2.93	-0.0516	2.93	-0.032	5.8566	0.2933	2.9283	-0.1365	2.9283	-0.0568	2.9283	-0.1365	2.9283	-0.0568	5.8573	34.1045	2.93	-0.2184	2.93	-0.076	2.93	-0.1279	2.93	-0.0324
5.8014	15.169	2.9317	-0.0426	2.9317	-0.032	2.9317	-0.0426	2.9317	-0.032	5.8599	0.2989	2.93	-0.1511	2.93	-0.0579	2.93	-0.1511	2.93	-0.0579	5.8606	33.8914	2.9317	-0.2172	2.9317	-0.0752	2.9317	-0.1248	2.9317	-0.0324
5.8047	15.1832	2.9333	-0.0329	2.9333	-0.032	2.9333	-0.0329	2.9333	-0.032	5.8632	0.3052	2.9317	-0.1637	2.9317	-0.059	2.9317	-0.1637	2.9317	-0.059	5.864	33.6766	2.9333	-0.2159	2.9333	-0.0744	2.9333	-0.1214	2.9333	-0.0324
5.808	15.1921	2.935	-0.0222	2.935	-0.032	2.935	-0.0222	2.935	-0.032	5.8666	0.3126	2.9333	-0.1743	2.9333	-0.06	2.9333	-0.1743	2.9333	-0.06	5.8673	33.4608	2.935	-0.2146	2.935	-0.0734	2.935	-0.1179	2.935	-0.0324
5.8113	15.1954	2.9367	-0.0105	2.9367	-0.032	2.9367	-0.0105	2.9367	-0.032	5.8699	0.3202	2.935	-0.1828	2.935	-0.061	2.935	-0.1828	2.935	-0.061	5.8706	33.2444	2.9367	-0.2132	2.9367	-0.0726	2.9367	-0.1141	2.9367	-0.0324
5.8146	15.1932	2.9383	0.0022516	2.9383	-0.032	2.9383	0.0022516	2.9383	-0.032	5.8732	0.329	2.9367	-0.1896	2.9367	-0.0621	2.9367	-0.1896	2.9367	-0.0621	5.874	33.0266	2.9383	-0.2117	2.9383	-0.0717	2.9383	-0.1101	2.9383	-0.0324
5.8179	15.1855	2.94	0.016	2.94	-0.032	2.94	0.016	2.94	-0.032	5.8766	0.3385	2.9383	-0.1949	2.9383	-0.0632	2.9383	-0.1949	2.9383	-0.0632	5.8773	32.8084	2.94	-0.2102	2.94	-0.0709	2.94	-0.1058	2.94	-0.0324
5.8212	15.1722	2.9417	0.0309	2.9417	-0.032	2.9417	0.0309	2.9417	-0.032	5.8799	0.349	2.94	-0.199	2.94	-0.0642	2.94	-0.199	2.94	-0.0642	5.8806	32.5897	2.9417	-0.2086	2.9417	-0.0701	2.9417	-0.1013	2.9417	-0.0324
5.8245	15.1533	2.9433	0.0468	2.9433	-0.032	2.9433	0.0468	2.9433	-0.032	5.8832	0.3602	2.9417	-0.2021	2.9417	-0.0653	2.9417	-0.2021	2.9417	-0.0653	5.884	32.3709	2.9433	-0.2069	2.9433	-0.0691	2.9433	-0.0964	2.9433	-0.0325
5.8278	15.1288	2.945	0.0636	2.945	-0.032	2.945	0.0636	2.945	-0.032	5.8865	0.3721	2.9433	-0.2043	2.9433	-0.0664	2.9433	-0.2043	2.9433	-0.0664	5.8873	32.1521	2.945	-0.2052	2.945	-0.0683	2.945	-0.0912	2.945	-0.0325
5.8311	15.0987	2.9467	0.081	2.9467	-0.032	2.9467	0.081	2.9467	-0.032	5.8899	0.385	2.945	-0.206	2.945	-0.0675	2.945	-0.206	2.945	-0.0675	5.8906	31.9333	2.9467	-0.2033	2.9467	-0.0675	2.9467	-0.0855	2.9467	-0.0325
5.8344	15.0631	2.9483	0.0989	2.9483	-0.032	2.9483	0.0989	2.9483	-0.032	5.8932	0.399	2.9467	-0.2073	2.9467	-0.0686	2.9467	-0.2073	2.9467	-0.0686	5.894	31.7149	2.9483	-0.2014	2.9483	-0.0666	2.9483	-0.0795	2.9483	-0.0325
5.8377	15.0219	2.95	0.1169	2.95	-0.032	2.95	0.1169	2.95	-0.032	5.8965	0.4137	2.9483	-0.2082	2.9483	-0.0696	2.9483	-0.2082	2.9483	-0.0696	5.8973	31.4971	2.95	-0.1993	2.95	-0.0658	2.95	-0.0729	2.95	-0.0325
5.841	14.9752	2.9517	0.1347	2.9517	-0.032	2.9517	0.1347	2.9517	-0.032	5.8999	0.4295	2.95	-0.2088	2.95	-0.0707	2.95	-0.2088	2.95	-0.0707	5.9006	31.28	2.9517	-0.1971	2.9517	-0.0649	2.9517	-0.0658	2.9517	-0.0325
5.8443	14.923	2.9533	0.152	2.9533	-0.032	2.9533	0.152	2.9533	-0.032	5.9032	0.4463	2.9517	-0.2093	2.9517	-0.0718	2.9517	-0.2093	2.9517	-0.0718	5.904	31.0638	2.9533	-0.1948	2.9533	-0.064	2.9533	-0.0581	2.9533	-0.0325
5.8476	14.8653	2.955	0.1686	2.955	-0.032	2.955	0.1686	2.955	-0.032	5.9065	0.4641	2.9533	-0.2096	2.9533	-0.0729	2.9533	-0.2096	2.9533	-0.0729	5.9073	30.8487	2.955	-0.1924	2.955	-0.0632	2.955	-0.0497	2.955	-0.0325
5.8509	14.8022	2.9567	0.1843	2.9567	-0.032	2.9567	0.1843	2.9567	-0.032	5.9099	0.483	2.955	-0.2098	2.955	-0.074	2.955	-0.2098	2.955	-0.074	5.9106	30.6352	2.9567	-0.1898	2.9567	-0.0624	2.9567	-0.0406	2.9567	-0.0325
5.8542	14.7338	2.9583	0.1989	2.9583	-0.032	2.9583	0.1989	2.9583	-0.032	5.9132	0.503	2.9567	-0.2099	2.9567	-0.075	2.9567	-0.2099	2.9567	-0.075	5.914	30.4235	2.9583	-0.187	2.9583	-0.0614	2.9583	-0.0306	2.9583	-0.0325
5.8575	14.66	2.96	0.2122	2.96	-0.032	2.96	0.2122	2.96	-0.032	5.9165	0.524	2.9583	-0.21	2.9583	-0.0762	2.9583	-0.21	2.9583	-0.0762	5.9173	30.2129	2.96	-0.184	2.96	-0.0606	2.96	-0.0197	2.96	-0.0325
5.8608	14.5811	2.9617	0.2242	2.9617	-0.032	2.9617	0.2242	2.9617	-0.032	5.9199	0.5464	2.96	-0.21	2.96	-0.0773	2.96	-0.21	2.96	-0.0773	5.9206	30.0048	2.9617	-0.1808	2.9617	-0.0598	2.9617	-0.0077558	2.9617	-0.0325
5.8641	14.497	2.9633	0.2348	2.9633	-0.032	2.9633	0.2348	2.9633	-0.032	5.9232	0.5698	2.9617	-0.21	2.9617	-0.0784	2.9617	-0.21	2.9617	-0.0784	5.924	29.799	2.9633	-0.1773	2.9633	-0.059	2.9633	0.0052012	2.9633	-0.0325
5.8674	14.4079	2.965	0.244	2.965	-0.032	2.965	0.244	2.965	-0.032	5.9265	0.5943	2.9633	-0.2099	2.9633	-0.0795	2.9633	-0.2099	2.9633	-0.0795	5.9273	29.5952	2.965	-0.1735	2.965	-0.0581	2.965	0.0192	2.965	-0.0325
5.8707	14.3138	2.9667	0.2517	2.9667	-0.032	2.9667	0.2517	2.9667	-0.032	5.9299	0.6202	2.965	-0.2098	2.965	-0.0807	2.965	-0.2098	2.965	-0.0807	5.9306	29.394	2.9667	-0.1694	2.9667	-0.0572	2.9667	0.0343	2.9667	-0.0325
5.874	14.2149	2.9683	0.2578	2.9683	-0.032	2.9683	0.2578	2.9683	-0.032	5.9332	0.6475	2.9667	-0.2097	2.9667	-0.0818	2.9667	-0.2097	2.9667	-0.0818	5.934	29.1959	2.9683	-0.1649	2.9683	-0.0564	2.9683	0.0504	2.9683	-0.0325
5.8773	14.1113	2.97	0.2625	2.97	-0.032	2.97	0.2625	2.97	-0.032	5.9365	0.6759	2.9683	-0.2096	2.9683	-0.0828	2.9683	-0.2096	2.9683	-0.0828	5.9373	29.0004	2.97	-0.1599	2.97	-0.0556	2.97	0.0673	2.97	-0.0325
5.8806	14.003	2.9717	0.2657	2.9717	-0.032	2.9717	0.2657	2.9717	-0.032	5.9399	0.706	2.97	-0.2095	2.97	-0.084	2.97	-0.2095	2.97	-0.084	5.9406	28.8082	2.9717	-0.1544	2.9717	-0.0547	2.9717	0.0849	2.9717	-0.0325
5.8839	13.8902	2.9733	0.2676	2.9733	-0.032	2.9733	0.2676	2.9733	-0.032	5.9432	0.7371	2.9717	-0.2093	2.9717	-0.0851	2.9717	-0.2093	2.9717	-0.0851	5.944	28.6193	2.9733	-0.1482	2.9733	-0.0539	2.9733	0.1028	2.9733	-0.0325
5.8872	13.7731	2.975	0.2682	2.975	-0.032	2.975	0.2682	2.975	-0.032	5.9465	0.77	2.9733	-0.2091	2.9733	-0.0862	2.9733	-0.2091	2.9733	-0.0862	5.9473	28.4341	2.975	-0.1413	2.975	-0.0531	2.975	0.1208	2.975	-0.0325
5.8905	13.6517	2.9767	0.2676	2.9767	-0.032	2.9767	0.2676	2.9767	-0.032	5.9499	0.8043	2.975	-0.2089	2.975	-0.0874	2.975	-0.2089	2.975	-0.0874	5.9506	28.2525	2.9767	-0.1333	2.9767	-0.0523	2.9767	0.1385	2.9767	-0.0325
5.8938	13.5262	2.9783	0.2659	2.9783	-0.032	2.9783	0.2659	2.9783	-0.032	5.9532	0.84	2.9767	-0.2087	2.9767	-0.0885	2.9767	-0.2087	2.9767	-0.0885	5.954	28.0747	2.9783	-0.1242	2.9783	-0.0514	2.9783	0.1556	2.9783	-0.0325
5.8971	13.3968	2.98	0.2632	2.98	-0.032	2.98	0.2632	2.98	-0.032	5.9565	0.8775	2.9783	-0.2085	2.9783	-0.0897	2.9783	-0.2085	2.9783	-0.0897	5.9573	27.9007	2.98	-0.1135	2.98	-0.0505	2.98	0.172	2.98	-0.0325
5.9004	13.2636	2.9817	0.2597	2.9817	-0.032	2.9817	0.2597	2.9817	-0.032	5.9599	0.9163	2.98	-0.2083	2.98	-0.0908	2.98	-0.2083	2.98	-0.0908	5.9606	27.7315	2.9817	-0.1008	2.9817	-0.0497	2.9817	0.1874	2.9817	-0.0325
5.9037	13.1268	2.9833	0.2555	2.9833	-0.032	2.9833	0.2555	2.9833	-0.032	5.9632	0.9569	2.9817	-0.208	2.9817	-0.092	2.9817	-0.208	2.9817	-0.092	5.964	27.5662	2.9833	-0.0854	2.9833	-0.0489	2.9833	0.2017	2.9833	-0.0325
5.907	12.9865	2.985	0.2506	2.985	-0.032	2.985	0.2506	2.985	-0.032	5.9665	0.9993	2.9833	-0.2078	2.9833	-0.093	2.9833	-0.2078	2.9833	-0.093	5.9673	27.4057	2.985	-0.0664	2.985	-0.0481	2.985	0.2148	2.985	-0.0326
5.9103	12.843	2.9867	0.2452	2.9867	-0.032	2.9867	0.2452	2.9867	-0.032	5.9699	1.0434	2.985	-0.2075	2.985	-0.0942	2.985	-0.2075	2.985	-0.0942	5.9706	27.2497	2.9867	-0.0425	2.9867	-0.0473	2.9867	0.2265	2.9867	-0.0326
5.9136	12.6963	2.9883	0.2394	2.9883	-0.032	2.9883	0.2394	2.9883	-0.032	5.9732	1.0892	2.9867	-0.2072	2.9867	-0.0953	2.9867	-0.2072	2.9867	-0.0953	5.974	27.0985	2.9883	-0.0121	2.9883	-0.0464	2.9883	0.2367	2.9883	-0.0326
5.9169	12.5467	2.99	0.2332	2.99	-0.032	2.99	0.2332	2.99	-0.032	5.9765	1.1368	2.9883	-0.2069	2.9883	-0.0965	2.9883	-0.2069	2.9883	-0.0965	5.9773	26.9525	2.99	0.0265	2.99	-0.0456	2.99	0.2455	2.99	-0.0326
5.9202	12.3943	2.9917	0.2268	2.9917	-0.032	2.9917	0.2268	2.9917	-0.032	5.9799	1.1865	2.99	-0.2065	2.99	-0.0976	2.99	-0.2065	2.99	-0.0976	5.9806	26.8115	2.9917	0.0729	2.9917	-0.0447	2.9917	0.2529	2.9917	-0.0326
5.9235	12.2394	2.9933	0.2201	2.9933	-0.032	2.9933	0.2201	2.9933	-0.032	5.9832	1.238	2.9917	-0.2062	2.9917	-0.0988	2.9917	-0.2062	2.9917	-0.0988	5.984	26.6755	2.9933	0.1235	2.9933	-0.0439	2.9933	0.2587	2.9933	-0.0326
5.9268	12.0821	2.995	0.2133	2.995	-0.032	2.995	0.2133	2.995	-0.032	5.9865	1.2915	2.9933	-0.2058	2.9933	-0.1	2.9933	-0.2058	2.9933	-0.1	5.9873	26.5452	2.995	0.172	2.995	-0.0431	2.995	0.263	2.995	-0.0326
5.9301	11.9227	2.9967	0.2064	2.9967	-0.032	2.9967	0.2064	2.9967	-0.032	5.9898	1.3468	2.995	-0.2053	2.995	-0.1011	2.995	-0.2053	2.995	-0.1011	5.9906	26.4198	2.9967	0.213	2.9967	-0.0423	2.9967	0.2659	2.9967	-0.0326
5.9334	11.7612	2.9983	0.1994	2.9983	-0.032	2.9983	0.1994	2.9983	-0.032	5.9932	1.4042	2.9967	-0.2049	2.9967	-0.1023	2.9967	-0.2049	2.9967	-0.1023	5.994	26.3005	2.9983	0.2437	2.9983	-0.0415	2.9983	0.2675	2.9983	-0.0326
5.9367	11.5981	3	0.1924	3	-0.032	3	0.1924	3	-0.032	5.9965	1.4641	2.9983	-0.2044	2.9983	-0.1035	2.9983	-0.2044	2.9983	-0.1035	5.9973	26.1864	3	0.2628	3	-0.0406	3	0.2678	3	-0.0326
5.94	11.4333	3.0017	0.1854	3.0017	-0.032	3.0017	0.1854	3.0017	-0.032	5.9998	1.5257	3	-0.2039	3	-0.1046	3	-0.2039	3	-0.1046	6.0006	26.0784	3.0017	0.2704	3.0017	-0.0398	3.0017	0.267	3.0017	-0.0326
5.9433	11.2672	3.0033	0.1784	3.0033	-0.032	3.0033	0.1784	3.0033	-0.032	6.0032	1.5897	3.0017	-0.2034	3.0017	-0.1058	3.0017	-0.2034	3.0017	-0.1058	6.004	25.9759	3.0033	0.2681	3.0033	-0.039	3.0033	0.2651	3.0033	-0.0326
5.9466	11.1	3.005	0.1715	3.005	-0.032	3.005	0.1715	3.005	-0.032	6.0065	1.6559	3.0033	-0.2062	3.0033	-0.107	3.0033	-0.2062	3.0033	-0.107	6.0073	25.8795	3.005	0.2582	3.005	-0.0382	3.005	0.2622	3.005	-0.0326
5.9499	10.9319	3.0067	0.1645	3.0067	-0.032	3.0067	0.1645	3.0067	-0.032	6.0098	1.7245	3.005	-0.2092	3.005	-0.1082	3.005	-0.2092	3.005	-0.1082	6.0106	25.7887	3.0067	0.2433	3.0067	-0.0374	3.0067	0.2585	3.0067	-0.0326
5.9532	10.763	3.0083	0.1576	3.0083	-0.032	3.0083	0.1576	3.0083	-0.032	6.0132	1.7952	3.0067	-0.2123	3.0067	-0.1094	3.0067	-0.2123	3.0067	-0.1094	6.014	25.7042	3.0083	0.2254	3.0083	-0.0366	3.0083	0.2542	3.0083	-0.0326
5.9565	10.5937	3.01	0.1508	3.01	-0.032	3.01	0.1508	3.01	-0.032	6.0165	1.8683	3.0083	-0.2155	3.0083	-0.1104	3.0083	-0.2155	3.0083	-0.1104	6.0173	25.6255	3.01	0.2061	3.01	-0.0358	3.01	0.2492	3.01	-0.0326
5.9598	10.424	3.0117	0.144	3.0117	-0.032	3.0117	0.144	3.0117	-0.032	6.0198	1.9439	3.01	-0.2188	3.01	-0.1116	3.01	-0.2188	3.01	-0.1116	6.0206	25.553	3.0117	0.1864	3.0117	-0.035	3.0117	0.2437	3.0117	-0.0326
5.9631	10.2543	3.0133	0.1373	3.0133	-0.032	3.0133	0.1373	3.0133	-0.032	6.0232	2.0223	3.0117	-0.2223	3.0117	-0.1128	3.0117	-0.2223	3.0117	-0.1128	6.024	25.4865	3.0133	0.1667	3.0133	-0.0342	3.0133	0.2378	3.0133	-0.0326
5.9664	10.0848	3.015	0.1306	3.015	-0.032	3.015	0.1306	3.015	-0.032	6.0265	2.1028	3.0133	-0.2258	3.0133	-0.114	3.0133	-0.2258	3.0133	-0.114	6.0273	25.426	3.015	0.1475	3.015	-0.0333	3.015	0.2316	3.015	-0.0326
5.9697	9.9156	3.0167	0.1241	3.0167	-0.032	3.0167	0.1241	3.0167	-0.032	6.0298	2.1858	3.015	-0.2293	3.015	-0.1152	3.015	-0.2293	3.015	-0.1152	6.0306	25.3717	3.0167	0.1286	3.0167	-0.0327	3.0167	0.2251	3.0167	-0.0326
5.973	9.7469	3.0183	0.1175	3.0183	-0.032	3.0183	0.1175	3.0183	-0.032	6.0332	2.2715	3.0167	-0.233	3.0167	-0.1164	3.0167	-0.233	3.0167	-0.1164	6.034	25.3236	3.0183	0.1104	3.0183	-0.0319	3.0183	0.2184	3.0183	-0.0326
5.9763	9.5791	3.02	0.1111	3.02	-0.032	3.02	0.1111	3.02	-0.032	6.0365	2.3601	3.0183	-0.2367	3.0183	-0.1175	3.0183	-0.2367	3.0183	-0.1175	6.0373	25.2813	3.02	0.0927	3.02	-0.0311	3.02	0.2116	3.02	-0.0326
5.9796	9.4123	3.0217	0.1047	3.0217	-0.032	3.0217	0.1047	3.0217	-0.032	6.0398	2.4511	3.02	-0.2404	3.02	-0.1187	3.02	-0.2404	3.02	-0.1187	6.0406	25.2451	3.0217	0.0757	3.0217	-0.0302	3.0217	0.2047	3.0217	-0.0326
5.9829	9.2467	3.0233	0.0984	3.0233	-0.032	3.0233	0.0984	3.0233	-0.032	6.0432	2.5448	3.0217	-0.2442	3.0217	-0.1199	3.0217	-0.2442	3.0217	-0.1199	6.044	25.2148	3.0233	0.0592	3.0233	-0.0294	3.0233	0.1978	3.0233	-0.0326
5.9862	9.0826	3.025	0.0922	3.025	-0.032	3.025	0.0922	3.025	-0.032	6.0465	2.6418	3.0233	-0.248	3.0233	-0.1211	3.0233	-0.248	3.0233	-0.1211	6.0473	25.1906	3.025	0.0433	3.025	-0.0286	3.025	0.1908	3.025	-0.0326
5.9895	8.92	3.0267	0.0861	3.0267	-0.032	3.0267	0.0861	3.0267	-0.032	6.0498	2.7412	3.025	-0.2518	3.025	-0.1223	3.025	-0.2518	3.025	-0.1223	6.0506	25.1722	3.0267	0.0276	3.0267	-0.0278	3.0267	0.1838	3.0267	-0.0326
5.9928	8.7593	3.0283	0.0801	3.0283	-0.032	3.0283	0.0801	3.0283	-0.032	6.0532	2.8434	3.0267	-0.2556	3.0267	-0.1235	3.0267	-0.2556	3.0267	-0.1235	6.054	25.1596	3.0283	0.0119	3.0283	-0.0271	3.0283	0.1768	3.0283	-0.0326
5.9961	8.6007	3.03	0.0741	3.03	-0.032	3.03	0.0741	3.03	-0.032	6.0565	2.9484	3.0283	-0.2594	3.0283	-0.1247	3.0283	-0.2594	3.0283	-0.1247	6.0573	25.153	3.03	-0.0039338	3.03	-0.0263	3.03	0.1699	3.03	-0.0326
5.9994	8.4443	3.0317	0.0682	3.0317	-0.032	3.0317	0.0682	3.0317	-0.032	6.0598	3.0566	3.03	-0.2632	3.03	-0.1259	3.03	-0.2632	3.03	-0.1259	6.0606	25.1516	3.0317	-0.0201	3.0317	-0.0255	3.0317	0.163	3.0317	-0.0326
6.0027	8.2904	3.0333	0.0624	3.0333	-0.032	3.0333	0.0624	3.0333	-0.032	6.0632	3.1675	3.0317	-0.267	3.0317	-0.1271	3.0317	-0.267	3.0317	-0.1271	6.064	25.156	3.0333	-0.0367	3.0333	-0.0247	3.0333	0.1561	3.0333	-0.0326
6.006	8.139	3.035	0.0566	3.035	-0.032	3.035	0.0566	3.035	-0.032	6.0665	3.2816	3.0333	-0.2708	3.0333	-0.1283	3.0333	-0.2708	3.0333	-0.1283	6.0673	25.1656	3.035	-0.0538	3.035	-0.0239	3.035	0.1493	3.035	-0.0326
6.0093	7.9905	3.0367	0.0509	3.0367	-0.032	3.0367	0.0509	3.0367	-0.032	6.0698	3.3989	3.035	-0.2746	3.035	-0.1295	3.035	-0.2746	3.035	-0.1295	6.0706	25.1809	3.0367	-0.0711	3.0367	-0.0232	3.0367	0.1425	3.0367	-0.0326
6.0126	7.845	3.0383	0.0453	3.0383	-0.032	3.0383	0.0453	3.0383	-0.032	6.0732	3.5189	3.0367	-0.2784	3.0367	-0.1307	3.0367	-0.2784	3.0367	-0.1307	6.074	25.2012	3.0383	-0.0883	3.0383	-0.0224	3.0383	0.1359	3.0383	-0.0326
6.0159	7.7027	3.04	0.0396	3.04	-0.032	3.04	0.0396	3.04	-0.032	6.0765	3.6421	3.0383	-0.2822	3.0383	-0.1319	3.0383	-0.2822	3.0383	-0.1319	6.0773	25.2265	3.04	-0.1051	3.04	-0.0216	3.04	0.1292	3.04	-0.0326
6.0192	7.5638	3.0417	0.034	3.0417	-0.032	3.0417	0.034	3.0417	-0.032	6.0798	3.7685	3.04	-0.286	3.04	-0.1331	3.04	-0.286	3.04	-0.1331	6.0806	25.2564	3.0417	-0.1209	3.0417	-0.0209	3.0417	0.1227	3.0417	-0.0327
6.0225	7.4284	3.0433	0.0285	3.0433	-0.032	3.0433	0.0285	3.0433	-0.032	6.0831	3.898	3.0417	-0.2897	3.0417	-0.1344	3.0417	-0.2897	3.0417	-0.1344	6.084	25.2913	3.0433	-0.1352	3.0433	-0.0201	3.0433	0.1162	3.0433	-0.0327
6.0258	7.2967	3.045	0.0229	3.045	-0.032	3.045	0.0229	3.045	-0.032	6.0865	4.0306	3.0433	-0.2934	3.0433	-0.1356	3.0433	-0.2934	3.0433	-0.1356	6.0873	25.3309	3.045	-0.1478	3.045	-0.0193	3.045	0.1098	3.045	-0.0327
6.0291	7.1688	3.0467	0.0173	3.0467	-0.032	3.0467	0.0173	3.0467	-0.032	6.0898	4.1664	3.045	-0.2971	3.045	-0.1368	3.045	-0.2971	3.045	-0.1368	6.0906	25.3748	3.0467	-0.1584	3.0467	-0.0186	3.0467	0.1034	3.0467	-0.0327
6.0324	7.045	3.0483	0.0117	3.0483	-0.032	3.0483	0.0117	3.0483	-0.032	6.0931	4.3057	3.0467	-0.3007	3.0467	-0.138	3.0467	-0.3007	3.0467	-0.138	6.094	25.423	3.0483	-0.1671	3.0483	-0.0178	3.0483	0.0972	3.0483	-0.0327
6.0357	6.9253	3.05	0.0061256	3.05	-0.032	3.05	0.0061256	3.05	-0.032	6.0965	4.4482	3.0483	-0.3043	3.0483	-0.1392	3.0483	-0.3043	3.0483	-0.1392	6.0973	25.4748	3.05	-0.1739	3.05	-0.017	3.05	0.091	3.05	-0.0327
6.039	6.8099	3.0517	0.00048552	3.0517	-0.032	3.0517	0.00048552	3.0517	-0.032	6.0998	4.5938	3.05	-0.3078	3.05	-0.1404	3.05	-0.3078	3.05	-0.1404	6.1006	25.5307	3.0517	-0.1791	3.0517	-0.0163	3.0517	0.0849	3.0517	-0.0327
6.0423	6.699	3.0533	-0.0051939	3.0533	-0.032	3.0533	-0.0051939	3.0533	-0.032	6.1031	4.7425	3.0517	-0.3113	3.0517	-0.1416	3.0517	-0.3113	3.0517	-0.1416	6.104	25.5902	3.0533	-0.1828	3.0533	-0.0155	3.0533	0.0789	3.0533	-0.0327
6.0456	6.5926	3.055	-0.0109	3.055	-0.032	3.055	-0.0109	3.055	-0.032	6.1065	4.8948	3.0533	-0.3147	3.0533	-0.1428	3.0533	-0.3147	3.0533	-0.1428	6.1073	25.653	3.055	-0.1853	3.055	-0.0149	3.055	0.073	3.055	-0.0327
6.0489	6.4909	3.0567	-0.0167	3.0567	-0.032	3.0567	-0.0167	3.0567	-0.032	6.1098	5.0502	3.055	-0.318	3.055	-0.1442	3.055	-0.318	3.055	-0.1442	6.1106	25.7193	3.0567	-0.1868	3.0567	-0.014	3.0567	0.0671	3.0567	-0.0327
6.0522	6.3941	3.0583	-0.0225	3.0583	-0.032	3.0583	-0.0225	3.0583	-0.032	6.1131	5.2091	3.0567	-0.3213	3.0567	-0.1454	3.0567	-0.3213	3.0567	-0.1454	6.114	25.788	3.0583	-0.1874	3.0583	-0.0134	3.0583	0.0613	3.0583	-0.0327
6.0555	6.3021	3.06	-0.0284	3.06	-0.032	3.06	-0.0284	3.06	-0.032	6.1165	5.3715	3.0583	-0.3245	3.0583	-0.1466	3.0583	-0.3245	3.0583	-0.1466	6.1173	25.8599	3.06	-0.1874	3.06	-0.0126	3.06	0.0556	3.06	-0.0327
6.0588	6.2152	3.0617	-0.0344	3.0617	-0.032	3.0617	-0.0344	3.0617	-0.032	6.1198	5.537	3.06	-0.3277	3.06	-0.1478	3.06	-0.3277	3.06	-0.1478	6.1206	25.9341	3.0617	-0.1868	3.0617	-0.0119	3.0617	0.0499	3.0617	-0.0327
6.0621	6.1334	3.0633	-0.0404	3.0633	-0.032	3.0633	-0.0404	3.0633	-0.032	6.1231	5.7057	3.0617	-0.3307	3.0617	-0.149	3.0617	-0.3307	3.0617	-0.149	6.124	26.0101	3.0633	-0.1857	3.0633	-0.0111	3.0633	0.0443	3.0633	-0.0327
6.0654	6.0568	3.065	-0.0465	3.065	-0.032	3.065	-0.0465	3.065	-0.032	6.1265	5.8779	3.0633	-0.3337	3.0633	-0.1502	3.0633	-0.3337	3.0633	-0.1502	6.1273	26.0883	3.065	-0.1842	3.065	-0.0104	3.065	0.0387	3.065	-0.0327
6.0687	5.9856	3.0667	-0.0526	3.0667	-0.032	3.0667	-0.0526	3.0667	-0.032	6.1298	6.0536	3.065	-0.3367	3.065	-0.1515	3.065	-0.3367	3.065	-0.1515	6.1306	26.1684	3.0667	-0.1823	3.0667	-0.00959	3.0667	0.0332	3.0667	-0.0327
6.072	5.9196	3.0683	-0.0587	3.0683	-0.032	3.0683	-0.0587	3.0683	-0.032	6.1331	6.2325	3.0667	-0.3396	3.0667	-0.1527	3.0667	-0.3396	3.0667	-0.1527	6.134	26.2499	3.0683	-0.1801	3.0683	-0.008915	3.0683	0.0276	3.0683	-0.0327
6.0753	5.8591	3.07	-0.0649	3.07	-0.032	3.07	-0.0649	3.07	-0.032	6.1365	6.4148	3.0683	-0.3424	3.0683	-0.1539	3.0683	-0.3424	3.0683	-0.1539	6.1373	26.3324	3.07	-0.1775	3.07	-0.008105	3.07	0.0221	3.07	-0.0327
6.0786	5.8041	3.0717	-0.0711	3.0717	-0.032	3.0717	-0.0711	3.0717	-0.032	6.1398	6.6007	3.07	-0.3451	3.07	-0.1551	3.07	-0.3451	3.07	-0.1551	6.1406	26.4158	3.0717	-0.1745	3.0717	-0.00743	3.0717	0.0165	3.0717	-0.0327
6.0819	5.7547	3.0733	-0.0773	3.0733	-0.032	3.0733	-0.0773	3.0733	-0.032	6.1431	6.7897	3.0717	-0.3478	3.0717	-0.1564	3.0717	-0.3478	3.0717	-0.1564	6.144	26.5	3.0733	-0.1712	3.0733	-0.006755	3.0733	0.011	3.0733	-0.0327
6.0852	5.7108	3.075	-0.0834	3.075	-0.032	3.075	-0.0834	3.075	-0.032	6.1465	6.9818	3.0733	-0.3504	3.0733	-0.1576	3.0733	-0.3504	3.0733	-0.1576	6.1473	26.584	3.075	-0.1676	3.075	-0.005945	3.075	0.0054043	3.075	-0.0327
6.0885	5.6726	3.0767	-0.0895	3.0767	-0.032	3.0767	-0.0895	3.0767	-0.032	6.1498	7.1775	3.075	-0.3529	3.075	-0.1588	3.075	-0.3529	3.075	-0.1588	6.1506	26.6685	3.0767	-0.1635	3.0767	-0.00527	3.0767	-0.00020581	3.0767	-0.0327
6.0918	5.64	3.0783	-0.0956	3.0783	-0.032	3.0783	-0.0956	3.0783	-0.032	6.1531	7.3763	3.0767	-0.3554	3.0767	-0.16	3.0767	-0.3554	3.0767	-0.16	6.154	26.753	3.0783	-0.1589	3.0783	-0.004595	3.0783	-0.0058549	3.0783	-0.0327
6.0951	5.6131	3.08	-0.1015	3.08	-0.032	3.08	-0.1015	3.08	-0.032	6.1565	7.5782	3.0783	-0.3578	3.0783	-0.1613	3.0783	-0.3578	3.0783	-0.1613	6.1573	26.8367	3.08	-0.1538	3.08	-0.003785	3.08	-0.0115	3.08	-0.0327
6.0984	5.5919	3.0817	-0.1074	3.0817	-0.032	3.0817	-0.1074	3.0817	-0.032	6.1598	7.7837	3.08	-0.3601	3.08	-0.1625	3.08	-0.3601	3.08	-0.1625	6.1606	26.9196	3.0817	-0.148	3.0817	-0.00311	3.0817	-0.0173	3.0817	-0.0327
6.1017	5.5763	3.0833	-0.1131	3.0833	-0.032	3.0833	-0.1131	3.0833	-0.032	6.1631	7.9923	3.0817	-0.3623	3.0817	-0.1637	3.0817	-0.3623	3.0817	-0.1637	6.164	27.0014	3.0833	-0.1415	3.0833	-0.002435	3.0833	-0.0231	3.0833	-0.0327
6.105	5.5665	3.085	-0.1187	3.085	-0.032	3.085	-0.1187	3.085	-0.032	6.1665	8.204	3.0833	-0.3644	3.0833	-0.1649	3.0833	-0.3644	3.0833	-0.1649	6.1673	27.0821	3.085	-0.1341	3.085	-0.00176	3.085	-0.029	3.085	-0.0327
6.1083	5.5624	3.0867	-0.124	3.0867	-0.032	3.0867	-0.124	3.0867	-0.032	6.1698	8.4189	3.085	-0.3665	3.085	-0.1662	3.085	-0.3665	3.085	-0.1662	6.1706	27.161	3.0867	-0.1255	3.0867	-0.00095	3.0867	-0.0349	3.0867	-0.0327
6.1116	5.5639	3.0883	-0.1292	3.0883	-0.032	3.0883	-0.1292	3.0883	-0.032	6.1731	8.6366	3.0867	-0.3685	3.0867	-0.1674	3.0867	-0.3685	3.0867	-0.1674	6.174	27.2381	3.0883	-0.1154	3.0883	-0.000275	3.0883	-0.0408	3.0883	-0.0327
6.1149	5.5711	3.09	-0.1342	3.09	-0.032	3.09	-0.1342	3.09	-0.032	6.1764	8.8578	3.0883	-0.3705	3.0883	-0.1686	3.0883	-0.3705	3.0883	-0.1686	6.1773	27.3129	3.09	-0.1036	3.09	0.0004	3.09	-0.0469	3.09	-0.0327
6.1182	5.5838	3.0917	-0.1389	3.0917	-0.032	3.0917	-0.1389	3.0917	-0.032	6.1798	9.0818	3.09	-0.3724	3.09	-0.1698	3.09	-0.3724	3.09	-0.1698	6.1806	27.3851	3.0917	-0.0893	3.0917	0.001075	3.0917	-0.053	3.0917	-0.0327
6.1215	5.6022	3.0933	-0.1434	3.0933	-0.032	3.0933	-0.1434	3.0933	-0.032	6.1831	9.3089	3.0917	-0.3742	3.0917	-0.1712	3.0917	-0.3742	3.0917	-0.1712	6.184	27.4549	3.0933	-0.0717	3.0933	0.00175	3.0933	-0.0591	3.0933	-0.0327
6.1248	5.6261	3.095	-0.1477	3.095	-0.032	3.095	-0.1477	3.095	-0.032	6.1864	9.5389	3.0933	-0.376	3.0933	-0.1724	3.0933	-0.376	3.0933	-0.1724	6.1873	27.5214	3.095	-0.0497	3.095	0.002425	3.095	-0.0652	3.095	-0.0327
6.1281	5.6555	3.0967	-0.1517	3.0967	-0.032	3.0967	-0.1517	3.0967	-0.032	6.1898	9.7716	3.095	-0.3776	3.095	-0.1736	3.095	-0.3776	3.095	-0.1736	6.1906	27.5849	3.0967	-0.0218	3.0967	0.0031	3.0967	-0.0713	3.0967	-0.0327
6.1314	5.6903	3.0983	-0.1555	3.0983	-0.032	3.0983	-0.1555	3.0983	-0.032	6.1931	10.0072	3.0967	-0.3793	3.0967	-0.1749	3.0967	-0.3793	3.0967	-0.1749	6.194	27.6447	3.0983	0.0138	3.0983	0.00391	3.0983	-0.0775	3.0983	-0.0327
6.1347	5.7304	3.1	-0.159	3.1	-0.032	3.1	-0.159	3.1	-0.032	6.1964	10.2459	3.0983	-0.3809	3.0983	-0.1761	3.0983	-0.3809	3.0983	-0.1761	6.1973	27.7006	3.1	0.0575	3.1	0.004585	3.1	-0.0836	3.1	-0.0327
6.138	5.7759	3.1017	-0.1623	3.1017	-0.032	3.1017	-0.1623	3.1017	-0.032	6.1998	10.4871	3.1	-0.3824	3.1	-0.1773	3.1	-0.3824	3.1	-0.1773	6.2006	27.7528	3.1017	0.1068	3.1017	0.00526	3.1017	-0.0897	3.1017	-0.0327
6.1413	5.8265	3.1033	-0.1653	3.1033	-0.032	3.1033	-0.1653	3.1033	-0.032	6.2031	10.7307	3.1017	-0.3838	3.1017	-0.1785	3.1017	-0.3838	3.1017	-0.1785	6.204	27.8003	3.1033	0.156	3.1033	0.005935	3.1033	-0.0957	3.1033	-0.0327
[truncated: 27,509 more rows]

## Sheet: Fig6C
Fig6C
real cell		simulated cell(I,u)	simulated cell(u)
No. of reply cycle	duration of replay cycle	duration of replay cycle	duration of replay cycle
1	1.2481	1.1917	1.2083
[truncated: 17 more rows]

## Sheet: Fig6D
Fig6D
[truncated: 20 more rows]
